# Supplementary material for: Asymmetric spillover connectedness between clean energy markets and industrial stock markets: How uncertainties affect it
Source: PLoS One. 2025 Mar 31;20(3):e0316171. doi: 10.1371/journal.pone.0316171 (PMC11957356; doi:10.1371/journal.pone.0316171)
Supplement: S1 File — Original data, code, and appendix content. (ZIP) [file pone.0316171.s001.zip]

Archive with 22 entries (18 files):
- Supporting information/
- Supporting information/Appendix.docx
- Supporting information/data and code/
- Supporting information/data and code/Raw data/
- Supporting information/data and code/Raw data/ARCA Technology.csv
- Supporting information/data and code/Raw data/CPU index.csv
- Supporting information/data and code/Raw data/CSI300.xlsx
- Supporting information/data and code/Raw data/EPU.xlsx
- Supporting information/data and code/Raw data/FX.xlsx
- Supporting information/data and code/Raw data/PSE.xlsx
- Supporting information/data and code/Raw data/Pearson correlation matrix.rtf
- Supporting information/data and code/Raw data/Regression results.csv
- Supporting information/data and code/Raw data/TCI data.csv
- Supporting information/data and code/Raw data/TCI_data.xlsx
- Supporting information/data and code/Raw data/TPNTCI.xlsx
- Supporting information/data and code/Raw data/descriptive statistics.rtf
- Supporting information/data and code/Raw data/pTCI_data.xlsx
- Supporting information/data and code/Raw data/regression data.xlsx
- Supporting information/data and code/Raw data/uncertainties.xlsx
- Supporting information/data and code/code/
- Supporting information/data and code/code/connectedness approach.R
- Supporting information/data and code/code/regression code.do
