# Supplementary material for: Asymmetric spillover connectedness between clean energy markets and industrial stock markets: How uncertainties affect it
Source: PLoS One. 2025 Mar 31;20(3):e0316171. doi: 10.1371/journal.pone.0316171 (PMC11957356; doi:10.1371/journal.pone.0316171)
Supplement: S1 File — Original data, code, and appendix content. (ZIP) [file pone.0316171.s001.zip › Supporting information/data and code/Raw data/ARCA Technology.csv]

	closing price
2023/11/13	5,338.60
2023/11/10	5,354.80
2023/11/9	5,231.40
2023/11/8	5,278.80
2023/11/7	5,270.30
2023/11/6	5,234.50
2023/11/3	5,230.20
2023/11/2	5,160.40
2023/11/1	5,057.00
2023/10/31	5,009.90
2023/10/30	4,960.40
2023/10/27	4,932.50
2023/10/26	4,946.10
2023/10/25	4,994.10
2023/10/24	5,112.00
2023/10/23	5,081.10
2023/10/20	5,088.40
2023/10/19	5,158.00
2023/10/18	5,231.10
2023/10/17	5,306.50
2023/10/16	5,322.10
2023/10/13	5,264.50
2023/10/12	5,330.80
2023/10/11	5,333.00
2023/10/10	5,297.10
2023/10/9	5,257.90
2023/10/6	5,220.80
2023/10/5	5,141.70
2023/10/4	5,159.90
2023/10/3	5,102.30
2023/10/2	5,179.30
2023/9/29	5,174.20
2023/9/28	5,173.00
2023/9/27	5,116.90
2023/9/26	5,101.10
2023/9/25	5,175.80
2023/9/22	5,164.40
2023/9/21	5,150.20
2023/9/20	5,243.20
2023/9/19	5,284.50
2023/9/18	5,293.50
2023/9/15	5,283.50
2023/9/14	5,375.70
2023/9/13	5,339.80
2023/9/12	5,320.20
2023/9/11	5,385.90
2023/9/8	5,375.70
2023/9/7	5,394.70
2023/9/6	5,458.10
2023/9/5	5,488.80
2023/9/1	5,511.10
2023/8/31	5,512.20
2023/8/30	5,483.50
2023/8/29	5,463.50
2023/8/28	5,369.50
2023/8/25	5,328.60
2023/8/24	5,272.90
2023/8/23	5,377.30
2023/8/22	5,303.40
2023/8/21	5,316.90
2023/8/18	5,240.10
2023/8/17	5,235.30
2023/8/16	5,267.50
2023/8/15	5,324.20
2023/8/14	5,386.70
2023/8/11	5,333.70
2023/8/10	5,385.40
2023/8/9	5,379.60
2023/8/8	5,429.40
2023/8/7	5,479.50
2023/8/4	5,419.20
2023/8/3	5,435.10
2023/8/2	5,452.10
2023/8/1	5,559.10
2023/7/31	5,557.40
2023/7/28	5,551.40
2023/7/27	5,477.40
2023/7/26	5,466.10
2023/7/25	5,484.60
2023/7/24	5,455.00
2023/7/21	5,440.40
2023/7/20	5,410.80
2023/7/19	5,502.20
2023/7/18	5,522.80
2023/7/17	5,513.50
2023/7/14	5,462.00
2023/7/13	5,484.10
2023/7/12	5,413.10
2023/7/11	5,358.70
2023/7/10	5,331.90
2023/7/7	5,260.80
2023/7/6	5,274.90
2023/7/5	5,322.50
2023/7/3	5,355.60
2023/6/30	5,346.20
2023/6/29	5,289.30
2023/6/28	5,260.50
2023/6/27	5,276.70
2023/6/26	5,188.90
2023/6/23	5,211.20
2023/6/22	5,271.70
2023/6/21	5,254.60
2023/6/20	5,313.20
2023/6/16	5,346.30
2023/6/15	5,364.40
2023/6/14	5,322.40
2023/6/13	5,303.10
2023/6/12	5,273.30
2023/6/9	5,171.00
2023/6/8	5,160.80
2023/6/7	5,125.80
2023/6/6	5,150.30
2023/6/5	5,141.10
2023/6/2	5,166.80
2023/6/1	5,114.80
2023/5/31	5,058.60
2023/5/30	5,093.40
2023/5/26	5,099.50
2023/5/25	4,961.90
2023/5/24	4,852.60
2023/5/23	4,915.60
2023/5/22	4,978.70
2023/5/19	4,965.00
2023/5/18	4,973.00
2023/5/17	4,885.50
2023/5/16	4,814.70
2023/5/15	4,837.20
2023/5/12	4,779.80
2023/5/11	4,787.60
2023/5/10	4,811.50
2023/5/9	4,770.30
2023/5/8	4,809.40
2023/5/5	4,817.80
2023/5/4	4,743.10
2023/5/3	4,776.70
2023/5/2	4,809.80
2023/5/1	4,869.20
2023/4/28	4,860.20
2023/4/27	4,809.80
2023/4/26	4,727.40
2023/4/25	4,758.80
2023/4/24	4,881.10
2023/4/21	4,891.40
2023/4/20	4,891.10
2023/4/19	4,910.80
2023/4/18	4,943.60
2023/4/17	4,935.10
2023/4/14	4,936.00
2023/4/13	4,956.10
2023/4/12	4,889.30
2023/4/11	4,916.60
2023/4/10	4,933.00
2023/4/6	4,910.50
2023/4/5	4,915.50
2023/4/4	4,947.00
2023/4/3	4,980.90
2023/3/31	4,995.00
2023/3/30	4,929.50
2023/3/29	4,879.60
2023/3/28	4,792.60
2023/3/27	4,812.90
2023/3/24	4,818.40
2023/3/23	4,823.60
2023/3/22	4,763.40
2023/3/21	4,833.00
2023/3/20	4,798.50
2023/3/17	4,745.40
2023/3/16	4,790.90
2023/3/15	4,678.90
2023/3/14	4,732.50
2023/3/13	4,635.70
2023/3/10	4,624.00
2023/3/9	4,695.20
2023/3/8	4,776.80
2023/3/7	4,739.90
2023/3/6	4,803.40
2023/3/3	4,822.30
2023/3/2	4,741.60
2023/3/1	4,697.10
2023/2/28	4,704.30
2023/2/27	4,714.90
2023/2/24	4,698.70
2023/2/23	4,774.70
2023/2/22	4,729.00
2023/2/21	4,736.60
2023/2/17	4,838.50
2023/2/16	4,857.30
2023/2/15	4,955.20
2023/2/14	4,941.30
2023/2/13	4,924.20
2023/2/10	4,862.80
2023/2/9	4,882.30
2023/2/8	4,904.10
2023/2/7	4,980.60
2023/2/6	4,896.60
2023/2/3	4,940.00
2023/2/2	5,023.60
2023/2/1	4,952.20
2023/1/31	4,849.10
2023/1/30	4,779.50
2023/1/27	4,855.00
2023/1/26	4,863.70
2023/1/25	4,809.50
2023/1/24	4,810.20
2023/1/23	4,836.10
2023/1/20	4,733.40
2023/1/19	4,631.90
2023/1/18	4,689.90
2023/1/17	4,743.10
2023/1/13	4,752.80
2023/1/12	4,746.10
2023/1/11	4,728.90
2023/1/10	4,673.60
2023/1/9	4,629.30
2023/1/6	4,602.80
2023/1/5	4,487.70
2023/1/4	4,545.90
2023/1/3	4,482.30
2022/12/30	4,493.80
2022/12/29	4,504.30
2022/12/28	4,399.10
2022/12/27	4,446.90
2022/12/23	4,468.30
2022/12/22	4,462.30
2022/12/21	4,563.90
2022/12/20	4,494.60
2022/12/19	4,492.90
2022/12/16	4,540.10
2022/12/15	4,573.40
2022/12/14	4,720.80
2022/12/13	4,755.50
2022/12/12	4,707.80
2022/12/9	4,636.60
2022/12/8	4,674.60
2022/12/7	4,605.70
2022/12/6	4,614.50
2022/12/5	4,684.70
2022/12/2	4,765.80
2022/12/1	4,782.60
2022/11/30	4,778.00
2022/11/29	4,592.00
2022/11/28	4,610.00
2022/11/25	4,687.70
2022/11/23	4,700.60
2022/11/22	4,667.30
2022/11/21	4,590.70
2022/11/18	4,624.80
2022/11/17	4,610.90
2022/11/16	4,613.60
2022/11/15	4,703.00
2022/11/14	4,630.50
2022/11/11	4,667.40
2022/11/10	4,622.20
2022/11/9	4,323.70
2022/11/8	4,408.50
2022/11/7	4,355.90
2022/11/4	4,296.40
2022/11/3	4,221.40
2022/11/2	4,271.00
2022/11/1	4,398.90
2022/10/31	4,409.30
2022/10/28	4,449.50
2022/10/27	4,335.90
2022/10/26	4,363.70
2022/10/25	4,377.70
2022/10/24	4,302.70
2022/10/21	4,257.60
2022/10/20	4,140.50
2022/10/19	4,137.20
2022/10/18	4,149.30
2022/10/17	4,088.50
2022/10/14	3,984.20
2022/10/13	4,102.80
2022/10/12	4,006.90
2022/10/11	4,030.20
2022/10/10	4,093.10
2022/10/7	4,160.50
2022/10/6	4,298.50
2022/10/5	4,333.70
2022/10/4	4,315.30
2022/10/3	4,165.60
2022/9/30	4,042.40
2022/9/29	4,096.10
2022/9/28	4,181.30
2022/9/27	4,078.10
2022/9/26	4,072.40
2022/9/23	4,119.70
2022/9/22	4,178.60
2022/9/21	4,232.20
2022/9/20	4,288.80
2022/9/19	4,343.70
2022/9/16	4,330.60
2022/9/15	4,348.20
2022/9/14	4,430.70
2022/9/13	4,412.80
2022/9/12	4,627.80
2022/9/9	4,598.00
2022/9/7	4,470.80
2022/9/6	4,396.40
2022/9/2	4,414.00
2022/9/1	4,455.60
2022/8/31	4,497.20
2022/8/30	4,535.30
2022/8/29	4,580.30
2022/8/26	4,628.40
2022/8/25	4,816.40
2022/8/24	4,721.90
2022/8/23	4,705.10
2022/8/22	4,711.00
2022/8/19	4,844.40
2022/8/18	4,932.80
2022/8/17	4,903.30
2022/8/16	4,967.90
2022/8/15	4,988.00
2022/8/12	4,956.60
2022/8/11	4,869.40
2022/8/10	4,883.10
2022/8/9	4,755.60
2022/8/8	4,851.80
2022/8/5	4,883.80
2022/8/4	4,898.20
2022/8/3	4,878.00
2022/8/2	4,779.50
2022/8/1	4,799.70
2022/7/29	4,805.50
2022/7/28	4,755.20
2022/7/27	4,680.40
2022/7/26	4,548.30
2022/7/25	4,592.60
2022/7/22	4,608.70
2022/7/21	4,683.10
2022/7/20	4,592.70
2022/7/19	4,526.20
2022/7/18	4,375.80
2022/7/15	4,419.40
2022/7/14	4,325.00
2022/7/13	4,325.20
2022/7/12	4,338.10
2022/7/11	4,387.60
2022/7/8	4,451.30
2022/7/7	4,455.90
2022/7/6	4,364.60
2022/7/5	4,332.50
2022/7/1	4,332.60
2022/6/30	4,353.00
2022/6/29	4,381.50
2022/6/28	4,401.60
2022/6/27	4,508.70
2022/6/24	4,527.80
2022/6/23	4,378.60
2022/6/22	4,327.40
2022/6/21	4,342.80
2022/6/17	4,255.20
2022/6/16	4,220.40
2022/6/15	4,401.00
2022/6/14	4,330.10
2022/6/13	4,333.30
2022/6/10	4,525.80
2022/6/9	4,673.60
2022/6/8	4,782.00
2022/6/7	4,833.10
2022/6/6	4,774.40
2022/6/3	4,779.00
2022/6/2	4,867.00
2022/6/1	4,734.70
2022/5/31	4,778.00
2022/5/27	4,834.90
2022/5/26	4,686.40
2022/5/25	4,579.80
2022/5/24	4,531.50
2022/5/23	4,589.40
2022/5/20	4,528.90
2022/5/19	4,510.30
2022/5/18	4,517.00
2022/5/17	4,695.10
2022/5/16	4,553.20
2022/5/13	4,590.10
2022/5/12	4,442.90
2022/5/11	4,425.30
2022/5/10	4,519.30
2022/5/9	4,467.90
2022/5/6	4,653.90
2022/5/5	4,735.90
2022/5/4	4,934.50
2022/5/3	4,790.10
2022/5/2	4,768.50
2022/4/29	4,704.10
2022/4/28	4,859.40
2022/4/27	4,693.60
2022/4/26	4,699.00
2022/4/25	4,861.10
2022/4/22	4,828.30
2022/4/21	4,943.50
2022/4/20	5,045.60
2022/4/19	5,031.40
2022/4/18	4,949.40
2022/4/14	4,930.60
2022/4/13	5,015.70
2022/4/12	4,948.30
2022/4/11	4,983.80
2022/4/8	5,069.90
2022/4/7	5,133.20
2022/4/6	5,095.80
2022/4/5	5,163.80
2022/4/4	5,281.60
2022/4/1	5,219.40
2022/3/31	5,213.40
2022/3/30	5,283.80
2022/3/29	5,360.00
2022/3/28	5,259.00
2022/3/25	5,214.30
2022/3/24	5,214.10
2022/3/23	5,101.90
2022/3/22	5,214.00
2022/3/21	5,155.00
2022/3/18	5,190.20
2022/3/17	5,088.90
2022/3/16	5,026.40
2022/3/15	4,870.70
2022/3/14	4,744.20
2022/3/11	4,807.10
2022/3/10	4,898.40
2022/3/9	4,974.90
2022/3/8	4,822.80
2022/3/7	4,844.70
2022/3/4	5,004.10
2022/3/3	5,069.00
2022/3/2	5,140.30
2022/3/1	5,044.00
2022/2/28	5,128.40
2022/2/25	5,134.70
2022/2/24	5,050.60
2022/2/23	4,906.10
2022/2/22	4,995.50
2022/2/18	5,038.50
2022/2/17	5,089.80
2022/2/16	5,228.50
2022/2/15	5,229.00
2022/2/14	5,098.20
2022/2/11	5,124.10
2022/2/10	5,273.00
2022/2/9	5,419.80
2022/2/8	5,293.10
2022/2/7	5,229.60
2022/2/4	5,246.30
2022/2/3	5,238.50
2022/2/2	5,415.80
2022/2/1	5,363.70
2022/1/31	5,325.60
2022/1/28	5,176.00
2022/1/27	5,045.40
2022/1/26	5,129.50
2022/1/25	5,145.40
2022/1/24	5,276.80
2022/1/21	5,234.40
2022/1/20	5,331.00
2022/1/19	5,398.10
2022/1/18	5,465.30
2022/1/14	5,609.40
2022/1/13	5,546.80
2022/1/12	5,644.90
2022/1/11	5,633.70
2022/1/10	5,549.90
2022/1/7	5,537.50
2022/1/6	5,618.90
2022/1/5	5,596.60
2022/1/4	5,742.00
2022/1/3	5,783.80
2021/12/31	5,766.10
2021/12/30	5,786.60
2021/12/29	5,813.40
2021/12/28	5,793.00
2021/12/27	5,819.70
2021/12/23	5,723.00
2021/12/22	5,677.10
2021/12/21	5,630.30
2021/12/20	5,495.90
2021/12/17	5,559.10
2021/12/16	5,575.10
2021/12/15	5,697.60
2021/12/14	5,569.50
2021/12/13	5,649.20
2021/12/10	5,700.90
2021/12/9	5,631.40
2021/12/8	5,698.80
2021/12/7	5,678.90
2021/12/6	5,508.30
2021/12/3	5,482.80
2021/12/2	5,551.40
2021/12/1	5,512.70
2021/11/30	5,575.40
2021/11/29	5,701.60
2021/11/26	5,580.10
2021/11/24	5,700.30
2021/11/23	5,667.40
2021/11/22	5,683.50
2021/11/19	5,765.60
2021/11/18	5,754.50
2021/11/17	5,747.80
2021/11/16	5,782.30
2021/11/15	5,739.40
2021/11/12	5,740.90
2021/11/11	5,679.60
2021/11/10	5,643.80
2021/11/9	5,724.80
2021/11/8	5,734.90
2021/11/5	5,712.30
2021/11/4	5,708.50
2021/11/3	5,654.90
2021/11/2	5,600.40
2021/11/1	5,566.20
2021/10/29	5,539.90
2021/10/28	5,505.20
2021/10/27	5,456.90
2021/10/26	5,509.20
2021/10/25	5,547.80
2021/10/22	5,538.40
2021/10/21	5,537.50
2021/10/20	5,513.00
2021/10/19	5,512.80
2021/10/18	5,453.80
2021/10/15	5,438.80
2021/10/14	5,407.20
2021/10/13	5,300.30
2021/10/12	5,257.20
2021/10/11	5,278.40
2021/10/8	5,308.30
2021/10/7	5,341.90
2021/10/6	5,274.90
2021/10/5	5,258.00
2021/10/4	5,201.40
2021/10/1	5,313.30
2021/9/30	5,279.50
2021/9/29	5,318.30
2021/9/28	5,347.30
2021/9/27	5,508.90
2021/9/24	5,555.50
2021/9/23	5,548.60
2021/9/22	5,472.00
2021/9/21	5,420.70
2021/9/20	5,425.00
2021/9/17	5,521.50
2021/9/16	5,566.90
2021/9/15	5,572.90
2021/9/14	5,527.00
2021/9/13	5,538.80
2021/9/10	5,545.70
2021/9/9	5,559.30
2021/9/8	5,574.70
2021/9/7	5,593.20
2021/9/3	5,631.50
2021/9/2	5,624.90
2021/9/1	5,612.70
2021/8/31	5,610.80
2021/8/30	5,638.20
2021/8/27	5,613.10
2021/8/26	5,543.70
2021/8/25	5,562.50
2021/8/24	5,548.20
2021/8/23	5,535.20
2021/8/20	5,470.80
2021/8/19	5,433.00
2021/8/18	5,420.30
2021/8/17	5,486.50
2021/8/16	5,538.30
2021/8/13	5,529.30
2021/8/12	5,512.60
2021/8/11	5,526.30
2021/8/10	5,522.10
2021/8/9	5,551.00
2021/8/6	5,565.70
2021/8/5	5,574.20
2021/8/4	5,552.90
2021/8/3	5,547.70
2021/8/2	5,505.50
2021/7/30	5,515.60
2021/7/29	5,497.90
2021/7/28	5,481.60
2021/7/27	5,438.10
2021/7/26	5,477.40
2021/7/23	5,496.30
2021/7/22	5,441.90
2021/7/21	5,424.20
2021/7/20	5,356.70
2021/7/19	5,273.30
2021/7/16	5,312.40
2021/7/15	5,369.10
2021/7/14	5,423.60
2021/7/13	5,436.70
2021/7/12	5,448.40
2021/7/9	5,441.30
2021/7/8	5,384.40
2021/7/7	5,427.50
2021/7/6	5,426.60
2021/7/2	5,440.50
2021/7/1	5,411.60
2021/6/30	5,418.20
2021/6/29	5,436.90
2021/6/28	5,420.60
2021/6/25	5,371.60
2021/6/24	5,361.30
2021/6/23	5,321.10
2021/6/22	5,323.70
2021/6/21	5,296.40
2021/6/18	5,247.00
2021/6/17	5,319.40
2021/6/16	5,285.70
2021/6/15	5,331.70
2021/6/14	5,366.20
2021/6/11	5,334.70
2021/6/10	5,329.00
2021/6/9	5,263.90
2021/6/8	5,269.70
2021/6/7	5,273.30
2021/6/4	5,247.40
2021/6/3	5,154.30
2021/6/2	5,184.60
2021/6/1	5,150.70
2021/5/28	5,173.50
2021/5/27	5,140.90
2021/5/26	5,119.80
2021/5/25	5,120.40
2021/5/24	5,118.20
2021/5/21	5,048.90
2021/5/20	5,068.70
2021/5/19	4,967.90
2021/5/18	4,946.20
2021/5/17	4,973.10
2021/5/14	4,997.50
2021/5/13	4,888.20
2021/5/12	4,828.80
2021/5/11	4,966.00
2021/5/10	4,964.10
2021/5/7	5,077.40
2021/5/6	5,021.40
2021/5/5	4,985.80
2021/5/4	4,984.50
2021/5/3	5,055.50
2021/4/30	5,062.80
2021/4/29	5,139.20
2021/4/28	5,139.80
2021/4/27	5,186.70
2021/4/26	5,200.10
2021/4/23	5,166.80
2021/4/22	5,089.70
2021/4/21	5,133.30
2021/4/20	5,060.90
2021/4/19	5,106.30
2021/4/16	5,175.30
2021/4/15	5,180.50
2021/4/14	5,100.70
2021/4/13	5,137.70
2021/4/12	5,113.20
2021/4/9	5,128.70
2021/4/8	5,120.70
2021/4/7	5,069.90
2021/4/6	5,082.90
2021/4/5	5,102.50
2021/4/1	5,024.10
2021/3/31	4,930.40
2021/3/30	4,875.90
2021/3/29	4,922.60
2021/3/26	4,952.30
2021/3/25	4,790.90
2021/3/24	4,773.80
2021/3/23	4,819.90
2021/3/22	4,894.00
2021/3/19	4,823.30
2021/3/18	4,792.50
2021/3/17	4,899.50
2021/3/16	4,875.40
2021/3/15	4,862.00
2021/3/12	4,793.00
2021/3/11	4,825.80
2021/3/10	4,717.20
2021/3/9	4,736.70
2021/3/8	4,593.00
2021/3/5	4,705.90
2021/3/4	4,610.70
2021/3/3	4,743.50
2021/3/2	4,846.70
2021/3/1	4,929.90
2021/2/26	4,799.20
2021/2/25	4,792.50
2021/2/24	4,971.40
2021/2/23	4,882.20
2021/2/22	4,906.10
2021/2/19	5,011.30
2021/2/18	4,992.30
2021/2/17	5,035.00
2021/2/16	5,080.40
2021/2/12	5,080.30
2021/2/11	5,023.80
2021/2/10	4,946.30
2021/2/9	4,942.40
2021/2/8	4,935.30
2021/2/5	4,855.60
2021/2/4	4,842.30
2021/2/3	4,775.20
2021/2/2	4,827.70
2021/2/1	4,767.20
2021/1/29	4,666.80
2021/1/28	4,739.60
2021/1/27	4,723.40
2021/1/26	4,832.40
2021/1/25	4,849.10
2021/1/22	4,815.00
2021/1/21	4,829.70
2021/1/20	4,821.00
2021/1/19	4,778.60
2021/1/15	4,697.80
2021/1/14	4,729.30
2021/1/13	4,701.10
2021/1/12	4,711.30
2021/1/11	4,719.20
2021/1/8	4,721.60
2021/1/7	4,689.80
2021/1/6	4,599.50
2021/1/5	4,630.40
2021/1/4	4,574.90
2020/12/31	4,620.80
2020/12/30	4,606.10
2020/12/29	4,581.50
2020/12/28	4,590.00
2020/12/24	4,581.60
2020/12/23	4,571.90
2020/12/22	4,592.90
2020/12/21	4,583.60
2020/12/18	4,616.80
2020/12/17	4,609.50
2020/12/16	4,575.60
2020/12/15	4,572.60
2020/12/14	4,528.70
2020/12/11	4,519.60
2020/12/10	4,526.20
2020/12/9	4,522.60
2020/12/8	4,597.90
2020/12/7	4,583.30
2020/12/4	4,578.00
2020/12/3	4,508.60
2020/12/2	4,497.20
2020/12/1	4,489.00
2020/11/30	4,440.70
2020/11/27	4,446.80
2020/11/25	4,404.80
2020/11/24	4,409.00
2020/11/23	4,371.80
2020/11/20	4,339.80
2020/11/19	4,369.20
2020/11/18	4,331.50
2020/11/17	4,384.00
2020/11/16	4,398.90
2020/11/13	4,357.50
2020/11/12	4,299.40
2020/11/11	4,345.20
2020/11/10	4,267.00
2020/11/9	4,343.40
2020/11/6	4,380.70
2020/11/5	4,331.00
2020/11/4	4,244.70
2020/11/3	4,088.00
2020/11/2	4,012.70
2020/10/30	3,973.60
2020/10/29	4,044.20
2020/10/28	3,991.70
2020/10/27	4,140.40
2020/10/26	4,134.90
2020/10/23	4,230.20
2020/10/22	4,219.70
2020/10/21	4,219.30
2020/10/20	4,233.50
2020/10/19	4,230.90
2020/10/16	4,283.30
2020/10/15	4,279.10
2020/10/14	4,305.10
2020/10/13	4,335.80
2020/10/12	4,348.30
2020/10/9	4,283.50
2020/10/8	4,233.50
2020/10/7	4,196.00
2020/10/6	4,125.40
2020/10/5	4,160.80
2020/10/2	4,069.10
2020/10/1	4,142.70
2020/9/30	4,108.60
2020/9/29	4,093.00
2020/9/28	4,091.80
2020/9/25	4,016.00
2020/9/24	3,949.20
2020/9/23	3,936.30
2020/9/22	4,023.70
2020/9/21	3,975.00
2020/9/18	4,015.80
2020/9/17	4,051.90
2020/9/16	4,079.10
2020/9/15	4,115.70
2020/9/14	4,083.20
2020/9/11	4,013.10
2020/9/10	4,003.60
2020/9/9	4,066.80
2020/9/8	3,977.10
2020/9/4	4,112.90
2020/9/3	4,175.50
2020/9/2	4,384.00
2020/9/1	4,290.30
2020/8/31	4,249.20
2020/8/28	4,256.20
2020/8/27	4,213.80
2020/8/26	4,244.10
2020/8/25	4,177.80
2020/8/24	4,150.00
2020/8/21	4,112.80
2020/8/20	4,102.90
2020/8/19	4,090.50
2020/8/18	4,100.50
2020/8/17	4,092.10
2020/8/14	4,061.70
2020/8/13	4,072.60
2020/8/12	4,076.10
2020/8/11	4,007.20
2020/8/10	4,046.80
2020/8/7	4,053.60
2020/8/6	4,086.90
2020/8/5	4,070.10
2020/8/4	4,048.80
2020/8/3	4,037.10
2020/7/31	3,976.60
2020/7/30	3,960.30
2020/7/29	3,960.10
2020/7/28	3,922.90
2020/7/27	3,974.20
2020/7/24	3,909.10
2020/7/23	3,963.60
2020/7/22	4,019.40
2020/7/21	3,996.90
2020/7/20	4,010.60
2020/7/17	3,940.10
2020/7/16	3,906.50
2020/7/15	3,928.00
2020/7/14	3,898.80
2020/7/13	3,853.30
2020/7/10	3,924.70
2020/7/9	3,926.10
2020/7/8	3,916.60
2020/7/7	3,872.00
2020/7/6	3,926.10
2020/7/2	3,850.50
2020/7/1	3,818.70
2020/6/30	3,817.10
2020/6/29	3,757.40
2020/6/26	3,714.40
2020/6/25	3,776.50
2020/6/24	3,738.40
2020/6/23	3,833.20
2020/6/22	3,822.70
2020/6/19	3,795.10
2020/6/18	3,800.70
2020/6/17	3,805.70
2020/6/16	3,792.70
2020/6/15	3,719.80
2020/6/12	3,686.40
2020/6/11	3,634.40
2020/6/10	3,866.40
2020/6/9	3,860.10
2020/6/8	3,885.50
2020/6/5	3,854.00
2020/6/4	3,771.70
2020/6/3	3,783.20
2020/6/2	3,726.00
2020/6/1	3,700.30
2020/5/29	3,700.20
2020/5/28	3,648.50
2020/5/27	3,646.80
2020/5/26	3,604.70
2020/5/22	3,584.30
2020/5/21	3,571.10
2020/5/20	3,613.80
2020/5/19	3,542.90
2020/5/18	3,563.90
2020/5/15	3,464.00
2020/5/14	3,460.00
2020/5/13	3,422.40
2020/5/12	3,480.10
2020/5/11	3,563.00
2020/5/8	3,544.00
2020/5/7	3,482.10
2020/5/6	3,441.50
2020/5/5	3,435.40
2020/5/4	3,387.10
2020/5/1	3,368.30
2020/4/30	3,482.30
2020/4/29	3,538.50
2020/4/28	3,436.40
2020/4/27	3,460.70
2020/4/24	3,410.10
2020/4/23	3,358.60
2020/4/22	3,383.20
2020/4/21	3,284.80
2020/4/20	3,415.30
2020/4/17	3,461.00
2020/4/16	3,381.10
2020/4/15	3,333.10
2020/4/14	3,407.10
2020/4/13	3,292.30
2020/4/9	3,303.90
2020/4/8	3,285.60
2020/4/7	3,184.20
2020/4/6	3,212.50
2020/4/3	2,981.60
2020/4/2	3,030.20
2020/4/1	2,958.20
2020/3/31	3,102.40
2020/3/30	3,155.70
2020/3/27	3,057.80
2020/3/26	3,188.90
2020/3/25	2,990.60
2020/3/24	2,951.70
2020/3/23	2,695.90
2020/3/20	2,726.00
2020/3/19	2,816.90
2020/3/18	2,790.70
2020/3/17	2,949.20
2020/3/16	2,771.60
2020/3/13	3,148.10
2020/3/12	2,892.70
2020/3/11	3,201.60
2020/3/10	3,371.90
2020/3/9	3,218.20
2020/3/6	3,480.10
2020/3/5	3,530.10
2020/3/4	3,647.90
2020/3/3	3,498.60
2020/3/2	3,594.30
2020/2/28	3,459.40
2020/2/27	3,470.70
2020/2/26	3,621.20
2020/2/25	3,621.10
2020/2/24	3,742.60
2020/2/21	3,887.20
2020/2/20	3,944.30
2020/2/19	3,979.10
2020/2/18	3,936.30
2020/2/14	3,959.10
2020/2/13	3,946.40
2020/2/12	3,953.60
2020/2/11	3,923.10
2020/2/10	3,909.10
2020/2/7	3,878.20
2020/2/6	3,932.50
2020/2/5	3,901.70
2020/2/4	3,852.10
2020/2/3	3,763.90
2020/1/31	3,727.60
2020/1/30	3,824.40
2020/1/29	3,830.80
2020/1/28	3,848.50
2020/1/27	3,802.00
2020/1/24	3,881.10
2020/1/23	3,910.00
2020/1/22	3,897.10
2020/1/21	3,889.40
2020/1/17	3,900.00
2020/1/16	3,886.10
2020/1/15	3,845.30
2020/1/14	3,850.60
2020/1/13	3,857.90
2020/1/10	3,822.60
2020/1/9	3,839.10
2020/1/8	3,811.20
2020/1/7	3,793.10
2020/1/6	3,781.10
2020/1/3	3,777.40
2020/1/2	3,802.00
2019/12/31	3,747.80
2019/12/30	3,739.30
2019/12/27	3,765.60
2019/12/26	3,768.80
2019/12/24	3,759.00
2019/12/23	3,763.40
2019/12/20	3,748.90
2019/12/19	3,728.10
2019/12/18	3,708.90
2019/12/17	3,712.80
2019/12/16	3,719.10
2019/12/13	3,695.10
2019/12/12	3,693.10
2019/12/11	3,654.40
2019/12/10	3,630.40
2019/12/9	3,627.90
2019/12/6	3,646.20
2019/12/5	3,610.90
2019/12/4	3,605.10
2019/12/3	3,589.20
2019/12/2	3,610.90
2019/11/29	3,665.50
2019/11/27	3,685.90
2019/11/26	3,674.30
2019/11/25	3,664.90
2019/11/22	3,622.30
2019/11/21	3,617.10
2019/11/20	3,636.50
2019/11/19	3,649.60
2019/11/18	3,638.20
2019/11/15	3,642.20
2019/11/14	3,602.80
2019/11/13	3,604.10
2019/11/12	3,603.90
2019/11/11	3,594.80
2019/11/8	3,590.30
2019/11/7	3,561.80
2019/11/6	3,549.60
2019/11/5	3,550.90
2019/11/4	3,559.30
2019/11/1	3,545.50
2019/10/31	3,505.90
2019/10/30	3,530.60
2019/10/29	3,510.50
2019/10/28	3,516.80
2019/10/25	3,481.70
2019/10/24	3,472.10
2019/10/23	3,430.10
2019/10/22	3,429.10
2019/10/21	3,440.10
2019/10/18	3,409.40
2019/10/17	3,447.70
2019/10/16	3,451.60
2019/10/15	3,476.20
2019/10/14	3,439.60
2019/10/11	3,440.50
2019/10/10	3,388.90
2019/10/9	3,371.10
2019/10/8	3,328.10
2019/10/7	3,400.10
2019/10/4	3,412.90
2019/10/3	3,366.30
2019/10/2	3,324.30
2019/10/1	3,383.00
2019/9/30	3,426.80
2019/9/27	3,403.30
2019/9/26	3,449.70
2019/9/25	3,446.80
2019/9/24	3,413.30
2019/9/23	3,454.20
2019/9/20	3,451.40
2019/9/19	3,473.10
2019/9/18	3,474.30
2019/9/17	3,474.00
2019/9/16	3,465.60
2019/9/13	3,463.80
2019/9/12	3,472.30
2019/9/11	3,463.40
2019/9/10	3,429.40
2019/9/9	3,430.10
2019/9/6	3,448.30
2019/9/5	3,445.30
2019/9/4	3,382.70
2019/9/3	3,337.50
2019/8/30	3,377.70
2019/8/29	3,370.70
2019/8/28	3,315.40
2019/8/27	3,303.90
2019/8/26	3,310.30
2019/8/23	3,277.30
2019/8/22	3,372.50
2019/8/21	3,373.60
2019/8/20	3,337.60
2019/8/19	3,355.90
2019/8/16	3,313.10
2019/8/15	3,260.30
2019/8/14	3,254.70
2019/8/13	3,364.40
2019/8/12	3,310.60
2019/8/9	3,347.60
2019/8/8	3,386.00
2019/8/7	3,312.70
2019/8/6	3,301.90
2019/8/5	3,258.40
2019/8/2	3,372.10
2019/8/1	3,423.50
2019/7/31	3,443.00
2019/7/30	3,484.00
2019/7/29	3,500.50
2019/7/26	3,510.90
2019/7/25	3,498.60
2019/7/24	3,530.50
2019/7/23	3,508.10
2019/7/22	3,483.30
2019/7/19	3,456.50
2019/7/18	3,468.90
2019/7/17	3,448.30
2019/7/16	3,447.80
2019/7/15	3,469.70
2019/7/12	3,464.30
2019/7/11	3,458.40
2019/7/10	3,455.80
2019/7/9	3,443.90
2019/7/8	3,429.50
2019/7/5	3,462.40
2019/7/3	3,474.90
2019/7/2	3,456.40
2019/7/1	3,453.90
2019/6/28	3,421.80
2019/6/27	3,401.30
2019/6/26	3,382.20
2019/6/25	3,365.70
2019/6/24	3,406.70
2019/6/21	3,411.40
2019/6/20	3,427.10
2019/6/19	3,382.40
2019/6/18	3,361.10
2019/6/17	3,300.70
2019/6/14	3,290.30
2019/6/13	3,323.90
2019/6/12	3,313.30
2019/6/11	3,327.10
2019/6/10	3,336.10
2019/6/7	3,314.00
2019/6/6	3,268.50
2019/6/5	3,249.10
2019/6/4	3,222.20
2019/6/3	3,135.80
2019/5/31	3,157.00
2019/5/30	3,206.30
2019/5/29	3,185.60
2019/5/28	3,207.20
2019/5/24	3,226.50
2019/5/23	3,222.10
2019/5/22	3,275.50
2019/5/21	3,280.60
2019/5/20	3,239.40
2019/5/17	3,288.10
2019/5/16	3,324.40
2019/5/15	3,301.80
2019/5/14	3,277.00
2019/5/13	3,229.90
2019/5/10	3,346.70
2019/5/9	3,346.60
2019/5/8	3,361.80
2019/5/7	3,364.00
2019/5/6	3,438.10
2019/5/3	3,461.10
2019/5/2	3,428.20
2019/5/1	3,425.00
2019/4/30	3,450.50
2019/4/29	3,432.00
2019/4/26	3,429.80
2019/4/25	3,426.70
2019/4/24	3,434.00
2019/4/23	3,446.50
2019/4/22	3,406.10
2019/4/18	3,399.10
2019/4/17	3,396.90
2019/4/16	3,418.20
2019/4/15	3,413.90
2019/4/12	3,425.60
2019/4/11	3,398.40
2019/4/10	3,392.30
2019/4/9	3,370.50
2019/4/8	3,396.00
2019/4/5	3,394.00
2019/4/4	3,365.90
2019/4/3	3,376.10
2019/4/2	3,362.80
2019/4/1	3,357.10
2019/3/29	3,303.80
2019/3/28	3,264.30
2019/3/27	3,250.60
2019/3/26	3,279.20
2019/3/25	3,252.00
2019/3/22	3,255.60
2019/3/21	3,337.20
2019/3/20	3,312.40
2019/3/19	3,323.70
2019/3/18	3,313.30
2019/3/15	3,315.10
2019/3/14	3,285.70
2019/3/13	3,282.90
2019/3/12	3,261.10
2019/3/11	3,265.00
2019/3/8	3,217.40
2019/3/7	3,221.00
2019/3/6	3,252.30
2019/3/5	3,288.10
2019/3/4	3,301.30
2019/3/1	3,331.00
2019/2/28	3,301.90
2019/2/27	3,306.80
2019/2/26	3,301.60
2019/2/25	3,309.10
2019/2/22	3,291.40
2019/2/21	3,254.30
2019/2/20	3,276.60
2019/2/19	3,257.90
2019/2/15	3,258.00
2019/2/14	3,224.80
2019/2/13	3,221.90
2019/2/12	3,209.70
2019/2/11	3,159.30
2019/2/8	3,152.40
2019/2/7	3,121.30
2019/2/6	3,169.50
2019/2/5	3,154.20
2019/2/4	3,132.80
2019/2/1	3,096.50
2019/1/31	3,080.00
2019/1/30	3,061.80
2019/1/29	3,013.10
2019/1/28	3,021.10
2019/1/25	3,050.00
2019/1/24	3,010.40
2019/1/23	2,978.50
2019/1/22	2,971.50
2019/1/18	3,021.50
2019/1/17	2,975.80
2019/1/16	2,946.80
2019/1/15	2,954.00
2019/1/14	2,921.80
2019/1/11	2,951.90
2019/1/10	2,955.70
2019/1/9	2,928.00
2019/1/8	2,889.80
2019/1/7	2,863.90
2019/1/4	2,830.20
2019/1/3	2,719.80
2019/1/2	2,817.00
2018/12/31	2,819.00
2018/12/28	2,792.60
2018/12/27	2,793.30
2018/12/26	2,761.70
2018/12/24	2,628.80
2018/12/21	2,689.40
2018/12/20	2,767.50
2018/12/19	2,816.20
2018/12/18	2,874.10
2018/12/17	2,866.60
2018/12/14	2,928.10
2018/12/13	2,986.00
2018/12/12	2,995.80
2018/12/11	2,963.50
2018/12/10	2,963.20
2018/12/7	2,926.50
2018/12/6	3,010.80
2018/12/4	3,013.30
2018/12/3	3,124.00
2018/11/30	3,077.90
2018/11/29	3,049.30
2018/11/28	3,057.80
2018/11/27	2,970.60
2018/11/26	2,977.90
2018/11/23	2,929.50
2018/11/21	2,934.40
2018/11/20	2,912.00
2018/11/19	2,938.00
2018/11/16	3,042.30
2018/11/15	3,056.50
2018/11/14	3,000.70
2018/11/13	3,014.00
2018/11/12	3,007.00
2018/11/9	3,101.90
2018/11/8	3,131.40
2018/11/7	3,140.00
2018/11/6	3,072.00
2018/11/5	3,051.00
2018/11/2	3,051.30
2018/11/1	3,059.40
2018/10/31	3,006.90
2018/10/30	2,951.90
2018/10/29	2,891.00
2018/10/26	2,934.20
2018/10/25	2,981.10
2018/10/24	2,913.40
2018/10/23	3,046.90
2018/10/22	3,068.40
2018/10/19	3,055.80
2018/10/18	3,086.90
2018/10/17	3,148.70
2018/10/16	3,159.70
2018/10/15	3,067.00
2018/10/12	3,088.70
2018/10/11	3,020.70
2018/10/10	3,068.70
2018/10/9	3,201.40
2018/10/8	3,213.20
2018/10/5	3,249.90
2018/10/4	3,285.00
2018/10/3	3,342.70
2018/10/2	3,332.10
2018/10/1	3,348.80
2018/9/28	3,344.50
2018/9/27	3,335.30
2018/9/26	3,320.20
2018/9/25	3,325.30
2018/9/24	3,320.60
2018/9/21	3,321.30
2018/9/20	3,319.70
2018/9/19	3,299.80
2018/9/18	3,308.40
2018/9/17	3,286.20
2018/9/14	3,321.70
2018/9/13	3,309.70
2018/9/12	3,278.20
2018/9/11	3,273.10
2018/9/10	3,268.40
2018/9/7	3,252.80
2018/9/6	3,264.90
2018/9/5	3,281.10
2018/9/4	3,317.70
2018/8/31	3,326.40
2018/8/30	3,324.20
2018/8/29	3,336.60
2018/8/28	3,317.80
2018/8/27	3,310.90
2018/8/24	3,279.60
2018/8/23	3,248.70
2018/8/22	3,250.10
2018/8/21	3,235.40
2018/8/20	3,213.30
2018/8/17	3,201.90
2018/8/16	3,202.50
2018/8/15	3,183.40
2018/8/14	3,219.80
2018/8/13	3,200.70
2018/8/10	3,211.30
2018/8/9	3,240.80
2018/8/8	3,251.60
2018/8/7	3,251.30
2018/8/6	3,234.50
2018/8/3	3,220.90
2018/8/2	3,220.00
2018/8/1	3,200.90
2018/7/31	3,200.00
2018/7/30	3,157.20
2018/7/27	3,219.10
2018/7/26	3,256.20
2018/7/25	3,275.20
2018/7/24	3,224.70
2018/7/23	3,228.40
2018/7/20	3,233.10
2018/7/19	3,233.70
2018/7/18	3,250.30
2018/7/17	3,236.00
2018/7/16	3,209.50
2018/7/13	3,218.40
2018/7/12	3,214.90
2018/7/11	3,157.40
2018/7/10	3,184.10
2018/7/9	3,173.50
2018/7/6	3,146.10
2018/7/5	3,096.90
2018/7/3	3,067.00
2018/7/2	3,086.40
2018/6/29	3,061.10
2018/6/28	3,051.80
2018/6/27	3,019.00
2018/6/26	3,067.60
2018/6/25	3,056.20
2018/6/22	3,118.90
2018/6/21	3,142.40
2018/6/20	3,171.20
2018/6/19	3,163.20
2018/6/18	3,194.40
2018/6/15	3,204.60
2018/6/14	3,216.90
2018/6/13	3,205.20
2018/6/12	3,213.40
2018/6/11	3,199.50
2018/6/8	3,194.40
2018/6/7	3,186.00
2018/6/6	3,214.60
2018/6/5	3,187.30
2018/6/4	3,172.80
2018/6/1	3,148.50
2018/5/31	3,095.20
2018/5/30	3,115.90
2018/5/29	3,082.70
2018/5/25	3,107.10
2018/5/24	3,117.90
2018/5/23	3,117.10
2018/5/22	3,095.50
2018/5/21	3,107.30
2018/5/18	3,085.40
2018/5/17	3,089.30
2018/5/16	3,093.70
2018/5/15	3,076.70
2018/5/14	3,103.40
2018/5/11	3,108.00
2018/5/10	3,110.30
2018/5/9	3,081.10
2018/5/8	3,045.80
2018/5/7	3,030.30
2018/5/4	3,001.60
2018/5/3	2,961.30
2018/5/2	2,955.30
2018/5/1	2,964.50
2018/4/30	2,956.00
2018/4/27	2,978.00
2018/4/26	2,986.30
2018/4/25	2,941.00
2018/4/24	2,949.60
2018/4/23	2,996.10
2018/4/20	3,005.50
2018/4/19	3,026.40
2018/4/18	3,064.50
2018/4/17	3,064.00
2018/4/16	3,015.70
2018/4/13	2,996.10
2018/4/12	3,011.10
2018/4/11	2,975.00
2018/4/10	2,983.80
2018/4/9	2,914.80
2018/4/6	2,895.20
2018/4/5	2,965.80
2018/4/4	2,959.40
2018/4/3	2,921.80
2018/4/2	2,892.20
2018/3/29	2,957.90
2018/3/28	2,913.70
2018/3/27	2,944.70
2018/3/26	3,019.90
2018/3/23	2,928.80
2018/3/22	2,991.90
2018/3/21	3,072.60
2018/3/20	3,078.20
2018/3/19	3,056.30
2018/3/16	3,097.70
2018/3/15	3,091.60
2018/3/14	3,090.50
2018/3/13	3,097.60
2018/3/12	3,119.90
2018/3/9	3,122.00
2018/3/8	3,069.80
2018/3/7	3,064.30
2018/3/6	3,038.90
2018/3/5	3,021.00
2018/3/2	2,986.50
2018/3/1	2,956.80
2018/2/28	3,002.60
2018/2/27	3,022.10
2018/2/26	3,050.30
2018/2/23	3,016.30
2018/2/22	2,964.00
2018/2/21	2,971.50
2018/2/20	2,986.40
2018/2/16	2,990.70
2018/2/15	2,994.90
2018/2/14	2,945.00
2018/2/13	2,895.60
2018/2/12	2,886.70
2018/2/9	2,845.10
2018/2/8	2,795.50
2018/2/7	2,919.10
2018/2/6	2,937.40
2018/2/5	2,882.80
2018/2/2	3,003.40
2018/2/1	3,064.30
2018/1/31	3,069.40
2018/1/30	3,054.90
2018/1/29	3,086.40
2018/1/26	3,116.40
2018/1/25	3,060.10
2018/1/24	3,057.50
2018/1/23	3,073.70
2018/1/22	3,057.70
2018/1/19	3,039.10
2018/1/18	3,027.50
2018/1/17	3,031.20
2018/1/16	2,979.10
2018/1/12	2,993.80
2018/1/11	2,970.20
2018/1/10	2,950.90
2018/1/9	2,955.90
2018/1/8	2,944.60
2018/1/5	2,938.20
2018/1/4	2,911.30
2018/1/3	2,893.90
2018/1/2	2,855.80
2017/12/29	2,816.40
2017/12/28	2,833.60
2017/12/27	2,828.90
2017/12/26	2,821.20
2017/12/22	2,829.70
2017/12/21	2,831.50
2017/12/20	2,842.20
2017/12/19	2,844.50
2017/12/18	2,854.80
2017/12/15	2,832.40
2017/12/14	2,801.60
2017/12/13	2,818.40
2017/12/12	2,808.50
2017/12/11	2,813.40
2017/12/8	2,804.40
2017/12/7	2,788.30
2017/12/6	2,766.20
2017/12/5	2,757.60
2017/12/4	2,756.60
2017/12/1	2,803.60
2017/11/30	2,823.80
2017/11/29	2,798.80
2017/11/28	2,859.00
2017/11/27	2,842.20
2017/11/24	2,848.10
2017/11/22	2,832.70
2017/11/21	2,845.20
2017/11/20	2,822.40
2017/11/17	2,806.90
2017/11/16	2,812.80
2017/11/15	2,773.10
2017/11/14	2,790.20
2017/11/13	2,796.00
2017/11/10	2,792.00
2017/11/9	2,787.80
2017/11/8	2,815.90
2017/11/7	2,804.60
2017/11/6	2,802.90
2017/11/3	2,797.70
2017/11/2	2,785.10
2017/11/1	2,785.70
2017/10/31	2,791.50
2017/10/30	2,781.10
2017/10/27	2,783.00
2017/10/26	2,763.00
2017/10/25	2,760.70
2017/10/24	2,779.10
2017/10/23	2,780.70
2017/10/20	2,790.10
2017/10/19	2,772.50
2017/10/18	2,765.00
2017/10/17	2,757.50
2017/10/16	2,755.60
2017/10/13	2,759.60
2017/10/12	2,750.70
2017/10/11	2,746.30
2017/10/10	2,741.20
2017/10/9	2,732.80
2017/10/6	2,731.30
2017/10/5	2,724.30
2017/10/4	2,712.20
2017/10/3	2,708.70
2017/10/2	2,705.00
2017/9/29	2,688.30
2017/9/28	2,671.20
2017/9/27	2,673.50
2017/9/26	2,648.10
2017/9/25	2,647.10
2017/9/22	2,675.60
2017/9/21	2,664.10
2017/9/20	2,673.10
2017/9/19	2,682.60
2017/9/18	2,680.50
2017/9/15	2,668.90
2017/9/14	2,659.30
2017/9/13	2,659.80
2017/9/12	2,674.60
2017/9/11	2,662.90
2017/9/8	2,628.60
2017/9/7	2,635.60
2017/9/6	2,618.20
2017/9/5	2,615.80
2017/9/1	2,635.80
2017/8/31	2,631.40
2017/8/30	2,609.30
2017/8/29	2,585.70
2017/8/28	2,577.30
2017/8/25	2,566.80
2017/8/24	2,568.60
2017/8/23	2,567.00
2017/8/22	2,574.90
2017/8/21	2,539.60
2017/8/18	2,538.00
2017/8/17	2,538.40
2017/8/16	2,583.90
2017/8/15	2,570.30
2017/8/14	2,571.80
2017/8/11	2,534.30
2017/8/10	2,519.00
2017/8/9	2,571.10
2017/8/8	2,568.30
2017/8/7	2,581.10
2017/8/4	2,563.60
2017/8/3	2,564.90
2017/8/2	2,564.50
2017/8/1	2,569.50
2017/7/31	2,562.70
2017/7/28	2,567.60
2017/7/27	2,565.30
2017/7/26	2,590.90
2017/7/25	2,570.20
2017/7/24	2,569.10
2017/7/21	2,563.70
2017/7/20	2,566.90
2017/7/19	2,570.70
2017/7/18	2,550.30
2017/7/17	2,544.40
2017/7/14	2,544.00
2017/7/13	2,526.70
2017/7/12	2,529.20
2017/7/11	2,503.00
2017/7/10	2,492.20
2017/7/7	2,480.10
2017/7/6	2,451.70
2017/7/5	2,475.40
2017/7/3	2,452.80
2017/6/30	2,462.00
2017/6/29	2,466.60
2017/6/28	2,508.80
2017/6/27	2,477.90
2017/6/26	2,516.90
2017/6/23	2,529.40
2017/6/22	2,514.80
2017/6/21	2,505.80
2017/6/20	2,481.30
2017/6/19	2,496.90
2017/6/16	2,460.20
2017/6/15	2,458.60
2017/6/14	2,469.80
2017/6/13	2,481.50
2017/6/12	2,466.60
2017/6/9	2,474.40
2017/6/8	2,521.30
2017/6/7	2,501.90
2017/6/6	2,498.60
2017/6/5	2,503.90
2017/6/2	2,508.30
2017/6/1	2,493.70
2017/5/31	2,474.40
2017/5/30	2,474.30
2017/5/26	2,472.60
2017/5/25	2,471.60
2017/5/24	2,458.70
2017/5/23	2,445.80
2017/5/22	2,449.10
2017/5/19	2,428.00
2017/5/18	2,405.00
2017/5/17	2,397.90
2017/5/16	2,458.30
2017/5/15	2,451.10
2017/5/12	2,431.80
2017/5/11	2,430.30
2017/5/10	2,435.00
2017/5/9	2,427.10
2017/5/8	2,417.30
2017/5/5	2,424.20
2017/5/4	2,419.30
2017/5/3	2,413.40
2017/5/2	2,420.80
2017/5/1	2,418.00
2017/4/28	2,407.90
2017/4/27	2,415.40
2017/4/26	2,407.90
2017/4/25	2,409.10
2017/4/24	2,394.40
2017/4/21	2,361.20
2017/4/20	2,368.10
2017/4/19	2,350.60
2017/4/18	2,345.40
2017/4/17	2,348.80
2017/4/13	2,329.10
2017/4/12	2,337.60
2017/4/11	2,351.30
2017/4/10	2,351.40
2017/4/7	2,354.20
2017/4/6	2,348.90
2017/4/5	2,340.80
2017/4/4	2,353.90
2017/4/3	2,355.10
2017/3/31	2,363.20
2017/3/30	2,367.70
2017/3/29	2,364.60
2017/3/28	2,365.60
2017/3/27	2,355.90
2017/3/24	2,353.90
2017/3/23	2,351.60
2017/3/22	2,351.90
2017/3/21	2,336.50
2017/3/20	2,372.00
2017/3/17	2,371.40
2017/3/16	2,371.20
2017/3/15	2,376.20
2017/3/14	2,356.30
2017/3/13	2,366.30
2017/3/10	2,353.70
2017/3/9	2,339.30
2017/3/8	2,339.90
2017/3/7	2,338.40
2017/3/6	2,342.30
2017/3/3	2,352.80
2017/3/2	2,347.90
2017/3/1	2,366.30
2017/2/28	2,336.10
2017/2/27	2,350.10
2017/2/24	2,343.50
2017/2/23	2,338.00
2017/2/22	2,348.80
2017/2/21	2,349.60
2017/2/17	2,335.00
2017/2/16	2,331.10
2017/2/15	2,331.20
2017/2/14	2,315.90
2017/2/13	2,311.60
2017/2/10	2,300.70
2017/2/9	2,293.10
2017/2/8	2,282.40
2017/2/7	2,285.40
2017/2/6	2,278.40
2017/2/3	2,279.80
2017/2/2	2,261.40
2017/2/1	2,250.70
2017/1/31	2,245.70
2017/1/30	2,244.10
2017/1/27	2,258.60
2017/1/26	2,245.30
2017/1/25	2,258.40
2017/1/24	2,235.80
2017/1/23	2,214.90
2017/1/20	2,222.10
2017/1/19	2,217.10
2017/1/18	2,220.00
2017/1/17	2,208.30
2017/1/13	2,225.20
2017/1/12	2,216.60
2017/1/11	2,222.10
2017/1/10	2,220.60
2017/1/9	2,212.80
2017/1/6	2,209.90
2017/1/5	2,195.50
2017/1/4	2,192.50
2017/1/3	2,173.90
2016/12/30	2,153.50
2016/12/29	2,166.40
2016/12/28	2,164.70
2016/12/27	2,185.80
2016/12/23	2,174.50
2016/12/22	2,167.00
2016/12/21	2,178.30
2016/12/20	2,184.40
2016/12/19	2,174.40
2016/12/16	2,165.70
2016/12/15	2,178.00
2016/12/14	2,165.10
2016/12/13	2,172.90
2016/12/12	2,155.10
2016/12/9	2,167.90
2016/12/8	2,167.10
2016/12/7	2,160.10
2016/12/6	2,137.90
2016/12/5	2,128.10
2016/12/2	2,110.10
2016/12/1	2,098.90
2016/11/30	2,141.00
2016/11/29	2,159.40
2016/11/28	2,157.10
2016/11/25	2,167.90
2016/11/23	2,159.50
2016/11/22	2,162.20
2016/11/21	2,163.10
2016/11/18	2,150.90
2016/11/17	2,155.40
2016/11/16	2,141.20
2016/11/15	2,136.40
2016/11/14	2,117.30
2016/11/11	2,126.60
2016/11/10	2,114.30
2016/11/9	2,116.80
2016/11/8	2,089.50
2016/11/7	2,084.70
2016/11/4	2,035.10
2016/11/3	2,035.80
2016/11/2	2,051.70
2016/11/1	2,068.80
2016/10/31	2,080.60
2016/10/28	2,079.40
2016/10/27	2,083.20
2016/10/26	2,092.20
2016/10/25	2,088.60
2016/10/24	2,096.20
2016/10/21	2,079.70
2016/10/20	2,082.10
2016/10/19	2,086.20
2016/10/18	2,079.40
2016/10/17	2,065.30
2016/10/14	2,069.80
2016/10/13	2,069.40
2016/10/12	2,080.00
2016/10/11	2,086.40
2016/10/10	2,124.70
2016/10/7	2,119.00
2016/10/6	2,128.00
2016/10/5	2,128.60
2016/10/4	2,117.60
2016/10/3	2,124.60
2016/9/30	2,130.40
2016/9/29	2,114.10
2016/9/28	2,135.60
2016/9/27	2,127.40
2016/9/26	2,108.30
2016/9/23	2,122.60
2016/9/22	2,137.80
2016/9/21	2,120.80
2016/9/20	2,089.50
2016/9/19	2,086.90
2016/9/16	2,083.60
2016/9/15	2,091.20
2016/9/14	2,065.30
2016/9/13	2,061.90
2016/9/12	2,089.60
2016/9/9	2,059.10
2016/9/8	2,111.10
2016/9/7	2,118.90
2016/9/6	2,118.40
2016/9/2	2,113.60
2016/9/1	2,102.70
2016/8/31	2,096.70
2016/8/30	2,099.90
2016/8/29	2,104.10
2016/8/26	2,099.60
2016/8/25	2,095.70
2016/8/24	2,094.20
2016/8/23	2,114.60
2016/8/22	2,106.40
2016/8/19	2,107.70
2016/8/18	2,101.90
2016/8/17	2,092.10
2016/8/16	2,095.20
2016/8/15	2,113.20
2016/8/12	2,102.60
2016/8/11	2,103.00
2016/8/10	2,090.80
2016/8/9	2,102.20
2016/8/8	2,094.90
2016/8/5	2,099.20
2016/8/4	2,083.60
2016/8/3	2,080.00
2016/8/2	2,076.50
2016/8/1	2,083.50
2016/7/29	2,077.80
2016/7/28	2,082.40
2016/7/27	2,080.20
2016/7/26	2,079.60
2016/7/25	2,066.80
2016/7/22	2,067.50
2016/7/21	2,052.50
2016/7/20	2,056.80
2016/7/19	2,037.60
2016/7/18	2,036.60
2016/7/15	2,023.20
2016/7/14	2,022.60
2016/7/13	2,010.80
2016/7/12	2,015.00
2016/7/11	1,995.60
2016/7/8	1,985.50
2016/7/7	1,947.30
2016/7/6	1,943.70
2016/7/5	1,931.80
2016/7/1	1,951.00
2016/6/30	1,948.50
2016/6/29	1,919.40
2016/6/28	1,882.60
2016/6/27	1,846.30
2016/6/24	1,899.50
2016/6/23	1,984.40
2016/6/22	1,951.00
2016/6/21	1,957.20
2016/6/20	1,952.30
2016/6/17	1,932.30
2016/6/16	1,942.70
2016/6/15	1,939.10
2016/6/14	1,941.50
2016/6/13	1,940.50
2016/6/10	1,956.70
2016/6/9	1,984.40
2016/6/8	1,990.60
2016/6/7	1,985.50
2016/6/6	1,989.30
2016/6/3	1,980.00
2016/6/2	1,985.30
2016/6/1	1,974.80
2016/5/31	1,974.90
2016/5/30	1,974.90
2016/5/27	1,969.90
2016/5/26	1,959.10
2016/5/25	1,953.50
2016/5/24	1,939.30
2016/5/23	1,902.70
2016/5/20	1,901.10
2016/5/19	1,877.10
2016/5/18	1,892.30
2016/5/17	1,885.50
2016/5/16	1,901.80
2016/5/13	1,878.40
2016/5/12	1,885.70
2016/5/11	1,890.90
2016/5/10	1,907.30
2016/5/9	1,883.60
2016/5/6	1,880.90
2016/5/5	1,877.20
2016/5/4	1,874.60
2016/5/3	1,892.60
2016/5/2	1,915.00
2016/4/29	1,905.20
2016/4/28	1,927.40
2016/4/27	1,943.20
2016/4/26	1,934.20
2016/4/25	1,928.30
2016/4/22	1,933.80
2016/4/21	1,933.20
2016/4/20	1,927.60
2016/4/19	1,919.20
2016/4/18	1,922.40
2016/4/15	1,908.90
2016/4/14	1,914.30
2016/4/13	1,920.00
2016/4/12	1,892.00
2016/4/11	1,884.80
2016/4/8	1,892.70
2016/4/7	1,889.20
2016/4/6	1,916.80
2016/4/5	1,886.60
2016/4/4	1,903.80
2016/4/1	1,906.30
2016/3/31	1,898.90
2016/3/30	1,895.00
2016/3/29	1,887.20
2016/3/28	1,863.90
2016/3/24	1,865.40
2016/3/23	1,868.00
2016/3/22	1,888.20
2016/3/21	1,882.00
2016/3/18	1,876.00
2016/3/17	1,863.10
2016/3/16	1,855.20
2016/3/15	1,838.20
2016/3/14	1,860.90
2016/3/11	1,867.80
2016/3/10	1,834.40
2016/3/9	1,843.40
2016/3/8	1,836.30
2016/3/7	1,866.70
2016/3/4	1,858.60
2016/3/3	1,857.60
2016/3/2	1,857.10
2016/3/1	1,850.90
2016/2/29	1,806.10
2016/2/26	1,823.60
2016/2/25	1,824.90
2016/2/24	1,801.20
2016/2/23	1,786.20
2016/2/22	1,808.00
2016/2/19	1,787.60
2016/2/18	1,781.50
2016/2/17	1,788.80
2016/2/16	1,749.10
2016/2/12	1,708.30
2016/2/11	1,684.10
2016/2/10	1,699.20
2016/2/9	1,692.40
2016/2/8	1,697.40
2016/2/5	1,735.00
2016/2/4	1,785.40
2016/2/3	1,777.90
2016/2/2	1,761.50
2016/2/1	1,807.60
2016/1/29	1,803.20
2016/1/28	1,749.20
2016/1/27	1,758.40
2016/1/26	1,780.90
2016/1/25	1,761.40
2016/1/22	1,785.40
2016/1/21	1,749.50
2016/1/20	1,750.70
2016/1/19	1,761.00
2016/1/15	1,768.30
2016/1/14	1,808.80
2016/1/13	1,776.20
2016/1/12	1,828.10
2016/1/11	1,809.70
2016/1/8	1,811.80
2016/1/7	1,835.20
2016/1/6	1,886.20
2016/1/5	1,910.40
2016/1/4	1,906.90
2015/12/31	1,941.40
2015/12/30	1,963.20
2015/12/29	1,975.40
2015/12/28	1,953.50
2015/12/24	1,961.90
2015/12/23	1,960.30
2015/12/22	1,943.90
2015/12/21	1,924.30
2015/12/18	1,908.30
2015/12/17	1,936.20
2015/12/16	1,965.80
2015/12/15	1,940.30
2015/12/14	1,911.00
2015/12/11	1,909.90
2015/12/10	1,946.40
2015/12/9	1,940.80
2015/12/8	1,963.20
2015/12/7	1,963.90
2015/12/4	1,981.20
[truncated: 485 more rows]
