# Supplementary material for: Asymmetric spillover connectedness between clean energy markets and industrial stock markets: How uncertainties affect it
Source: PLoS One. 2025 Mar 31;20(3):e0316171. doi: 10.1371/journal.pone.0316171 (PMC11957356; doi:10.1371/journal.pone.0316171)
Supplement: S1 File — Original data, code, and appendix content. (ZIP) [file pone.0316171.s001.zip › Supporting information/data and code/Raw data/CPU index.csv]

The dataset should be cited as: Gavriilidis, K. (2021). Measuring Climate Policy Uncertainty. Available at SSRN: https://ssrn.com/abstract=3847388
The CPU index is rounded to 100 for the 1987:M4-2022:M8 period
The old CPU Index is rounded to 100 for the 2000:M1-2021:M3 period
date	cpu_index	old_cpu_index
Apr-87	43.58906871
May-87	41.86202181
Jun-87	71.1352029
Jul-87	53.75670371
Aug-87	60.61554514
Sep-87	57.88076639
Oct-87	58.92720586
Nov-87	70.1623314
Dec-87	79.0732246
Jan-88	68.949603
Feb-88	42.88876556
Mar-88	37.20414761
Apr-88	64.98269318
May-88	72.29643829
Jun-88	35.55908775
Jul-88	66.50115022
Aug-88	62.91007371
Sep-88	93.55977855
Oct-88	104.6648651
Nov-88	80.27983195
Dec-88	58.87251755
Jan-89	93.70924661
Feb-89	59.43549764
Mar-89	97.27707597
Apr-89	68.3210388
May-89	80.29579086
Jun-89	91.09046514
Jul-89	87.16950599
Aug-89	59.38493511
Sep-89	65.74209805
Oct-89	66.14146123
Nov-89	63.14727904
Dec-89	88.65142295
Jan-90	57.68139194
Feb-90	135.3882642
Mar-90	112.2548394
Apr-90	114.7049692
May-90	93.40738171
Jun-90	77.17377556
Jul-90	73.05160112
Aug-90	86.59016275
Sep-90	109.8611579
Oct-90	109.1470024
Nov-90	89.98737487
Dec-90	78.10853976
Jan-91	101.2112424
Feb-91	102.6830436
Mar-91	50.00217218
Apr-91	72.8800621
May-91	89.25168194
Jun-91	62.92503972
Jul-91	70.78417249
Aug-91	78.03001884
Sep-91	98.48228487
Oct-91	71.06162974
Nov-91	100.173505
Dec-91	71.47456089
Jan-92	76.19330448
Feb-92	94.72012984
Mar-92	109.7978329
Apr-92	64.41353713
May-92	83.04570975
Jun-92	138.2964258
Jul-92	66.04099825
Aug-92	78.54712771
Sep-92	62.69288143
Oct-92	109.1132381
Nov-92	101.0553378
Dec-92	75.6487408
Jan-93	82.80039865
Feb-93	74.9197863
Mar-93	89.10625837
Apr-93	51.20789014
May-93	115.6417369
Jun-93	75.33425845
Jul-93	77.12703016
Aug-93	85.67183108
Sep-93	97.33562376
Oct-93	65.38780072
Nov-93	81.14850313
Dec-93	50.92391328
Jan-94	56.73308669
Feb-94	70.78902113
Mar-94	55.44948697
Apr-94	89.29428079
May-94	71.07402245
Jun-94	84.28756081
Jul-94	61.46917025
Aug-94	64.80002867
Sep-94	73.40136636
Oct-94	48.87182371
Nov-94	90.78699975
Dec-94	75.16060254
Jan-95	104.8054461
Feb-95	100.3078962
Mar-95	102.9525874
Apr-95	75.64385944
May-95	89.8926885
Jun-95	85.68334843
Jul-95	94.78712403
Aug-95	44.61908403
Sep-95	62.83386117
Oct-95	49.92660085
Nov-95	119.309844
Dec-95	76.90929189
Jan-96	132.7487274
Feb-96	105.2608273
Mar-96	79.18070109
Apr-96	59.56206223
May-96	39.14062092
Jun-96	57.74412735
Jul-96	48.20604973
Aug-96	54.2533235
Sep-96	76.75990615
Oct-96	50.23500091
Nov-96	52.28157229
Dec-96	47.86485729
Jan-97	48.69730058
Feb-97	52.40921696
Mar-97	47.70801379
Apr-97	53.87316218
May-97	57.58915927
Jun-97	77.13108765
Jul-97	66.57702463
Aug-97	41.72290989
Sep-97	50.85333809
Oct-97	87.14869281
Nov-97	61.45184037
Dec-97	79.50499088
Jan-98	33.95765115
Feb-98	38.54575329
Mar-98	54.96350416
Apr-98	72.0244442
May-98	44.80914641
Jun-98	57.36352036
Jul-98	48.35392835
Aug-98	67.12760936
Sep-98	75.74855521
Oct-98	80.45265361
Nov-98	64.06718602
Dec-98	53.36491886
Jan-99	74.13790557
Feb-99	55.12147966
Mar-99	94.39361171
Apr-99	73.2387762
May-99	36.90790935
Jun-99	51.39378531
Jul-99	53.04863344
Aug-99	42.61270724
Sep-99	48.70340389
Oct-99	44.88894739
Nov-99	48.6570554
Dec-99	81.87298677
Jan-00	68.31159087	28.98
Feb-00	46.02471835	20.92
Mar-00	35.05368162	16.26
Apr-00	47.90848398	1.23
May-00	63.21925829	8.72
Jun-00	75.55926217	59.04
Jul-00	40.69510219	14.59
Aug-00	55.14588067	40.22
Sep-00	71.03655763	31.25
Oct-00	70.58561769	12.49
Nov-00	109.5600241	33.07
Dec-00	66.28478324	34.53
Jan-01	100.4816768	88.51
Feb-01	90.9684846	47.68
Mar-01	93.88492055	81.74
Apr-01	90.85312226	88.29
May-01	108.0645824	111.62
Jun-01	113.7365429	207.95
Jul-01	92.44396622	100.06
Aug-01	73.273651	19.12
Sep-01	104.0768634	29.34
Oct-01	100.3506418	5.02
Nov-01	79.42252081	31.38
Dec-01	76.21255298	32.74
Jan-02	64.90589125	36.06
Feb-02	110.4691031	68.74
Mar-02	62.49144113	21.35
Apr-02	93.90980592	19.04
May-02	59.36087039	23.91
Jun-02	105.1377443	70.37
Jul-02	89.29076438	30.59
Aug-02	126.9246319	13.73
Sep-02	100.9248128	40.11
Oct-02	102.8782854	10.98
Nov-02	58.90880378	42.9
Dec-02	84.16593885	41.3
Jan-03	84.1561725	30.67
Feb-03	76.86654288	5.68
Mar-03	86.26357192	17.17
Apr-03	62.89947717	42.11
May-03	70.57107226	39.37
Jun-03	67.13287061	40.7
Jul-03	56.13459607	34.8
Aug-03	69.99804211	39.11
Sep-03	60.61973696	12.38
Oct-03	50.96979809	7.74
Nov-03	59.83214537	24.68
Dec-03	68.71494404	53.01
Jan-04	38.61809795	48.94
Feb-04	67.40422286	37.15
Mar-04	82.45697345	13.5
Apr-04	43.6560779	21.9
May-04	75.73579285	31.25
Jun-04	76.40351578	35.38
Jul-04	64.87805109	21.58
Aug-04	44.4551359	41.4
Sep-04	57.56079751	19.06
Oct-04	106.964105	39.77
Nov-04	61.64114862	54.78
Dec-04	62.72790324	15.34
Jan-05	66.64796341	23.9
Feb-05	66.01685432	23.99
Mar-05	63.7167658	36.88
Apr-05	57.15721314	15.28
May-05	56.46791712	4.43
Jun-05	72.70385309	113.93
Jul-05	94.03488199	50.18
Aug-05	49.40855967	17.78
Sep-05	106.6390575	44.24
Oct-05	47.23708926	22.95
Nov-05	38.17054774	19.92
Dec-05	74.25979964	57.48
Jan-06	35.13993325	31.01
Feb-06	50.27802138	40.15
Mar-06	52.31544467	35.94
Apr-06	66.08489137	61.34
May-06	73.70336115	56.97
Jun-06	154.3690114	111.63
Jul-06	28.16192749	61.66
Aug-06	54.90004867	7.06
Sep-06	39.54087432	7.96
Oct-06	68.82703309	60.06
Nov-06	108.0276738	129.35
Dec-06	78.90933271	137.79
Jan-07	144.0540974	176.91
Feb-07	103.0612095	157.74
Mar-07	144.2987446	156.06
Apr-07	95.45865419	140.24
May-07	73.13173818	130.34
Jun-07	139.3785174	166.16
Jul-07	95.55404747	38.18
Aug-07	58.33753402	67.17
Sep-07	78.43022502	120.62
Oct-07	88.06308914	97.74
Nov-07	110.1625404	109.03
Dec-07	163.2573241	293.73
Jan-08	94.64850879	105.78
Feb-08	96.94351639	96.44
Mar-08	55.12816288	61.98
Apr-08	93.90177954	163.55
May-08	85.66721683	107.29
Jun-08	77.59509203	110.57
Jul-08	109.0399252	184.06
Aug-08	90.8978408	104.02
Sep-08	100.1195376	110.09
Oct-08	132.771247	133.45
Nov-08	103.917627	131.96
Dec-08	124.9957876	121.42
Jan-09	104.2598946	125.93
Feb-09	149.8963892	225.92
Mar-09	128.8941015	143.8
Apr-09	84.95848139	105.16
May-09	87.87758408	83.73
Jun-09	88.24678604	117.87
Jul-09	71.64657962	112.78
Aug-09	77.37370337	91.88
Sep-09	97.78104702	118.27
Oct-09	95.41781309	108.86
Nov-09	94.59573833	129.48
Dec-09	108.599606	240.6
Jan-10	110.484442	182.71
Feb-10	62.89395715	104.32
Mar-10	78.89089656	75.35
Apr-10	106.3566412	119.41
May-10	160.3571125	87.88
Jun-10	133.244876	87.43
Jul-10	101.4714332	121.03
Aug-10	117.5594535	83.01
Sep-10	130.1349564	116.33
Oct-10	111.2400513	96.35
Nov-10	136.9150292	143.09
Dec-10	101.3182573	49.48
Jan-11	127.3389565	90.7
Feb-11	98.93989728	64.26
Mar-11	158.3348152	106.51
Apr-11	156.5996617	87.35
May-11	91.33076941	84.4
Jun-11	59.11603107	90.63
Jul-11	91.92938524	67.43
Aug-11	110.5044995	31.82
Sep-11	146.1423927	214.23
Oct-11	119.1632996	74.09
Nov-11	99.35573803	109.32
Dec-11	116.1878298	76.31
Jan-12	80.74488538	68.8
Feb-12	112.6796531	56.86
Mar-12	63.93076739	31.45
Apr-12	73.02971107	32.64
May-12	117.7498969	24.11
Jun-12	111.2162288	74.17
Jul-12	108.9114695	59.02
Aug-12	119.2321322	83.16
Sep-12	91.57525933	91.43
Oct-12	83.92417188	87.26
Nov-12	146.0921831	126.47
Dec-12	92.05358948	64.37
Jan-13	103.7850054	118.53
Feb-13	66.40136197	25.14
Mar-13	58.07249263	36.75
Apr-13	93.14080833	70.78
May-13	38.09209394	22.71
Jun-13	68.2699011	65.5
Jul-13	101.9347457	58.18
Aug-13	50.58586036	11.78
Sep-13	106.1156416	95.77
Oct-13	100.5703927	98.58
Nov-13	43.91390436	39.82
Dec-13	99.90745339	68.49
Jan-14	82.38285245	67.63
Feb-14	104.5889229	95.92
Mar-14	60.8667026	62.91
Apr-14	87.16055423	86.5
May-14	88.98038157	162.75
Jun-14	72.20944563	90.9
Jul-14	63.40941328	50.27
Aug-14	96.42634615	62.79
Sep-14	78.26364072	60.52
Oct-14	54.67273781	45.52
Nov-14	131.020044	165.87
Dec-14	78.02819956	61.58
Jan-15	103.8572101	66.31
Feb-15	89.55959068	45.86
Mar-15	80.16962581	43.8
Apr-15	104.3895228	28.32
May-15	125.8811864	88.89
Jun-15	58.1676658	58.88
Jul-15	52.34319462	31.03
Aug-15	71.64043044	59.96
Sep-15	104.818745	105.46
Oct-15	82.56443505	135.23
Nov-15	100.6703263	190.28
Dec-15	137.3122441	163.66
Jan-16	91.40321325	139.61
Feb-16	49.12534465	37.72
Mar-16	87.95350804	60.36
Apr-16	108.1190625	118.23
May-16	99.83579694	91.72
Jun-16	120.3796358	93.84
Jul-16	101.1825344	75.65
Aug-16	77.09684887	91.67
Sep-16	107.3175953	107.86
Oct-16	104.6382294	87.51
Nov-16	277.9767331	297.41
Dec-16	223.5604902	296.74
Jan-17	249.4481416	363.4
Feb-17	247.5635413	181.28
Mar-17	208.660623	247.83
Apr-17	162.8100619	202.09
May-17	188.2838042	170.26
Jun-17	201.6878786	263.1
Jul-17	150.6200572	186.36
Aug-17	125.4631782	173.71
Sep-17	102.3736787	151.62
Oct-17	107.9960189	133.2
Nov-17	150.3878823	221.65
Dec-17	141.8917263	104.52
Jan-18	120.6551214	92.65
Feb-18	117.812332	52.6
Mar-18	149.7899075	76.87
Apr-18	171.0598216	148.38
May-18	175.2114079	91.87
Jun-18	150.5158108	94.04
Jul-18	196.5221071	90.34
Aug-18	143.6970221	123.58
Sep-18	79.47310311	47.82
Oct-18	103.7215692	111.89
Nov-18	156.1780515	176.67
Dec-18	154.8508354	103.59
Jan-19	211.221614	185.25
Feb-19	263.6796844	185.08
Mar-19	165.9910569	187.66
Apr-19	94.5296649	83.42
May-19	116.1994316	140.1
Jun-19	173.196342	137.02
Jul-19	131.1424573	95.56
Aug-19	188.6663965	140.97
Sep-19	346.612379	629.02
Oct-19	199.8493538	164.76
Nov-19	170.0483914	157.05
Dec-19	242.8845589	264.05
Jan-20	209.3470847	268.8
Feb-20	205.0062418	215.66
Mar-20	276.603415	316.62
Apr-20	245.285638	390.78
May-20	221.9758722	177.38
Jun-20	138.3028987	174.99
Jul-20	133.1777329	224.2
Aug-20	202.7847937	204.27
Sep-20	184.3543472	217.45
Oct-20	272.16406	340.73
Nov-20	234.7634116	354.7
Dec-20	299.8446191	378.94
Jan-21	180.8233972	261.52
Feb-21	207.0713994	257.23
Mar-21	145.2818833	181.23
Apr-21	103.877858	121.45
May-21	167.901495	126.32
Jun-21	176.7582079	145.76
Jul-21	244.3479261	113.71
Aug-21	95.08021794	143.07
Sep-21	326.1647915	197.78
Oct-21	259.7489046	190.33
Nov-21	411.2888056	383.52
Dec-21	266.2633128	195.49
Jan-22	209.0009394
Feb-22	221.277325
Mar-22	229.6155689
Apr-22	225.9682532
May-22	235.5590969
Jun-22	189.2958277
Jul-22	336.7758492
Aug-22	255.6456167
Sep-22	178.5962387
Oct-22	204.4393112
Nov-22	220.3033416
Dec-22	198.4815688
Jan-23	213.5660193
Feb-23	242.0564097
Mar-23	287.5295264
Apr-23	226.2019158
May-23	227.9405454
Jun-23	218.04583
Jul-23	231.7006585
Aug-23	153.4179509
