# Supplementary material for: Asymmetric spillover connectedness between clean energy markets and industrial stock markets: How uncertainties affect it
Source: PLoS One. 2025 Mar 31;20(3):e0316171. doi: 10.1371/journal.pone.0316171 (PMC11957356; doi:10.1371/journal.pone.0316171)
Supplement: S1 File — Original data, code, and appendix content. (ZIP) [file pone.0316171.s001.zip › Supporting information/data and code/Raw data/CSI300.xlsx]

## Sheet: Sheet1
	closing price
2023-10-10	3657.13
2023-10-09	3684.73
2023-09-28	3689.52
2023-09-27	3700.5
2023-09-26	3692.89
2023-09-25	3714.6
2023-09-22	3738.93
2023-09-21	3672.44
2023-09-20	3705.69
2023-09-19	3720.5
2023-09-18	3727.71
2023-09-15	3708.78
2023-09-14	3733.51
2023-09-13	3736.65
2023-09-12	3760.6
2023-09-11	3767.54
2023-09-08	3739.99
2023-09-07	3758.47
2023-09-06	3812.03
2023-09-05	3820.32
2023-09-04	3848.95
2023-09-01	3791.49
2023-08-31	3765.27
2023-08-30	3788.51
2023-08-29	3790.11
2023-08-28	3752.62
2023-08-25	3709.15
2023-08-24	3723.43
2023-08-23	3696.63
2023-08-22	3758.23
2023-08-21	3729.56
2023-08-18	3784
2023-08-17	3831.1
2023-08-16	3818.33
2023-08-15	3846.54
2023-08-14	3855.91
2023-08-11	3884.25
2023-08-10	3975.72
2023-08-09	3967.57
2023-08-08	3979.73
2023-08-07	3990.15
2023-08-04	4020.58
2023-08-03	4004.98
2023-08-02	3969.9
2023-08-01	3998
2023-07-31	4014.63
2023-07-28	3992.74
2023-07-27	3902.35
2023-07-26	3907.01
2023-07-25	3915.12
2023-07-24	3805.22
2023-07-21	3821.91
2023-07-20	3823.69
2023-07-19	3850.87
2023-07-18	3854.94
2023-07-17	3867.17
2023-07-14	3899.1
2023-07-13	3898.42
2023-07-12	3843.44
2023-07-11	3869.49
2023-07-10	3844.33
2023-07-07	3825.7
2023-07-06	3842.75
2023-07-05	3868.81
2023-07-04	3899.01
2023-07-03	3892.88
2023-06-30	3842.45
2023-06-29	3821.84
2023-06-28	3840.8
2023-06-27	3845.43
2023-06-26	3809.7
2023-06-21	3864.03
2023-06-20	3924.24
2023-06-19	3930.91
2023-06-16	3963.35
2023-06-15	3925.5
2023-06-14	3864.02
2023-06-13	3864.91
2023-06-12	3844.43
2023-06-09	3836.7
2023-06-08	3820.19
2023-06-07	3789.34
2023-06-06	3808.16
2023-06-05	3844.25
2023-06-02	3861.83
2023-06-01	3806.87
2023-05-31	3798.54
2023-05-30	3837.75
2023-05-29	3833.94
2023-05-26	3850.95
2023-05-25	3850.5
2023-05-24	3859.09
2023-05-23	3913.19
2023-05-22	3969.33
2023-05-19	3944.54
2023-05-18	3956.07
2023-05-17	3960.17
2023-05-16	3978.21
2023-05-15	3998.89
2023-05-12	3937.76
2023-05-11	3990.66
2023-05-10	3996.87
2023-05-09	4027.88
2023-05-08	4062.66
2023-05-05	4016.88
2023-05-04	4030.25
2023-04-28	4029.09
2023-04-27	3988.42
2023-04-26	3959.23
2023-04-25	3962.67
2023-04-24	3982.64
2023-04-21	4032.57
2023-04-20	4113.02
2023-04-19	4124.56
2023-04-18	4162.03
2023-04-17	4149.38
2023-04-14	4092
2023-04-13	4068.98
2023-04-12	4097.29
2023-04-11	4100.15
2023-04-10	4104.81
2023-04-07	4123.28
2023-04-06	4096.64
2023-04-04	4103.11
2023-04-03	4090.57
2023-03-31	4050.93
2023-03-30	4038.53
2023-03-29	4006.14
2023-03-28	3999.51
2023-03-27	4012.48
2023-03-24	4027.05
2023-03-23	4039.09
2023-03-22	3999.44
2023-03-21	3982.38
2023-03-20	3939.08
2023-03-17	3958.82
2023-03-16	3939.15
2023-03-15	3986.9
2023-03-14	3984.7
2023-03-13	4008.69
2023-03-10	3967.14
2023-03-09	4019.85
2023-03-08	4034.11
2023-03-07	4048.85
2023-03-06	4109.01
2023-03-03	4130.55
2023-03-02	4117.74
2023-03-01	4126.94
2023-02-28	4069.46
2023-02-27	4043.84
2023-02-24	4061.05
2023-02-23	4103.65
2023-02-22	4106.95
2023-02-21	4144.35
2023-02-20	4133.49
2023-02-17	4034.51
2023-02-16	4093.49
2023-02-15	4123.69
2023-02-14	4145.29
2023-02-13	4143.57
2023-02-10	4106.31
2023-02-09	4130.86
2023-02-08	4076.14
2023-02-07	4094.23
2023-02-06	4086.88
2023-02-03	4141.63
2023-02-02	4181.15
2023-02-01	4195.93
2023-01-31	4156.86
2023-01-30	4201.35
2023-01-20	4181.53
2023-01-19	4156.01
2023-01-18	4130.31
2023-01-17	4137.24
2023-01-16	4137.96
2023-01-13	4074.38
2023-01-12	4017.87
2023-01-11	4010.03
2023-01-10	4017.47
2023-01-09	4013.12
2023-01-06	3980.89
2023-01-05	3968.58
2023-01-04	3892.95
2023-01-03	3887.9
2022-12-30	3871.63
2022-12-29	3856.7
2022-12-28	3871.26
2022-12-27	3887.85
2022-12-26	3843.49
2022-12-23	3828.22
2022-12-22	3836.03
2022-12-21	3830.54
2022-12-20	3829.02
2022-12-19	3893.22
2022-12-16	3954.23
2022-12-15	3951.99
2022-12-14	3954.89
2022-12-13	3945.68
2022-12-12	3953.44
2022-12-09	3998.24
2022-12-08	3959.18
2022-12-07	3958.44
2022-12-06	3968.2
2022-12-05	3946.88
2022-12-02	3870.95
2022-12-01	3894.77
2022-11-30	3853.04
2022-11-29	3848.42
2022-11-28	3733.24
2022-11-25	3775.78
2022-11-24	3756.81
2022-11-23	3773.53
2022-11-22	3769.57
2022-11-21	3769.13
2022-11-18	3801.57
2022-11-17	3818.66
2022-11-16	3834.39
2022-11-15	3865.97
2022-11-14	3794.02
2022-11-11	3788.44
2022-11-10	3685.69
2022-11-09	3714.27
2022-11-08	3749.33
2022-11-07	3775.3
2022-11-04	3767.17
2022-11-03	3647.9
2022-11-02	3677.81
2022-11-01	3634.17
2022-10-31	3508.7
2022-10-28	3541.33
2022-10-27	3631.14
2022-10-26	3656.9
2022-10-25	3627.45
2022-10-24	3633.37
2022-10-21	3742.89
2022-10-20	3754.93
2022-10-19	3776.53
2022-10-18	3838.27
2022-10-17	3846.41
2022-10-14	3842.47
2022-10-13	3752.67
2022-10-12	3784.31
2022-10-11	3727.69
2022-10-10	3720.94
2022-09-30	3804.89
2022-09-29	3827.14
2022-09-28	3828.71
2022-09-27	3892.3
2022-09-26	3836.68
2022-09-23	3856.02
2022-09-22	3869.34
2022-09-21	3903.73
2022-09-20	3932.84
2022-09-19	3928
2022-09-16	3932.68
2022-09-15	4027.12
2022-09-14	4065.36
2022-09-13	4111.11
2022-09-09	4093.79
2022-09-08	4037.68
2022-09-07	4054.98
2022-09-06	4052.28
2022-09-05	4015.43
2022-09-02	4023.61
2022-09-01	4043.74
2022-08-31	4078.84
2022-08-30	4075.79
2022-08-29	4089.52
2022-08-26	4107.55
2022-08-25	4116.24
2022-08-24	4082.42
2022-08-23	4161.08
2022-08-22	4181.4
2022-08-19	4151.07
2022-08-18	4180.1
2022-08-17	4216.96
2022-08-16	4177.84
2022-08-15	4185.68
2022-08-12	4191.15
2022-08-11	4193.54
2022-08-10	4109.74
2022-08-09	4156.29
2022-08-08	4148.07
2022-08-05	4156.91
2022-08-04	4101.54
2022-08-03	4066.98
2022-08-02	4107.02
2022-08-01	4188.68
2022-07-29	4170.1
2022-07-28	4225.67
2022-07-27	4225.04
2022-07-26	4245.98
2022-07-25	4212.64
2022-07-22	4238.23
2022-07-21	4236.06
2022-07-20	4283.8
2022-07-19	4269.34
2022-07-18	4292.59
2022-07-15	4248.53
2022-07-14	4322.07
2022-07-13	4321.46
2022-07-12	4313.62
2022-07-11	4354.62
2022-07-08	4428.78
2022-07-07	4443.47
2022-07-06	4423.97
2022-07-05	4489.54
2022-07-04	4496.03
2022-07-01	4466.72
2022-06-30	4485.01
2022-06-29	4421.36
2022-06-28	4490.52
2022-06-27	4444.26
2022-06-24	4394.77
2022-06-23	4343.88
2022-06-22	4270.62
2022-06-21	4325.57
2022-06-20	4330.43
2022-06-17	4309.04
2022-06-16	4250.06
2022-06-15	4278.22
2022-06-14	4222.31
2022-06-13	4189.35
2022-06-10	4238.99
2022-06-09	4175.67
2022-06-08	4219.81
2022-06-07	4179.13
2022-06-06	4166.09
2022-06-02	4089.57
2022-06-01	4083.18
2022-05-31	4091.52
2022-05-30	4029.02
2022-05-27	4001.3
2022-05-26	3993.04
2022-05-25	3983.18
2022-05-24	3959.15
2022-05-23	4053.98
2022-05-20	4077.6
2022-05-19	3999.6
2022-05-18	3991.91
2022-05-17	4005.89
2022-05-16	3956.54
2022-05-13	3988.6
2022-05-12	3958.74
2022-05-11	3976.42
2022-05-10	3919.87
2022-05-09	3877.44
2022-05-06	3908.82
2022-05-05	4010.21
2022-04-29	4016.24
2022-04-28	3921.11
2022-04-27	3895.54
2022-04-26	3784.12
2022-04-25	3814.91
2022-04-22	4013.25
2022-04-21	3995.83
2022-04-20	4070.79
2022-04-19	4134.9
2022-04-18	4166.38
2022-04-15	4188.75
2022-04-14	4191.57
2022-04-13	4139.74
2022-04-12	4179.97
2022-04-11	4100.07
2022-04-08	4230.77
2022-04-07	4209.1
2022-04-06	4263.84
2022-04-01	4276.16
2022-03-31	4222.6
2022-03-30	4254.1
2022-03-29	4134.14
2022-03-28	4148.47
2022-03-25	4174.57
2022-03-24	4251.31
2022-03-23	4276.52
2022-03-22	4255.3
2022-03-21	4258.75
2022-03-18	4265.9
2022-03-17	4237.7
2022-03-16	4156.08
2022-03-15	3983.81
2022-03-14	4174.76
2022-03-11	4306.52
2022-03-10	4292.84
2022-03-09	4226.35
2022-03-08	4265.39
2022-03-07	4352.78
2022-03-04	4496.43
2022-03-03	4551.63
2022-03-02	4578.6
2022-03-01	4619.69
2022-02-28	4581.65
2022-02-25	4573.42
2022-02-24	4529.32
2022-02-23	4623.05
2022-02-22	4574.15
2022-02-21	4634.31
2022-02-18	4651.24
2022-02-17	4629.16
2022-02-16	4617.99
2022-02-15	4600.1
2022-02-14	4551.69
2022-02-11	4601.4
2022-02-10	4639.86
2022-02-09	4652.06
2022-02-08	4608.77
2022-02-07	4634.09
2022-01-28	4563.77
2022-01-27	4619.88
2022-01-26	4712.31
2022-01-25	4678.45
2022-01-24	4786.74
2022-01-21	4779.31
2022-01-20	4823.51
2022-01-19	4780.38
2022-01-18	4813.35
2022-01-17	4767.28
2022-01-14	4726.73
2022-01-13	4765.92
2022-01-12	4845.58
2022-01-11	4797.77
2022-01-10	4844.05
2022-01-07	4822.37
2022-01-06	4818.23
2022-01-05	4868.12
2022-01-04	4917.77
2021-12-31	4940.37
2021-12-30	4921.51
2021-12-29	4883.48
2021-12-28	4955.96
2021-12-27	4919.32
2021-12-24	4921.34
2021-12-23	4948.74
2021-12-22	4914.45
2021-12-21	4913.49
2021-12-20	4880.42
2021-12-17	4954.76
2021-12-16	5034.73
2021-12-15	5005.9
2021-12-14	5049.7
2021-12-13	5083.8
2021-12-10	5055.12
2021-12-09	5078.69
2021-12-08	4995.93
2021-12-07	4922.1
2021-12-06	4892.62
2021-12-03	4901.02
2021-12-02	4856.16
2021-12-01	4843.85
2021-11-30	4832.03
2021-11-29	4851.42
2021-11-26	4860.13
2021-11-25	4896.44
2021-11-24	4916.66
2021-11-23	4913.35
2021-11-22	4912.4
2021-11-19	4890.06
2021-11-18	4837.62
2021-11-17	4885.75
2021-11-16	4883.32
2021-11-15	4882.38
2021-11-12	4888.37
2021-11-11	4898.65
2021-11-10	4821.19
2021-11-09	4846.74
2021-11-08	4848.18
2021-11-05	4842.35
2021-11-04	4868.74
2021-11-03	4821.11
2021-11-02	4839.85
2021-11-01	4890.69
2021-10-29	4908.77
2021-10-28	4864.14
2021-10-27	4898.16
2021-10-26	4963.1
2021-10-25	4979.52
2021-10-22	4959.73
2021-10-21	4928.02
2021-10-20	4910.18
2021-10-19	4922.72
2021-10-18	4874.78
2021-10-15	4932.11
2021-10-14	4913.61
2021-10-13	4940.11
2021-10-12	4883.84
2021-10-11	4936.19
2021-10-08	4929.94
2021-09-30	4866.38
2021-09-29	4833.93
2021-09-28	4883.83
2021-09-27	4877.37
2021-09-24	4849.43
2021-09-23	4853.2
2021-09-22	4821.77
2021-09-17	4855.94
2021-09-16	4807.7
2021-09-15	4867.32
2021-09-14	4917.16
2021-09-13	4991.66
2021-09-10	5013.52
2021-09-09	4970.01
2021-09-08	4972.13
2021-09-07	4992.83
2021-09-06	4933.73
2021-09-03	4843.06
2021-09-02	4869.41
2021-09-01	4869.46
2021-08-31	4805.61
2021-08-30	4813.27
2021-08-27	4827.04
2021-08-26	4801.61
2021-08-25	4898.16
2021-08-24	4888.39
2021-08-23	4835.88
2021-08-20	4769.27
2021-08-19	4862.14
2021-08-18	4894.24
2021-08-17	4837.4
2021-08-16	4941.07
2021-08-13	4945.98
2021-08-12	4973.35
2021-08-11	5015.34
2021-08-10	5043.15
2021-08-09	4985.56
2021-08-06	4921.56
2021-08-05	4948.67
2021-08-04	4978.85
2021-08-03	4934.46
2021-08-02	4933.74
2021-07-30	4811.17
2021-07-29	4850.27
2021-07-28	4760.48
2021-07-27	4751.31
2021-07-26	4925.3
2021-07-23	5089.23
2021-07-22	5151.75
2021-07-21	5144.04
2021-07-20	5108.99
2021-07-19	5113.49
2021-07-16	5094.77
2021-07-15	5151.46
2021-07-14	5083.08
2021-07-13	5142.1
2021-07-12	5132.71
2021-07-09	5069.44
2021-07-08	5088.26
2021-07-07	5140.49
2021-07-06	5083.1
2021-07-05	5085.79
2021-07-02	5081.12
2021-07-01	5229.66
2021-06-30	5224.04
2021-06-29	5190.54
2021-06-28	5251.76
2021-06-25	5239.97
2021-06-24	5155.97
2021-06-23	5147.39
2021-06-22	5122.16
2021-06-21	5090.39
2021-06-18	5102.47
2021-06-17	5101.89
2021-06-16	5080.49
2021-06-15	5166.56
2021-06-11	5224.7
2021-06-10	5271.47
2021-06-09	5236.45
2021-06-08	5232.12
2021-06-07	5277.63
2021-06-04	5282.28
2021-06-03	5255.29
2021-06-02	5289.97
2021-06-01	5341.68
2021-05-31	5331.57
2021-05-28	5321.09
2021-05-27	5338.23
2021-05-26	5320.59
2021-05-25	5318.48
2021-05-24	5155.59
2021-05-21	5134.15
2021-05-20	5186.41
2021-05-19	5172.27
2021-05-18	5187.6
2021-05-17	5184.99
2021-05-14	5110.59
2021-05-13	4992.97
2021-05-12	5044.55
2021-05-11	5023.06
2021-05-10	4992.42
2021-05-07	4996.05
2021-05-06	5061.12
2021-04-30	5123.49
2021-04-29	5164.17
2021-04-28	5119.24
2021-04-27	5090.52
2021-04-26	5077.24
2021-04-23	5135.45
2021-04-22	5089.24
2021-04-21	5098.74
2021-04-20	5083.37
2021-04-19	5087.02
2021-04-16	4966.18
2021-04-15	4948.97
2021-04-14	4980.63
2021-04-13	4939.64
2021-04-12	4947.75
2021-04-09	5035.34
2021-04-08	5112.21
2021-04-07	5103.74
2021-04-06	5140.34
2021-04-02	5161.56
2021-04-01	5110.78
2021-03-31	5048.36
2021-03-30	5094.73
2021-03-29	5046.88
2021-03-26	5037.99
2021-03-25	4926.35
2021-03-24	4928.69
2021-03-23	5009.25
2021-03-22	5057.15
2021-03-19	5007.09
2021-03-18	5141.77
2021-03-17	5100.86
2021-03-16	5079.36
2021-03-15	5035.54
2021-03-12	5146.38
2021-03-11	5128.22
2021-03-10	5003.61
2021-03-09	4971
2021-03-08	5080.02
2021-03-05	5262.8
2021-03-04	5280.71
2021-03-03	5452.21
2021-03-02	5349.63
2021-03-01	5418.78
2021-02-26	5336.76
2021-02-25	5469.56
2021-02-24	5437.57
2021-02-23	5579.67
2021-02-22	5597.33
2021-02-19	5778.84
2021-02-18	5768.38
2021-02-10	5807.72
2021-02-09	5686.25
2021-02-08	5564.56
2021-02-05	5483.41
2021-02-04	5473.95
2021-02-03	5485.2
2021-02-02	5501.09
2021-02-01	5417.65
2021-01-29	5351.96
2021-01-28	5377.14
2021-01-27	5528
2021-01-26	5512.97
2021-01-25	5625.92
2021-01-22	5569.78
2021-01-21	5564.97
2021-01-20	5476.43
2021-01-19	5437.52
2021-01-18	5518.52
2021-01-15	5458.08
2021-01-14	5470.46
2021-01-13	5577.97
2021-01-12	5596.35
2021-01-11	5441.16
2021-01-08	5495.43
2021-01-07	5513.66
2021-01-06	5417.67
2021-01-05	5368.5
2021-01-04	5267.72
2020-12-31	5211.29
2020-12-30	5113.71
2020-12-29	5042.94
2020-12-28	5064.41
2020-12-25	5042.01
2020-12-24	5000.02
2020-12-23	5007.12
2020-12-22	4964.77
2020-12-21	5046.84
2020-12-18	4999.97
2020-12-17	5017.48
2020-12-16	4953.87
2020-12-15	4945.1
2020-12-14	4934.84
2020-12-11	4889.63
2020-12-10	4940.52
2020-12-09	4942.7
2020-12-08	5009.88
2020-12-07	5022.24
2020-12-04	5065.92
2020-12-03	5057.06
2020-12-02	5067.14
2020-12-01	5067.1
2020-11-30	4960.25
2020-11-27	4980.77
2020-11-26	4919.59
2020-11-25	4910.7
2020-11-24	4974.29
2020-11-23	5005.03
2020-11-20	4943.29
2020-11-19	4927.99
2020-11-18	4891.67
2020-11-17	4894.79
2020-11-16	4904.17
2020-11-13	4856.85
2020-11-12	4908.46
2020-11-11	4904.9
2020-11-10	4953.88
2020-11-09	4981.35
2020-11-06	4885.72
2020-11-05	4885.11
2020-11-04	4813.66
2020-11-03	4777.56
2020-11-02	4720.83
2020-10-30	4695.33
2020-10-29	4772.92
2020-10-28	4737.27
2020-10-27	4699.28
2020-10-26	4691.24
2020-10-23	4718.49
2020-10-22	4777.98
2020-10-21	4792.83
2020-10-20	4793.47
2020-10-19	4755.49
2020-10-16	4791.68
2020-10-15	4798.74
2020-10-14	4807.1
2020-10-13	4839.2
2020-10-12	4823.16
2020-10-09	4681.14
2020-09-30	4587.4
2020-09-29	4591.8
2020-09-28	4581.91
2020-09-25	4570.02
2020-09-24	4563.07
2020-09-23	4652.33
2020-09-22	4635.76
2020-09-21	4691.43
2020-09-18	4737.09
2020-09-17	4632.71
2020-09-16	4657.36
2020-09-15	4688.48
2020-09-14	4651.05
2020-09-11	4627.28
2020-09-10	4581.98
2020-09-09	4584.59
2020-09-08	4694.39
2020-09-07	4669.37
2020-09-04	4770.22
2020-09-03	4817.1
2020-09-02	4843.89
2020-09-01	4842.12
2020-08-31	4816.22
2020-08-28	4844.27
2020-08-27	4731.35
2020-08-26	4706.13
2020-08-25	4761.95
2020-08-24	4755.85
2020-08-21	4718.84
2020-08-20	4679.15
2020-08-19	4740.68
2020-08-18	4812.76
2020-08-17	4815.23
2020-08-14	4704.63
2020-08-13	4635.71
2020-08-12	4647.64
2020-08-11	4681.78
2020-08-10	4724.87
2020-08-07	4707.93
2020-08-06	4762.76
2020-08-05	4777.11
2020-08-04	4775.8
2020-08-03	4771.31
2020-07-31	4695.05
2020-07-30	4656.15
2020-07-29	4679.01
2020-07-28	4568.26
2020-07-27	4528.45
2020-07-24	4505.59
2020-07-23	4712.44
2020-07-22	4714.45
2020-07-21	4691.04
2020-07-20	4680.3
2020-07-17	4544.7
2020-07-16	4516.25
2020-07-15	4744.47
2020-07-14	4806.69
2020-07-13	4852.96
2020-07-10	4753.13
2020-07-09	4840.77
2020-07-08	4774
2020-07-07	4698.13
2020-07-06	4670.09
2020-07-03	4419.6
2020-07-02	4335.84
2020-07-01	4247.78
2020-06-30	4163.96
2020-06-29	4109.72
2020-06-24	4138.99
2020-06-23	4121.79
2020-06-22	4102.05
2020-06-19	4098.71
2020-06-18	4044.38
2020-06-17	4017.59
2020-06-16	4014.57
2020-06-15	3954.99
2020-06-12	4003.08
2020-06-11	3995.88
2020-06-10	4039.71
2020-06-09	4047.03
2020-06-08	4021.95
2020-06-05	4001.25
2020-06-04	3982.19
2020-06-03	3983.65
2020-06-02	3983.57
2020-06-01	3971.34
2020-05-29	3867.02
2020-05-28	3856.63
2020-05-27	3845.61
2020-05-26	3872.77
2020-05-25	3829.32
2020-05-22	3824.06
2020-05-21	3913.79
2020-05-20	3935.22
2020-05-19	3956.25
2020-05-18	3922.91
2020-05-15	3912.82
2020-05-14	3925.22
2020-05-13	3968.25
2020-05-12	3960.24
2020-05-11	3960.18
2020-05-08	3963.62
2020-05-07	3924.89
2020-05-06	3936.25
2020-04-30	3912.58
2020-04-29	3867.03
2020-04-28	3849.15
2020-04-27	3822.77
2020-04-24	3796.97
2020-04-23	3829.75
2020-04-22	3839.38
2020-04-21	3808.05
2020-04-20	3853.46
2020-04-17	3839.49
2020-04-16	3802.38
2020-04-15	3797.36
2020-04-14	3825.7
2020-04-13	3753.26
2020-04-10	3769.18
2020-04-09	3792.81
2020-04-08	3780.34
2020-04-07	3798.02
2020-04-03	3713.22
2020-04-02	3734.53
2020-04-01	3675.08
2020-03-31	3686.16
2020-03-30	3674.11
2020-03-27	3710.06
2020-03-26	3698.05
2020-03-25	3722.52
2020-03-24	3625.11
2020-03-23	3530.31
2020-03-20	3653.22
2020-03-19	3589.09
2020-03-18	3636.26
2020-03-17	3709.68
2020-03-16	3727.84
2020-03-13	3895.31
2020-03-12	3950.91
2020-03-11	4028.43
2020-03-10	4082.73
2020-03-09	3997.13
2020-03-06	4138.51
2020-03-05	4206.73
2020-03-04	4115.05
2020-03-03	4091.36
2020-03-02	4069.67
2020-02-28	3940.05
2020-02-27	4084.88
2020-02-26	4073.02
2020-02-25	4123.85
2020-02-24	4132.84
2020-02-21	4149.49
2020-02-20	4144.66
2020-02-19	4051.31
2020-02-18	4057.51
2020-02-17	4077.42
2020-02-14	3987.73
2020-02-13	3959.92
2020-02-12	3984.43
2020-02-11	3952.46
2020-02-10	3916.01
2020-02-07	3899.87
2020-02-06	3899.78
2020-02-05	3828.53
2020-02-04	3785.64
2020-02-03	3688.36
2020-01-23	4003.9
2020-01-22	4131.93
2020-01-21	4114.31
2020-01-20	4185.83
2020-01-17	4154.85
2020-01-16	4149.04
2020-01-15	4166.73
2020-01-14	4189.89
2020-01-13	4203.99
2020-01-10	4163.18
2020-01-09	4164.37
2020-01-08	4112.32
2020-01-07	4160.23
2020-01-06	4129.3
2020-01-03	4144.96
2020-01-02	4152.24
2019-12-31	4096.58
2019-12-30	4081.63
2019-12-27	4022.03
2019-12-26	4025.99
2019-12-25	3990.87
2019-12-24	3992.96
2019-12-23	3967.1
2019-12-20	4017.25
2019-12-19	4027.15
2019-12-18	4032.78
2019-12-17	4041.8
2019-12-16	3987.55
2019-12-13	3968.22
2019-12-12	3891.02
2019-12-11	3902.75
2019-12-10	3900.38
2019-12-09	3895.45
2019-12-06	3902.39
2019-12-05	3879.36
2019-12-04	3849.82
2019-12-03	3851.09
2019-12-02	3836.06
2019-11-29	3828.67
2019-11-28	3862.3
2019-11-27	3875.62
2019-11-26	3891.65
2019-11-25	3878.21
2019-11-22	3849.99
2019-11-21	3889.6
2019-11-20	3907.86
2019-11-19	3947.04
2019-11-18	3907.93
2019-11-15	3877.09
2019-11-14	3905.86
2019-11-13	3899.98
2019-11-12	3903.69
2019-11-11	3902.98
2019-11-08	3973.01
2019-11-07	3991.87
2019-11-06	3984.88
2019-11-05	4002.81
2019-11-04	3978.12
2019-11-01	3952.39
2019-10-31	3886.75
2019-10-30	3891.23
2019-10-29	3910.23
2019-10-28	3926.59
2019-10-25	3896.79
2019-10-24	3870.67
2019-10-23	3871.08
2019-10-22	3895.88
2019-10-21	3880.84
2019-10-18	3869.38
2019-10-17	3925.22
2019-10-16	3922.69
2019-10-15	3936.25
2019-10-14	3953.24
2019-10-11	3911.73
2019-10-10	3874.64
2019-10-09	3843.24
2019-10-08	3837.68
2019-09-30	3814.53
2019-09-27	3852.65
2019-09-26	3841.14
2019-09-25	3870.98
2019-09-24	3901.08
2019-09-23	3890.66
2019-09-20	3935.65
2019-09-19	3924.38
2019-09-18	3910.08
2019-09-17	3891.22
2019-09-16	3957.72
2019-09-12	3972.38
2019-09-11	3930.1
2019-09-10	3959.27
2019-09-09	3972.95
2019-09-06	3948.51
2019-09-05	3925.32
2019-09-04	3886
2019-09-03	3853.61
2019-09-02	3848.32
2019-08-30	3799.59
2019-08-29	3790.19
2019-08-28	3802.58
2019-08-27	3816.95
2019-08-26	3765.91
2019-08-23	3820.86
2019-08-22	3793.51
2019-08-21	3781.76
2019-08-20	3787.73
2019-08-19	3791.09
2019-08-16	3710.54
2019-08-15	3694
2019-08-14	3682.4
2019-08-13	3665.75
2019-08-12	3699.1
2019-08-09	3633.53
2019-08-08	3669.29
2019-08-07	3621.43
2019-08-06	3636.33
2019-08-05	3675.69
2019-08-02	3747.44
2019-08-01	3803.47
2019-07-31	3835.36
2019-07-30	3870.32
2019-07-29	3854.27
2019-07-26	3858.57
2019-07-25	3851.07
2019-07-24	3819.83
2019-07-23	3789.91
2019-07-22	3781.68
2019-07-19	3807.96
2019-07-18	3768.4
2019-07-17	3804.64
2019-07-16	3806.84
2019-07-15	3824.19
2019-07-12	3808.73
2019-07-11	3785.22
2019-07-10	3786.74
2019-07-09	3793.13
2019-07-08	3802.79
2019-07-05	3893.2
2019-07-04	3873.1
2019-07-03	3893.53
2019-07-02	3937.17
2019-07-01	3935.81
2019-06-28	3825.59
2019-06-27	3834.82
2019-06-26	3794.33
2019-06-25	3801.31
2019-06-24	3841.27
2019-06-21	3833.94
2019-06-20	3828.52
2019-06-19	3715.94
2019-06-18	3667.62
2019-06-17	3654.82
2019-06-14	3654.88
2019-06-13	3685.39
2019-06-12	3691.1
2019-06-11	3719.28
2019-06-10	3610.74
2019-06-06	3564.68
2019-06-05	3597.11
2019-06-04	3598.47
2019-06-03	3632.01
2019-05-31	3629.79
2019-05-30	3641.18
2019-05-29	3663.91
2019-05-28	3672.26
2019-05-27	3637.2
2019-05-24	3593.91
2019-05-23	3583.96
2019-05-22	3649.38
2019-05-21	3666.78
2019-05-20	3617.79
2019-05-17	3648.76
2019-05-16	3743.96
2019-05-15	3727.09
2019-05-14	3645.15
2019-05-13	3668.73
2019-05-10	3730.45
2019-05-09	3599.7
2019-05-08	3667.46
2019-05-07	3720.67
2019-05-06	3684.62
2019-04-30	3913.21
2019-04-29	3900.33
2019-04-26	3889.27
2019-04-25	3941.82
2019-04-24	4030.09
2019-04-23	4019.01
2019-04-22	4025.61
2019-04-19	4120.61
2019-04-18	4072.08
2019-04-17	4087.24
2019-04-16	4085.79
2019-04-15	3975.52
2019-04-12	3988.62
2019-04-11	3997.58
2019-04-10	4085.85
2019-04-09	4075.43
2019-04-08	4057.23
2019-04-04	4062.23
2019-04-03	4022.16
2019-04-02	3971.29
2019-04-01	3973.93
2019-03-29	3872.34
2019-03-28	3728.4
2019-03-27	3743.39
2019-03-26	3700.44
2019-03-25	3742.83
2019-03-22	3833.8
2019-03-21	3836.89
2019-03-20	3835.44
2019-03-19	3833.96
2019-03-18	3851.75
2019-03-15	3745.01
2019-03-14	3698.49
2019-03-13	3724.19
2019-03-12	3755.35
2019-03-11	3729.95
2019-03-08	3657.58
2019-03-07	3808.85
2019-03-06	3848.09
2019-03-05	3816.01
2019-03-04	3794.1
2019-03-01	3749.71
2019-02-28	3669.37
2019-02-27	3678.39
2019-02-26	3684.69
2019-02-25	3729.48
2019-02-22	3520.12
2019-02-21	3442.71
2019-02-20	3451.93
2019-02-19	3439.61
2019-02-18	3445.74
2019-02-15	3338.7
2019-02-14	3402.14
2019-02-13	3397.03
2019-02-12	3330.34
2019-02-11	3306.47
2019-02-01	3247.4
2019-01-31	3201.63
2019-01-30	3168.48
2019-01-29	3193.97
2019-01-28	3183.78
2019-01-25	3184.47
2019-01-24	3158.78
2019-01-23	3141.05
2019-01-22	3143.32
2019-01-21	3185.64
2019-01-18	3168.17
2019-01-17	3111.42
2019-01-16	3128.65
2019-01-15	3127.99
2019-01-14	3067.78
2019-01-11	3094.78
2019-01-10	3072.69
2019-01-09	3078.48
2019-01-08	3047.7
2019-01-07	3054.3
2019-01-04	3035.87
2019-01-03	2964.84
2019-01-02	2969.54
2018-12-28	3010.65
2018-12-27	2990.51
2018-12-26	3002.03
2018-12-25	3017.28
2018-12-24	3038.2
2018-12-21	3029.4
2018-12-20	3067.42
2018-12-19	3091.13
2018-12-18	3128.43
2018-12-17	3161.2
2018-12-14	3165.91
2018-12-13	3219.69
2018-12-12	3170.61
2018-12-11	3159.82
2018-12-10	3144.76
2018-12-07	3181.56
2018-12-06	3181.67
2018-12-05	3252
2018-12-04	3267.71
2018-12-03	3260.95
2018-11-30	3172.69
2018-11-29	3137.65
2018-11-28	3178.93
2018-11-27	3137.24
2018-11-26	3141.24
2018-11-23	3143.48
2018-11-22	3214.43
2018-11-21	3226.49
2018-11-20	3218.41
2018-11-19	3294.6
2018-11-16	3257.67
2018-11-15	3242.37
2018-11-14	3204.94
2018-11-13	3237.38
2018-11-12	3205.14
2018-11-09	3167.44
2018-11-08	3212.77
2018-11-07	3221.91
2018-11-06	3243.15
2018-11-05	3262.84
2018-11-02	3290.25
2018-11-01	3177.03
2018-10-31	3153.82
2018-10-30	3110.26
2018-10-29	3076.89
2018-10-26	3173.64
2018-10-25	3194.31
2018-10-24	3188.2
2018-10-23	3183.43
2018-10-22	3270.27
2018-10-19	3134.95
2018-10-18	3044.39
2018-10-17	3118.25
2018-10-16	3100.97
2018-10-15	3126.45
2018-10-12	3170.73
2018-10-11	3124.11
2018-10-10	3281.6
2018-10-09	3288.69
2018-10-08	3290.9
2018-09-28	3438.86
2018-09-27	3403.59
2018-09-26	3417.24
2018-09-25	3379.8
2018-09-21	3410.49
2018-09-20	3310.13
2018-09-19	3312.48
2018-09-18	3269.43
2018-09-17	3204.92
2018-09-14	3242.09
2018-09-13	3236.57
2018-09-12	3202.02
2018-09-11	3224.21
2018-09-10	3230.07
2018-09-07	3277.64
2018-09-06	3262.88
2018-09-05	3298.14
2018-09-04	3363.9
2018-09-03	3321.82
2018-08-31	3334.5
2018-08-30	3351.09
2018-08-29	3386.57
2018-08-28	3400.17
2018-08-27	3406.57
2018-08-24	3325.33
2018-08-23	3320.03
2018-08-22	3307.95
2018-08-21	3326.65
2018-08-20	3267.25
2018-08-17	3229.62
2018-08-16	3276.73
2018-08-15	3291.98
2018-08-14	3372.91
2018-08-13	3390.34
2018-08-10	3405.02
2018-08-09	3397.53
2018-08-08	3314.51
2018-08-07	3368.87
2018-08-06	3273.27
2018-08-03	3315.28
2018-08-02	3370.96
2018-08-01	3447.39
2018-07-31	3517.66
2018-07-30	3515.08
2018-07-27	3521.23
2018-07-26	3536.25
2018-07-25	3577.75
2018-07-24	3581.71
2018-07-23	3525.75
2018-07-20	3492.89
2018-07-19	3428.34
2018-07-18	3431.32
2018-07-17	3449.38
2018-07-16	3472.09
2018-07-13	3492.69
2018-07-12	3481.06
2018-07-11	3407.53
2018-07-10	3467.52
2018-07-09	3459.18
2018-07-06	3365.12
2018-07-05	3342.44
2018-07-04	3363.75
2018-07-03	3409.28
2018-07-02	3407.96
2018-06-29	3510.98
2018-06-28	3423.53
2018-06-27	3459.26
2018-06-26	3531.11
2018-06-25	3560.48
2018-06-22	3608.9
2018-06-21	3592.97
2018-06-20	3635.44
2018-06-19	3621.12
2018-06-15	3753.43
2018-06-14	3773.37
2018-06-13	3788.34
2018-06-12	3825.95
2018-06-11	3779.98
2018-06-08	3779.62
2018-06-07	3831.01
2018-06-06	3837.35
2018-06-05	3845.32
2018-06-04	3807.58
2018-06-01	3770.59
2018-05-31	3802.38
2018-05-30	3723.37
2018-05-29	3804.01
2018-05-28	3833.26
2018-05-25	3816.5
2018-05-24	3827.22
2018-05-23	3854.58
2018-05-22	3906.21
2018-05-21	3921.24
2018-05-18	3903.06
2018-05-17	3864.05
2018-05-16	3892.84
2018-05-15	3924.1
2018-05-14	3909.29
2018-05-11	3872.84
2018-05-10	3893.06
2018-05-09	3871.62
2018-05-08	3878.68
2018-05-07	3834.19
2018-05-04	3774.6
2018-05-03	3793
2018-05-02	3763.65
2018-04-27	3756.88
2018-04-26	3755.49
2018-04-25	3828.7
2018-04-24	3843.49
2018-04-23	3766.33
2018-04-20	3760.85
2018-04-19	3811.84
2018-04-18	3766.28
2018-04-17	3748.64
2018-04-16	3808.86
2018-04-13	3871.14
2018-04-12	3898.64
2018-04-11	3938.34
2018-04-10	3927.17
2018-04-09	3852.93
2018-04-04	3854.86
2018-04-03	3862.48
2018-04-02	3886.92
2018-03-30	3898.5
2018-03-29	3894.05
2018-03-28	3842.72
2018-03-27	3913.27
2018-03-26	3879.89
2018-03-23	3904.94
2018-03-22	4020.35
2018-03-21	4061.05
2018-03-20	4077.7
2018-03-19	4074.25
2018-03-16	4056.42
2018-03-15	4096.16
2018-03-14	4073.34
2018-03-13	4091.25
2018-03-12	4127.67
2018-03-09	4108.87
2018-03-08	4077.6
2018-03-07	4036.65
2018-03-06	4066.56
2018-03-05	4018.1
2018-03-02	4016.46
2018-03-01	4049.09
2018-02-28	4023.64
2018-02-27	4058.98
2018-02-26	4118.42
2018-02-23	4071.09
2018-02-22	4052.73
2018-02-14	3966.96
2018-02-13	3935.63
2018-02-12	3890.1
2018-02-09	3840.65
2018-02-08	4012.05
2018-02-07	4050.5
2018-02-06	4148.89
2018-02-05	4274.15
2018-02-02	4271.23
2018-02-01	4245.9
2018-01-31	4275.9
2018-01-30	4256.1
2018-01-29	4302.02
2018-01-26	4381.3
2018-01-25	4365.08
2018-01-24	4389.89
2018-01-23	4382.61
2018-01-22	4336.6
2018-01-19	4285.4
2018-01-18	4271.42
2018-01-17	4248.12
2018-01-16	4258.47
2018-01-15	4225.24
2018-01-12	4225
2018-01-11	4205.59
2018-01-10	4207.81
2018-01-09	4189.3
2018-01-08	4160.16
2018-01-05	4138.75
2018-01-04	4128.81
2018-01-03	4111.39
2018-01-02	4087.4
2017-12-29	4030.85
2017-12-28	4018.9
2017-12-27	3991.21
2017-12-26	4053.62
2017-12-25	4041.54
2017-12-22	4054.6
2017-12-21	4067.85
2017-12-20	4030.49
2017-12-19	4035.33
2017-12-18	3985.29
2017-12-15	3980.86
2017-12-14	4026.15
2017-12-13	4050.09
2017-12-12	4016.02
2017-12-11	4069.5
2017-12-08	4003.38
2017-12-07	3971.06
2017-12-06	4015.82
2017-12-05	4040.17
2017-12-04	4018.86
2017-12-01	3998.14
2017-11-30	4006.1
2017-11-29	4053.75
2017-11-28	4055.82
2017-11-27	4049.95
2017-11-24	4104.2
2017-11-23	4102.4
2017-11-22	4227.57
2017-11-21	4217.7
2017-11-20	4143.83
2017-11-17	4120.85
2017-11-16	4105.01
2017-11-15	4073.67
2017-11-14	4099.35
2017-11-13	4128.07
2017-11-10	4111.91
2017-11-09	4075.9
2017-11-08	4048.01
2017-11-07	4054.25
2017-11-06	4020.89
2017-11-03	3992.7
2017-11-02	3997.13
2017-11-01	3996.62
2017-10-31	4006.72
2017-10-30	4009.72
2017-10-27	4021.97
2017-10-26	3993.58
2017-10-25	3976.95
2017-10-24	3959.4
2017-10-23	3930.8
2017-10-20	3926.85
2017-10-19	3931.25
2017-10-18	3944.16
2017-10-17	3913.07
2017-10-16	3913.45
2017-10-13	3921
2017-10-12	3912.95
2017-10-11	3902.69
2017-10-10	3889.86
2017-10-09	3882.21
2017-09-29	3836.5
2017-09-28	3822.54
2017-09-27	3821.2
2017-09-26	3820.78
2017-09-25	3817.79
2017-09-22	3837.73
2017-09-21	3837.82
2017-09-20	3842.44
2017-09-19	3832.12
2017-09-18	3843.14
2017-09-15	3831.3
2017-09-14	3829.96
2017-09-13	3842.61
2017-09-12	3837.93
2017-09-11	3825.65
2017-09-08	3825.99
2017-09-07	3829.87
2017-09-06	3849.45
2017-09-05	3857.05
2017-09-04	3845.62
2017-09-01	3830.54
2017-08-31	3822.09
2017-08-30	3834.3
2017-08-29	3834.54
2017-08-28	3842.71
2017-08-25	3795.75
2017-08-24	3734.65
2017-08-23	3756.09
2017-08-22	3752.3
2017-08-21	3740.99
2017-08-18	3724.67
2017-08-17	3721.28
2017-08-16	3701.42
2017-08-15	3706.06
2017-08-14	3694.68
2017-08-11	3647.35
2017-08-10	3715.92
2017-08-09	3731.04
2017-08-08	3732.21
2017-08-07	3726.79
2017-08-04	3707.58
2017-08-03	3727.83
2017-08-02	3760.85
2017-08-01	3770.38
2017-07-31	3737.87
2017-07-28	3721.89
2017-07-27	3712.19
2017-07-26	3705.39
2017-07-25	3719.56
2017-07-24	3743.47
2017-07-21	3728.6
2017-07-20	3747.88
2017-07-19	3729.75
2017-07-18	3667.18
2017-07-17	3663.56
2017-07-14	3703.09
2017-07-13	3686.92
2017-07-12	3658.82
2017-07-11	3670.81
2017-07-10	3653.69
2017-07-07	3655.93
2017-07-06	3660.1
2017-07-05	3659.68
2017-07-04	3619.98
2017-07-03	3650.85
2017-06-30	3666.8
2017-06-29	3668.83
2017-06-28	3646.17
2017-06-27	3674.72
2017-06-26	3668.09
2017-06-23	3622.88
2017-06-22	3590.34
2017-06-21	3587.96
2017-06-20	3546.49
2017-06-19	3553.67
2017-06-16	3518.76
2017-06-15	3528.79
2017-06-14	3535.3
2017-06-13	3582.27
2017-06-12	3574.39
2017-06-09	3576.17
2017-06-08	3560.98
2017-06-07	3533.87
2017-06-06	3492.88
2017-06-05	3468.75
2017-06-02	3486.51
2017-06-01	3497.74
2017-05-31	3492.88
2017-05-26	3480.43
2017-05-25	3485.66
2017-05-24	3424.17
2017-05-23	3424.19
2017-05-22	3411.24
2017-05-19	3403.85
2017-05-18	3398.11
2017-05-17	3409.97
2017-05-16	3428.65
2017-05-15	3399.19
2017-05-12	3385.38
2017-05-11	3356.65
2017-05-10	3337.7
2017-05-09	3352.53
2017-05-08	3358.81
2017-05-05	3382.55
2017-05-04	3404.39
2017-05-03	3413.13
2017-05-02	3426.58
2017-04-28	3439.75
2017-04-27	3446.72
2017-04-26	3445.18
2017-04-25	3440.97
2017-04-24	3431.26
2017-04-21	3466.79
2017-04-20	3461.55
2017-04-19	3445.88
2017-04-18	3462.74
2017-04-17	3479.94
2017-04-14	3486.5
2017-04-13	3514.57
2017-04-12	3509.44
2017-04-11	3517.33
2017-04-10	3505.14
2017-04-07	3517.46
2017-04-06	3514.05
2017-04-05	3503.89
2017-03-31	3456.05
2017-03-30	3436.76
2017-03-29	3465.19
2017-03-28	3469.81
2017-03-27	3478.04
2017-03-24	3489.6
2017-03-23	3461.98
2017-03-22	3450.05
2017-03-21	3466.35
2017-03-20	3449.61
2017-03-17	3445.81
2017-03-16	3481.51
2017-03-15	3463.64
2017-03-14	3456.69
2017-03-13	3458.1
2017-03-10	3427.89
2017-03-09	3426.94
2017-03-08	3448.73
2017-03-07	3453.96
2017-03-06	3446.48
2017-03-03	3427.86
2017-03-02	3435.1
2017-03-01	3458.44
2017-02-28	3452.81
2017-02-27	3446.22
2017-02-24	3473.85
2017-02-23	3473.32
2017-02-22	3489.76
2017-02-21	3482.82
2017-02-20	3471.39
2017-02-17	3421.44
2017-02-16	3440.93
2017-02-15	3421.71
2017-02-14	3435.8
2017-02-13	3436.28
2017-02-10	3413.49
2017-02-09	3396.29
2017-02-08	3383.29
2017-02-07	3365.68
2017-02-06	3373.21
2017-02-03	3364.49
2017-01-26	3387.96
2017-01-25	3375.9
2017-01-24	3364.45
2017-01-23	3364.08
2017-01-20	3354.89
2017-01-19	3329.29
2017-01-18	3339.37
2017-01-17	3326.36
2017-01-16	3319.45
2017-01-13	3319.91
2017-01-12	3317.62
2017-01-11	3334.5
2017-01-10	3358.27
2017-01-09	3363.9
2017-01-06	3347.67
2017-01-05	3367.79
2017-01-04	3368.31
2017-01-03	3342.23
2016-12-30	3310.08
2016-12-29	3297.76
2016-12-28	3301.89
2016-12-27	3316.39
2016-12-26	3322.4
2016-12-23	3307.6
2016-12-22	3335.67
2016-12-21	3338.54
2016-12-20	3309.06
2016-12-19	3328.98
2016-12-16	3346.03
2016-12-15	3340.43
2016-12-14	3378.95
2016-12-13	3405.04
2016-12-12	3409.18
2016-12-09	3493.7
2016-12-08	3470.14
2016-12-07	3475.75
2016-12-06	3459.15
2016-12-05	3469.41
2016-12-02	3528.95
2016-12-01	3565.04
2016-11-30	3538
2016-11-29	3564.04
2016-11-28	3535.08
2016-11-25	3521.3
2016-11-24	3488.74
2016-11-23	3474.73
2016-11-22	3468.36
2016-11-21	3441.11
2016-11-18	3417.46
2016-11-17	3436.54
2016-11-16	3429.59
2016-11-15	3429.87
2016-11-14	3430.25
2016-11-11	3417.22
2016-11-10	3390.61
2016-11-09	3353.05
2016-11-08	3371.12
2016-11-07	3356.59
2016-11-04	3354.17
2016-11-03	3365.09
2016-11-02	3333.35
2016-11-01	3359.05
2016-10-31	3336.28
2016-10-28	3340.13
2016-10-27	3345.7
2016-10-26	3354.8
2016-10-25	3367.45
2016-10-24	3367.58
2016-10-21	3327.74
2016-10-20	3318.6
2016-10-19	3316.24
2016-10-18	3321.33
2016-10-17	3277.88
2016-10-14	3305.85
2016-10-13	3302.65
2016-10-12	3300.01
2016-10-11	3306.56
2016-10-10	3293.87
2016-09-30	3253.28
2016-09-29	3244.39
2016-09-28	3230.89
2016-09-27	3240.75
2016-09-26	3220.28
2016-09-23	3275.67
2016-09-22	3291.12
2016-09-21	3266.64
2016-09-20	3257.4
2016-09-19	3263.12
2016-09-14	3238.73
2016-09-13	3260.33
2016-09-12	3262.6
2016-09-09	3318.04
2016-09-08	3339.56
2016-09-07	3340.82
2016-09-06	3342.63
2016-09-05	3319.68
2016-09-02	3314.11
2016-09-01	3301.58
2016-08-31	3327.79
2016-08-30	3311.99
2016-08-29	3307.78
2016-08-26	3307.09
2016-08-25	3308.97
2016-08-24	3329.86
2016-08-23	3341.83
2016-08-22	3336.79
2016-08-19	3365.02
2016-08-18	3364.49
2016-08-17	3373.05
2016-08-16	3378.25
2016-08-15	3393.42
2016-08-12	3294.23
2016-08-11	3233.36
2016-08-10	3243.34
2016-08-09	3256.98
2016-08-08	3234.18
2016-08-05	3205.11
2016-08-04	3201.29
2016-08-03	3193.51
2016-08-02	3189.05
2016-08-01	3176.81
2016-07-29	3203.93
2016-07-28	3221.14
2016-07-27	3218.24
2016-07-26	3269.59
2016-07-25	3230.89
2016-07-22	3225.16
2016-07-21	3252.52
2016-07-20	3237.61
2016-07-19	3248.23
2016-07-18	3262.02
2016-07-15	3276.28
2016-07-14	3276.76
2016-07-13	3282.87
2016-07-12	3273.18
2016-07-11	3203.33
2016-07-08	3192.28
2016-07-07	3209.95
2016-07-06	3216.8
2016-07-05	3207.38
2016-07-04	3204.7
2016-07-01	3154.2
2016-06-30	3153.92
2016-06-29	3151.39
2016-06-28	3136.4
2016-06-27	3120.54
2016-06-24	3077.16
2016-06-23	3117.32
2016-06-22	3133.96
2016-06-21	3106.32
2016-06-20	3112.67
2016-06-17	3110.36
2016-06-16	3094.67
2016-06-15	3116.37
2016-06-14	3075.98
2016-06-13	3066.34
2016-06-08	3163.99
2016-06-07	3177.05
2016-06-06	3178.79
2016-06-03	3189.33
2016-06-02	3167.1
2016-06-01	3160.55
2016-05-31	3169.56
2016-05-30	3066.71
2016-05-27	3062.5
2016-05-26	3064.21
2016-05-25	3059.23
2016-05-24	3063.56
2016-05-23	3087.22
2016-05-20	3078.22
2016-05-19	3062.5
2016-05-18	3068.04
2016-05-17	3086.02
2016-05-16	3095.31
2016-05-13	3074.94
2016-05-12	3090.14
2016-05-11	3082.81
2016-05-10	3069.11
2016-05-09	3065.62
2016-05-06	3130.35
2016-05-05	3213.92
2016-05-04	3209.46
2016-05-03	3213.54
2016-04-29	3156.75
2016-04-28	3160.58
2016-04-27	3165.92
2016-04-26	3179.16
2016-04-25	3162.03
2016-04-22	3174.9
2016-04-21	3160.6
2016-04-20	3181.03
2016-04-19	3238.3
2016-04-18	3228.45
2016-04-15	3272.21
2016-04-14	3275.83
2016-04-13	3261.38
2016-04-12	3218.45
2016-04-11	3230.1
2016-04-08	3185.73
2016-04-07	3209.29
2016-04-06	3257.53
2016-04-05	3264.49
2016-04-01	3221.89
2016-03-31	3218.09
2016-03-30	3216.28
2016-03-29	3135.41
2016-03-28	3169.73
2016-03-25	3197.82
2016-03-24	3181.85
2016-03-23	3236.09
2016-03-22	3225.79
2016-03-21	3249.44
2016-03-18	3171.96
2016-03-17	3124.2
2016-03-16	3090.03
2016-03-15	3074.78
2016-03-14	3065.69
2016-03-11	3018.28
2016-03-10	3013.15
2016-03-09	3071.91
2016-03-08	3107.67
2016-03-07	3104.84
2016-03-04	3093.89
2016-03-03	3058.42
2016-03-02	3051.33
2016-03-01	2930.69
2016-02-29	2877.47
2016-02-26	2948.03
2016-02-25	2918.75
2016-02-24	3109.55
2016-02-23	3089.36
2016-02-22	3118.87
2016-02-19	3051.59
2016-02-18	3053.7
2016-02-17	3063.32
2016-02-16	3037.04
2016-02-15	2946.71
2016-02-05	2963.79
2016-02-04	2984.76
2016-02-03	2948.64
2016-02-02	2961.33
2016-02-01	2901.05
2016-01-29	2946.09
2016-01-28	2853.76
2016-01-27	2930.35
2016-01-26	2940.51
2016-01-25	3128.89
2016-01-22	3113.46
2016-01-21	3081.35
2016-01-20	3174.38
2016-01-19	3223.13
2016-01-18	3130.73
2016-01-15	3118.73
2016-01-14	3221.57
2016-01-13	3155.88
2016-01-12	3215.71
2016-01-11	3192.45
2016-01-08	3361.56
2016-01-07	3294.38
2016-01-06	3539.81
2016-01-05	3478.78
2016-01-04	3469.07
2015-12-31	3731
2015-12-30	3765.18
2015-12-29	3761.87
2015-12-28	3727.63
2015-12-25	3838.2
2015-12-24	3829.4
2015-12-23	3866.38
2015-12-22	3876.73
2015-12-21	3865.97
2015-12-18	3767.91
2015-12-17	3755.89
2015-12-16	3685.44
2015-12-15	3694.39
2015-12-14	3711.32
2015-12-11	3608.06
2015-12-10	3623.08
2015-12-09	3635.94
2015-12-08	3623.02
2015-12-07	3687.61
2015-12-04	3677.59
2015-12-03	3749.3
2015-12-02	3721.95
2015-12-01	3591.7
2015-11-30	3566.41
2015-11-27	3556.99
2015-11-26	3759.43
2015-11-25	3781.61
2015-11-24	3753.89
2015-11-23	3753.34
2015-11-20	3774.38
2015-11-19	3774.97
2015-11-18	3715.58
2015-11-17	3758.39
2015-11-16	3764.13
2015-11-13	3746.24
2015-11-12	3795.32
2015-11-11	3833.65
2015-11-10	3833.24
2015-11-09	3840.35
2015-11-06	3793.37
2015-11-05	3705.97
2015-11-04	3628.54
2015-11-03	3465.49
2015-11-02	3475.96
2015-10-30	3534.08
2015-10-29	3533.31
2015-10-28	3524.92
2015-10-27	3592.88
2015-10-26	3589.26
2015-10-23	3571.24
2015-10-22	3524.53
2015-10-21	3473.25
2015-10-20	3577.7
2015-10-19	3534.18
2015-10-16	3534.07
2015-10-15	3486.82
2015-10-14	3406.11
2015-10-13	3445.04
2015-10-12	3447.69
2015-10-09	3340.12
2015-10-08	3296.48
2015-09-30	3202.95
2015-09-29	3178.85
2015-09-28	3242.75
2015-09-25	3231.95
2015-09-24	3285
2015-09-23	3263.03
2015-09-22	3339.03
2015-09-21	3308.25
2015-09-18	3251.27
2015-09-17	3237
2015-09-16	3309.25
2015-09-15	3152.23
2015-09-14	3281.13
2015-09-11	3347.19
2015-09-10	3357.56
2015-09-09	3399.31
2015-09-08	3334.02
2015-09-07	3250.49
2015-09-02	3365.83
2015-09-01	3362.08
2015-08-31	3366.54
2015-08-28	3342.29
2015-08-27	3205.64
2015-08-26	3025.69
2015-08-25	3042.93
2015-08-24	3275.53
2015-08-21	3589.54
2015-08-20	3761.45
2015-08-19	3886.14
2015-08-18	3825.41
2015-08-17	4077.87
2015-08-14	4073.54
2015-08-13	4075.46
2015-08-12	4016.13
2015-08-11	4066.67
2015-08-10	4084.36
2015-08-07	3906.94
2015-08-06	3831.85
2015-08-05	3866.9
2015-08-04	3948.16
2015-08-03	3829.24
2015-07-31	3816.7
2015-07-30	3815.41
2015-07-29	3930.38
2015-07-28	3811.09
2015-07-27	3818.73
2015-07-24	4176.28
2015-07-23	4250.81
2015-07-22	4157.16
2015-07-21	4166.01
2015-07-20	4160.61
[truncated: 3,280 more rows]
