# Supplementary material for: Asymmetric spillover connectedness between clean energy markets and industrial stock markets: How uncertainties affect it
Source: PLoS One. 2025 Mar 31;20(3):e0316171. doi: 10.1371/journal.pone.0316171 (PMC11957356; doi:10.1371/journal.pone.0316171)
Supplement: S1 File — Original data, code, and appendix content. (ZIP) [file pone.0316171.s001.zip › Supporting information/data and code/Raw data/EPU.xlsx]

## Sheet: Sheet1
Year	Month	GEPU_current	GEPU_ppp
1997	1	78.1184	81.2854
1997	2	80.3887	83.0929
1997	3	70.1764	69.1584
1997	4	75.095	77.3827
1997	5	73.5385	74.3448
1997	6	79.6556	80.6251
1997	7	65.015	62.9761
1997	8	64.3752	60.1997
1997	9	67.5262	65.5136
1997	10	82.7189	79.0818
1997	11	98.1643	92.6265
1997	12	107.966	98.7847
1998	1	100.382	96.9705
1998	2	87.819	85.4767
1998	3	89.2026	84.8924
1998	4	80.3192	74.5231
1998	5	87.2224	81.5404
1998	6	86.0505	82.37
1998	7	101.685	98.1129
1998	8	115.428	109.498
1998	9	142.167	140.698
1998	10	118.924	114.102
1998	11	97.5736	90.8902
1998	12	91.3527	88.7421
1999	1	98.0066	97.6284
1999	2	81.7334	80.4633
1999	3	66.2955	64.2532
1999	4	63.9771	59.3754
1999	5	71.6044	73.2705
1999	6	72.9248	72.8835
1999	7	73.0174	72.5676
1999	8	63.3486	62.4075
1999	9	67.5742	65.4216
1999	10	65.7473	66.7421
1999	11	68.952	65.4522
1999	12	61.1381	57.2531
2000	1	64.5772	62.8385
2000	2	59.5385	54.0079
2000	3	62.0869	59.0262
2000	4	65.0938	61.7469
2000	5	86.7597	84.1128
2000	6	87.8246	82.2558
2000	7	65.726	59.2116
2000	8	54.9893	52.5229
2000	9	60.9845	62.3834
2000	10	69.7423	68.8144
2000	11	107.592	103.14
2000	12	102.639	99.4937
2001	1	100.867	95.8186
2001	2	101.084	95.5149
2001	3	114.046	107.748
2001	4	109.921	103.054
2001	5	84.9829	80.962
2001	6	74.459	70.4606
2001	7	100.248	95.703
2001	8	84.7727	83.6597
2001	9	178.884	169.17
2001	10	169.322	164.822
2001	11	125.859	121.262
2001	12	107.768	104.087
2002	1	106.775	105.383
2002	2	90.8415	89.6088
2002	3	79.1854	79.5653
2002	4	84.0878	84.1243
2002	5	79.0347	75.9275
2002	6	94.8277	95.1641
2002	7	101.202	96.3559
2002	8	107.666	105.461
2002	9	122.472	121.772
2002	10	115.982	116.726
2002	11	121.891	116.712
2002	12	118.208	113.353
2003	1	125.484	115.333
2003	2	131.682	120.995
2003	3	164.265	154.107
2003	4	133.083	126.237
2003	5	105.468	100.758
2003	6	89.3903	82.4355
2003	7	79.6866	79.6786
2003	8	69.1736	70.5484
2003	9	82.0212	79.2564
2003	10	75.3676	77.2653
2003	11	72.6073	73.1346
2003	12	70.9229	70.5099
2004	1	71.8454	76.27
2004	2	71.5645	76.9054
2004	3	76.8902	73.9155
2004	4	75.2884	75.25
2004	5	89.715	96.969
2004	6	76.9244	76.3319
2004	7	73.9686	70.1956
2004	8	69.0548	68.4696
2004	9	79.2008	76.0629
2004	10	88.2255	88.1621
2004	11	84.0196	81.082
2004	12	65.3625	66.6604
2005	1	57.7676	63.3136
2005	2	55.2796	56.5782
2005	3	54.9311	58.7546
2005	4	69.0318	71.5112
2005	5	69.5956	68.3386
2005	6	71.2355	70.4349
2005	7	61.7685	60.8807
2005	8	62.7459	63.7626
2005	9	93.5233	89.4461
2005	10	64.1613	64.2338
2005	11	67.4268	66.1296
2005	12	60.8794	63.5964
2006	1	69.1466	73.3006
2006	2	57.5728	57.5492
2006	3	58.9224	60.9308
2006	4	73.0356	76.351
2006	5	63.582	63.2963
2006	6	73.2543	74.658
2006	7	68.0752	67.5402
2006	8	58.3127	59.6899
2006	9	59.7201	59.1427
2006	10	59.5436	63.102
2006	11	57.2877	60.5243
2006	12	56.587	58.6575
2007	1	64.786	66.3555
2007	2	55.1929	57.7319
2007	3	63.9518	64.9086
2007	4	60.3801	63.9442
2007	5	56.208	55.5038
2007	6	57.1087	57.5035
2007	7	50.0124	55.4295
2007	8	76.9442	74.0593
2007	9	99.2018	93.1275
2007	10	79.9841	79.0104
2007	11	83.8503	80.7776
2007	12	94.0285	94.898
2008	1	134.698	133.163
2008	2	102.21	102.925
2008	3	117.95	125.624
2008	4	92.4376	98.7224
2008	5	77.7823	80.3854
2008	6	88.2092	94.3243
2008	7	94.1684	103.263
2008	8	90.4696	98.4372
2008	9	166.131	167.616
2008	10	205.181	204.521
2008	11	142.981	144.896
2008	12	146.614	151.295
2009	1	146.405	146.762
2009	2	149.556	145.986
2009	3	133.153	136.797
2009	4	104.143	106.692
2009	5	103.118	99.7803
2009	6	108.389	114.913
2009	7	99.6402	105.78
2009	8	98.3721	99.7981
2009	9	99.8705	106.916
2009	10	86.0286	86.9613
2009	11	98.7886	97.0752
2009	12	97.9741	96.7507
2010	1	112.011	110.761
2010	2	110.693	113.302
2010	3	106.457	107.376
2010	4	102.701	98.2002
2010	5	147.122	141.579
2010	6	132.704	131.966
2010	7	140.748	133.415
2010	8	120.212	115.665
2010	9	131.774	124.994
2010	10	120.976	113.734
2010	11	126.189	120.027
2010	12	128.747	129.423
2011	1	110.127	115.957
2011	2	93.8314	92.3179
2011	3	125.144	123.694
2011	4	114.535	115.867
2011	5	88.4543	84.6943
2011	6	116.44	110.815
2011	7	154.592	153.7
2011	8	213.423	210.4
2011	9	188.711	185.527
2011	10	163.751	168.741
2011	11	195.652	202.224
2011	12	178.412	187.497
2012	1	158.593	164.909
2012	2	141.784	148.053
2012	3	134.145	147.883
2012	4	126.243	130.011
2012	5	158.306	163.026
2012	6	186.743	193.354
2012	7	158.369	161.5
2012	8	122.333	126.382
2012	9	151.153	152.182
2012	10	157.349	161.08
2012	11	172.379	170.303
2012	12	167.934	165.99
2013	1	166.873	164.889
2013	2	124.949	125.011
2013	3	141.661	139.309
2013	4	134.746	135.985
2013	5	106.526	105.062
2013	6	119.991	117.9
2013	7	107.77	107.312
2013	8	119.024	125.312
2013	9	132.403	131.76
2013	10	156.596	150.397
2013	11	96.0467	95.8847
2013	12	117.828	119.852
2014	1	110.874	112.673
2014	2	98.1526	96.1473
2014	3	113.971	112.092
2014	4	101.133	104.987
2014	5	103.856	106.12
2014	6	86.6976	89.0768
2014	7	93.0909	97.1546
2014	8	99.0581	105.763
2014	9	123.648	128.605
2014	10	119.224	122.19
2014	11	112.865	118.836
2014	12	111.321	113.351
2015	1	134.363	141.227
2015	2	111.558	117.322
2015	3	103.83	106.524
2015	4	101.524	100.507
2015	5	105.986	102.959
2015	6	117.385	115.68
2015	7	128.263	128.331
2015	8	130.13	129.713
2015	9	171.706	176.082
2015	10	123.818	124.875
2015	11	101.509	100.667
2015	12	112.247	116.13
2016	1	148.928	146.754
2016	2	154.196	154.279
2016	3	165.298	169.111
2016	4	144.15	148.06
2016	5	131.763	130.136
2016	6	238.824	232.177
2016	7	232.341	224.492
2016	8	142.981	146.323
2016	9	147.632	153.175
2016	10	132.652	130.427
2016	11	243.385	234.772
2016	12	215.308	225.306
2017	1	257.906	268.605
2017	2	196.121	202.752
2017	3	231.291	242.475
2017	4	177.758	178.774
2017	5	163.653	165.532
2017	6	168.594	170.509
2017	7	147.058	147.986
2017	8	140.055	140.277
2017	9	156.075	159.702
2017	10	147.722	152.353
2017	11	154.911	159.997
2017	12	148.002	153.755
2018	1	150.547	146.025
2018	2	124.127	126.761
2018	3	166.584	161.469
2018	4	155.275	159.651
2018	5	173.611	174.022
2018	6	176.19	175.877
2018	7	219.973	225.915
2018	8	178.049	187.252
2018	9	193.1	203.064
2018	10	218.213	229.093
2018	11	242.845	256.724
2018	12	266.06	271.083
2019	1	258.393	259.181
2019	2	203.726	212.129
2019	3	247.313	257.33
2019	4	189.248	200.293
2019	5	236.208	250.741
2019	6	310.391	332.32
2019	7	255.861	264.898
2019	8	307.468	311.951
2019	9	268.834	285.976
2019	10	253.498	269.372
2019	11	248.603	263.508
2019	12	260.843	277.358
2020	1	222.57	234.387
2020	2	227.443	233.312
2020	3	354.136	353.19
2020	4	354.95	364.224
2020	5	426.187	433.339
2020	6	325.039	340.141
2020	7	348.781	348.86
2020	8	299.146	311.836
2020	9	288.524	298.09
2020	10	303.966	307.476
2020	11	361.578	373.684
2020	12	292.243	299.29
2021	1	276.833	285.263
2021	2	214.028	220.389
2021	3	213.059	218.938
2021	4	196.491	204.843
2021	5	188.918	195.325
2021	6	177.091	185.619
2021	7	203.845	205.079
2021	8	212.984	219.509
2021	9	203.364	206.924
2021	10	192.357	197.425
2021	11	224.816	226.268
2021	12	261.471	266.191
2022	1	229.035	236.937
2022	2	189.058	199.162
2022	3	323.911	330.544
2022	4	298.815	316.822
2022	5	286.288	294.88
2022	6	272.077	287.202
2022	7	312.525	320.981
2022	8	254.384	258.596
2022	9	279.418	285.713
2022	10	296.596	301.595
2022	11	327.853	340.04
2022	12	257.231	270.251
2023	1	248.351	257.78
2023	2	243.239	254.972
2023	3	311.69	323.055
2023	4	231.536	243.749
2023	5	227.639	226.167
2023	6	230.392	239.478
2023	7	227.381	237.437
2023	8	212.782	225.586
2023	9	237.358	251.184
Citation: Davis, Steven J., 2016. “An Index of Global Economic Policy Uncertainty,” Macroeconomic Review, October.
