# Supplementary material for: Asymmetric spillover connectedness between clean energy markets and industrial stock markets: How uncertainties affect it
Source: PLoS One. 2025 Mar 31;20(3):e0316171. doi: 10.1371/journal.pone.0316171 (PMC11957356; doi:10.1371/journal.pone.0316171)
Supplement: S1 File — Original data, code, and appendix content. (ZIP) [file pone.0316171.s001.zip › Supporting information/data and code/Raw data/FX.xlsx]

## Sheet: Sheet1
	spot exchange rate
2014-01-02	6.0506
2014-01-03	6.0515
2014-01-06	6.0526
2014-01-07	6.0512
2014-01-08	6.0512
2014-01-09	6.055
2014-01-10	6.0521
2014-01-13	6.0434
2014-01-14	6.0412
2014-01-15	6.046
2014-01-16	6.0557
2014-01-17	6.0502
2014-01-20	6.0527
2014-01-21	6.0505
2014-01-22	6.0513
2014-01-23	6.0517
2014-01-24	6.0488
2014-01-27	6.048
2014-01-28	6.0508
2014-01-29	6.0553
2014-01-30	6.06
2014-02-07	6.0634
2014-02-10	6.0593
2014-02-11	6.0606
2014-02-12	6.0624
2014-02-13	6.0636
2014-02-14	6.0668
2014-02-17	6.0641
2014-02-18	6.0673
2014-02-19	6.0764
2014-02-20	6.0834
2014-02-21	6.0914
2014-02-24	6.0984
2014-02-25	6.1266
2014-02-26	6.1248
2014-02-27	6.1284
2014-02-28	6.145
2014-03-03	6.1462
2014-03-04	6.143
2014-03-05	6.1282
2014-03-06	6.1185
2014-03-07	6.126
2014-03-10	6.1385
2014-03-11	6.1402
2014-03-12	6.145
2014-03-13	6.1361
2014-03-14	6.1502
2014-03-17	6.1781
2014-03-18	6.192
2014-03-19	6.1965
2014-03-20	6.2275
2014-03-21	6.225
2014-03-24	6.1888
2014-03-25	6.2024
2014-03-26	6.2094
2014-03-27	6.213
2014-03-28	6.2122
2014-03-31	6.218
2014-04-01	6.2069
2014-04-02	6.2056
2014-04-03	6.2107
2014-04-04	6.2123
2014-04-08	6.1968
2014-04-09	6.2005
2014-04-10	6.2125
2014-04-11	6.2113
2014-04-14	6.2191
2014-04-15	6.222
2014-04-16	6.2214
2014-04-17	6.219
2014-04-18	6.2242
2014-04-21	6.2274
2014-04-22	6.2375
2014-04-23	6.2376
2014-04-24	6.2489
2014-04-25	6.2536
2014-04-28	6.253
2014-04-29	6.258
2014-04-30	6.2593
2014-05-05	6.2455
2014-05-06	6.2257
2014-05-07	6.2343
2014-05-08	6.228
2014-05-09	6.228
2014-05-12	6.2375
2014-05-13	6.2291
2014-05-14	6.2289
2014-05-15	6.2306
2014-05-16	6.2334
2014-05-19	6.2374
2014-05-20	6.2384
2014-05-21	6.2337
2014-05-22	6.235
2014-05-23	6.2365
2014-05-26	6.2392
2014-05-27	6.2486
2014-05-28	6.2556
2014-05-29	6.2399
2014-05-30	6.2473
2014-06-03	6.2541
2014-06-04	6.2504
2014-06-05	6.2548
2014-06-06	6.2502
2014-06-09	6.2404
2014-06-10	6.225
2014-06-11	6.2279
2014-06-12	6.2185
2014-06-13	6.2107
2014-06-16	6.225
2014-06-17	6.2269
2014-06-18	6.2314
2014-06-19	6.2296
2014-06-20	6.226
2014-06-23	6.2266
2014-06-24	6.2315
2014-06-25	6.2344
2014-06-26	6.2251
2014-06-27	6.2181
2014-06-30	6.205
2014-07-01	6.2016
2014-07-02	6.2106
2014-07-03	6.2129
2014-07-04	6.2043
2014-07-07	6.204
2014-07-08	6.2022
2014-07-09	6.1999
2014-07-10	6.2028
2014-07-11	6.2037
2014-07-14	6.2059
2014-07-15	6.208
2014-07-16	6.2047
2014-07-17	6.2045
2014-07-18	6.208
2014-07-21	6.2089
2014-07-22	6.2037
2014-07-23	6.1983
2014-07-24	6.1949
2014-07-25	6.1915
2014-07-28	6.1863
2014-07-29	6.1815
2014-07-30	6.1717
2014-07-31	6.1747
2014-08-01	6.1798
2014-08-04	6.1785
2014-08-05	6.1708
2014-08-06	6.1633
2014-08-07	6.1619
2014-08-08	6.1567
2014-08-11	6.1536
2014-08-12	6.1583
2014-08-13	6.1544
2014-08-14	6.1531
2014-08-15	6.147
2014-08-18	6.1437
2014-08-19	6.1418
2014-08-20	6.1413
2014-08-21	6.1514
2014-08-22	6.1529
2014-08-25	6.155
2014-08-26	6.1523
2014-08-27	6.1432
2014-08-28	6.1446
2014-08-29	6.1432
2014-09-01	6.1428
2014-09-02	6.1488
2014-09-03	6.1411
2014-09-04	6.1386
2014-09-05	6.1412
2014-09-09	6.137
2014-09-10	6.1299
2014-09-11	6.13
2014-09-12	6.1346
2014-09-15	6.142
2014-09-16	6.1462
2014-09-17	6.1401
2014-09-18	6.1406
2014-09-19	6.1405
2014-09-22	6.1404
2014-09-23	6.1378
2014-09-24	6.1346
2014-09-25	6.1363
2014-09-26	6.127
2014-09-29	6.1501
2014-09-30	6.1395
2014-10-08	6.139
2014-10-09	6.1305
2014-10-10	6.1309
2014-10-13	6.1259
2014-10-14	6.1247
2014-10-15	6.1259
2014-10-16	6.1231
2014-10-17	6.124
2014-10-20	6.1229
2014-10-21	6.1212
2014-10-22	6.1185
2014-10-23	6.1195
2014-10-24	6.1172
2014-10-27	6.1167
2014-10-28	6.1133
2014-10-29	6.1112
2014-10-30	6.1159
2014-10-31	6.1135
2014-11-03	6.1183
2014-11-04	6.1152
2014-11-05	6.1146
2014-11-06	6.1123
2014-11-07	6.1229
2014-11-10	6.1196
2014-11-11	6.1252
2014-11-12	6.1262
2014-11-13	6.1248
2014-11-14	6.1307
2014-11-17	6.1241
2014-11-18	6.1213
2014-11-19	6.1198
2014-11-20	6.1245
2014-11-21	6.1249
2014-11-24	6.1417
2014-11-25	6.1365
2014-11-26	6.1389
2014-11-27	6.1392
2014-11-28	6.145
2014-12-01	6.152
2014-12-02	6.1503
2014-12-03	6.15
2014-12-04	6.1546
2014-12-05	6.1502
2014-12-08	6.1727
2014-12-09	6.1855
2014-12-10	6.1768
2014-12-11	6.1886
2014-12-12	6.1869
2014-12-15	6.1912
2014-12-16	6.1903
2014-12-17	6.1975
2014-12-18	6.2163
2014-12-19	6.2202
2014-12-22	6.2216
2014-12-23	6.226
2014-12-24	6.2163
2014-12-25	6.1976
2014-12-26	6.2129
2014-12-29	6.2218
2014-12-30	6.202
2014-12-31	6.204
2015-01-05	6.22
2015-01-06	6.213
2015-01-07	6.2125
2015-01-08	6.2145
2015-01-09	6.2086
2015-01-12	6.2036
2015-01-13	6.1983
2015-01-14	6.1957
2015-01-15	6.1881
2015-01-16	6.2066
2015-01-19	6.2203
2015-01-20	6.2142
2015-01-21	6.2115
2015-01-22	6.2095
2015-01-23	6.2288
2015-01-26	6.2542
2015-01-27	6.2435
2015-01-28	6.248
2015-01-29	6.2469
2015-01-30	6.251
2015-02-02	6.2597
2015-02-03	6.2581
2015-02-04	6.2477
2015-02-05	6.2521
2015-02-06	6.2447
2015-02-09	6.2472
2015-02-10	6.2416
2015-02-11	6.2427
2015-02-12	6.2454
2015-02-13	6.2405
2015-02-16	6.2485
2015-02-17	6.2551
2015-02-25	6.2598
2015-02-26	6.2589
2015-02-27	6.2696
2015-03-02	6.273
2015-03-03	6.2743
2015-03-04	6.2709
2015-03-05	6.2662
2015-03-06	6.2629
2015-03-09	6.2644
2015-03-10	6.262
2015-03-11	6.2623
2015-03-12	6.2624
2015-03-13	6.2595
2015-03-16	6.2624
2015-03-17	6.2499
2015-03-18	6.2294
2015-03-19	6.1961
2015-03-20	6.2062
2015-03-23	6.216
2015-03-24	6.2053
2015-03-25	6.2125
2015-03-26	6.2124
2015-03-27	6.2167
2015-03-30	6.2077
2015-03-31	6.1996
2015-04-01	6.198
2015-04-02	6.197
2015-04-03	6.195
2015-04-07	6.1983
2015-04-08	6.2032
2015-04-09	6.206
2015-04-10	6.208
2015-04-13	6.2167
2015-04-14	6.2118
2015-04-15	6.2052
2015-04-16	6.1967
2015-04-17	6.1978
2015-04-20	6.2015
2015-04-21	6.2016
2015-04-22	6.195
2015-04-23	6.198
2015-04-24	6.195
2015-04-27	6.2206
2015-04-28	6.2057
2015-04-29	6.1997
2015-04-30	6.2028
2015-05-04	6.209
2015-05-05	6.2062
2015-05-06	6.2007
2015-05-07	6.2069
2015-05-08	6.2094
2015-05-11	6.2096
2015-05-12	6.2092
2015-05-13	6.2044
2015-05-14	6.2012
2015-05-15	6.2061
2015-05-18	6.2043
2015-05-19	6.2066
2015-05-20	6.2038
2015-05-21	6.1968
2015-05-22	6.1976
2015-05-25	6.202
2015-05-26	6.204
2015-05-27	6.2014
2015-05-28	6.2012
2015-05-29	6.1985
2015-06-01	6.1995
2015-06-02	6.1984
2015-06-03	6.1976
2015-06-04	6.201
2015-06-05	6.2034
2015-06-08	6.2056
2015-06-09	6.2057
2015-06-10	6.2061
2015-06-11	6.2065
2015-06-12	6.2081
2015-06-15	6.209
2015-06-16	6.2084
2015-06-17	6.2096
2015-06-18	6.2075
2015-06-19	6.2095
2015-06-23	6.2068
2015-06-24	6.2071
2015-06-25	6.2094
2015-06-26	6.209
2015-06-29	6.2087
2015-06-30	6.201
2015-07-01	6.2011
2015-07-02	6.2049
2015-07-03	6.2057
2015-07-06	6.2092
2015-07-07	6.21
2015-07-08	6.2094
2015-07-09	6.2088
2015-07-10	6.2092
2015-07-13	6.2084
2015-07-14	6.2089
2015-07-15	6.2092
2015-07-16	6.2095
2015-07-17	6.2095
2015-07-20	6.2097
2015-07-21	6.2096
2015-07-22	6.2095
2015-07-23	6.2095
2015-07-24	6.2095
2015-07-27	6.2095
2015-07-28	6.2094
2015-07-29	6.2091
2015-07-30	6.2096
2015-07-31	6.2097
2015-08-03	6.2097
2015-08-04	6.2096
2015-08-05	6.2096
2015-08-06	6.2097
2015-08-07	6.2097
2015-08-10	6.2097
2015-08-11	6.3231
2015-08-12	6.387
2015-08-13	6.399
2015-08-14	6.3918
2015-08-17	6.3947
2015-08-18	6.3938
2015-08-19	6.3955
2015-08-20	6.389
2015-08-21	6.3887
2015-08-24	6.4044
2015-08-25	6.4124
2015-08-26	6.4105
2015-08-27	6.4053
2015-08-28	6.3885
2015-08-31	6.3763
2015-09-01	6.3645
2015-09-02	6.3559
2015-09-07	6.3659
2015-09-08	6.3672
2015-09-09	6.3778
2015-09-10	6.3772
2015-09-11	6.375
2015-09-14	6.3679
2015-09-15	6.37
2015-09-16	6.3709
2015-09-17	6.366
2015-09-18	6.3643
2015-09-21	6.3691
2015-09-22	6.376
2015-09-23	6.3839
2015-09-24	6.3828
2015-09-25	6.3744
2015-09-28	6.369
2015-09-29	6.3636
2015-09-30	6.3571
2015-10-08	6.3537
2015-10-09	6.3453
2015-10-12	6.323
2015-10-13	6.3429
2015-10-14	6.3477
2015-10-15	6.346
2015-10-16	6.3529
2015-10-19	6.3601
2015-10-20	6.3488
2015-10-21	6.3482
2015-10-22	6.3574
2015-10-23	6.35
2015-10-26	6.3529
2015-10-27	6.3532
2015-10-28	6.3592
2015-10-29	6.3567
2015-10-30	6.3175
2015-11-02	6.3379
2015-11-03	6.3366
2015-11-04	6.336
2015-11-05	6.3466
2015-11-06	6.353
2015-11-09	6.3622
2015-11-10	6.3618
2015-11-11	6.3665
2015-11-12	6.3692
2015-11-13	6.374
2015-11-16	6.3724
2015-11-17	6.3786
2015-11-18	6.3849
2015-11-19	6.384
2015-11-20	6.385
2015-11-23	6.3896
2015-11-24	6.3895
2015-11-25	6.3892
2015-11-26	6.3896
2015-11-27	6.3952
2015-11-30	6.3981
2015-12-01	6.3986
2015-12-02	6.3988
2015-12-03	6.3972
2015-12-04	6.402
2015-12-07	6.4082
2015-12-08	6.4172
2015-12-09	6.428
2015-12-10	6.4378
2015-12-11	6.4553
2015-12-14	6.4591
2015-12-15	6.461
2015-12-16	6.4733
2015-12-17	6.4837
2015-12-18	6.4815
2015-12-21	6.4808
2015-12-22	6.4788
2015-12-23	6.4778
2015-12-24	6.4768
2015-12-25	6.4763
2015-12-28	6.488
2015-12-29	6.4852
2015-12-30	6.4902
2015-12-31	6.4936
2016-01-04	6.5172
2016-01-05	6.5199
2016-01-06	6.5575
2016-01-07	6.5939
2016-01-08	6.5888
2016-01-11	6.5822
2016-01-12	6.575
2016-01-13	6.575
2016-01-14	6.5887
2016-01-15	6.5873
2016-01-18	6.5793
2016-01-19	6.5782
2016-01-20	6.5796
2016-01-21	6.5793
2016-01-22	6.5794
2016-01-25	6.5794
2016-01-26	6.5797
2016-01-27	6.578
2016-01-28	6.5755
2016-01-29	6.5789
2016-02-01	6.5792
2016-02-02	6.5797
2016-02-03	6.5793
2016-02-04	6.5777
2016-02-05	6.5695
2016-02-15	6.4944
2016-02-16	6.5136
2016-02-17	6.5259
2016-02-18	6.5176
2016-02-19	6.5204
2016-02-22	6.5195
2016-02-23	6.5264
2016-02-24	6.5326
2016-02-25	6.534
2016-02-26	6.5372
2016-02-29	6.5472
2016-03-01	6.5472
2016-03-02	6.5515
2016-03-03	6.5428
2016-03-04	6.5218
2016-03-07	6.515
2016-03-08	6.5055
2016-03-09	6.515
2016-03-10	6.5159
2016-03-11	6.4985
2016-03-14	6.495
2016-03-15	6.5105
2016-03-16	6.521
2016-03-17	6.493
2016-03-18	6.4727
2016-03-21	6.4858
2016-03-22	6.4926
2016-03-23	6.4969
2016-03-24	6.5126
2016-03-25	6.5154
2016-03-28	6.516
2016-03-29	6.5115
2016-03-30	6.478
2016-03-31	6.4676
2016-04-01	6.4644
2016-04-05	6.4732
2016-04-06	6.482
2016-04-07	6.4729
2016-04-08	6.4753
2016-04-11	6.47
2016-04-12	6.4592
2016-04-13	6.4678
2016-04-14	6.4875
2016-04-15	6.4816
2016-04-18	6.4803
2016-04-19	6.4722
2016-04-20	6.4693
2016-04-21	6.4793
2016-04-22	6.493
2016-04-25	6.4969
2016-04-26	6.4935
2016-04-27	6.4935
2016-04-28	6.4818
2016-04-29	6.4855
2016-05-03	6.4743
2016-05-04	6.5
2016-05-05	6.5068
2016-05-06	6.5023
2016-05-09	6.5068
2016-05-10	6.5155
2016-05-11	6.512
2016-05-12	6.5122
2016-05-13	6.5202
2016-05-16	6.5209
2016-05-17	6.5227
2016-05-18	6.5353
2016-05-19	6.544
2016-05-20	6.5433
2016-05-23	6.5519
2016-05-24	6.5567
2016-05-25	6.562
2016-05-26	6.5619
2016-05-27	6.5597
2016-05-30	6.5825
2016-05-31	6.5846
2016-06-01	6.5821
2016-06-02	6.5792
2016-06-03	6.5855
2016-06-06	6.5648
2016-06-07	6.572
2016-06-08	6.5703
2016-06-13	6.5863
2016-06-14	6.5905
2016-06-15	6.5883
2016-06-16	6.584
2016-06-17	6.591
2016-06-20	6.5792
2016-06-21	6.5799
2016-06-22	6.5807
2016-06-23	6.5778
2016-06-24	6.6148
2016-06-27	6.6393
2016-06-28	6.6487
2016-06-29	6.6464
2016-06-30	6.6433
2016-07-01	6.6582
2016-07-04	6.6636
2016-07-05	6.6695
2016-07-06	6.69
2016-07-07	6.683
2016-07-08	6.6881
2016-07-11	6.6879
2016-07-12	6.685
2016-07-13	6.6922
2016-07-14	6.6871
2016-07-15	6.6804
2016-07-18	6.6987
2016-07-19	6.6893
2016-07-20	6.678
2016-07-21	6.6783
2016-07-22	6.6704
2016-07-25	6.6799
2016-07-26	6.6766
2016-07-27	6.6697
2016-07-28	6.6566
2016-07-29	6.6548
2016-08-01	6.639
2016-08-02	6.6389
2016-08-03	6.6308
2016-08-04	6.6392
2016-08-05	6.6452
2016-08-08	6.6624
2016-08-09	6.6619
2016-08-10	6.643
2016-08-11	6.6415
2016-08-12	6.6446
2016-08-15	6.6406
2016-08-16	6.626
2016-08-17	6.631
2016-08-18	6.6322
2016-08-19	6.65
2016-08-22	6.6578
2016-08-23	6.6416
2016-08-24	6.651
2016-08-25	6.6535
2016-08-26	6.6688
2016-08-29	6.679
2016-08-30	6.68
2016-08-31	6.6783
2016-09-01	6.68
2016-09-02	6.68
2016-09-05	6.6752
2016-09-06	6.6803
2016-09-07	6.6641
2016-09-08	6.6639
2016-09-09	6.6799
2016-09-12	6.6799
2016-09-13	6.68
2016-09-14	6.6711
2016-09-19	6.6716
2016-09-20	6.6711
2016-09-21	6.6713
2016-09-22	6.6693
2016-09-23	6.67
2016-09-26	6.6699
2016-09-27	6.6684
2016-09-28	6.6712
2016-09-29	6.669
2016-09-30	6.67
2016-10-10	6.7028
2016-10-11	6.7148
2016-10-12	6.7139
2016-10-13	6.7299
2016-10-14	6.7255
2016-10-17	6.7396
2016-10-18	6.7393
2016-10-19	6.7393
2016-10-20	6.7396
2016-10-21	6.7599
2016-10-24	6.7718
2016-10-25	6.7778
2016-10-26	6.7686
2016-10-27	6.7778
2016-10-28	6.7795
2016-10-31	6.7708
2016-11-01	6.7744
2016-11-02	6.7613
2016-11-03	6.7608
2016-11-04	6.7591
2016-11-07	6.7758
2016-11-08	6.78
2016-11-09	6.7731
2016-11-10	6.7925
2016-11-11	6.8155
2016-11-14	6.8409
2016-11-15	6.853
2016-11-16	6.87
2016-11-17	6.87
2016-11-18	6.8912
2016-11-21	6.8956
2016-11-22	6.888
2016-11-23	6.8928
2016-11-24	6.9189
2016-11-25	6.9151
2016-11-28	6.9022
2016-11-29	6.8914
2016-11-30	6.887
2016-12-01	6.8949
2016-12-02	6.8818
2016-12-05	6.8861
2016-12-06	6.8762
2016-12-07	6.885
2016-12-08	6.8799
2016-12-09	6.9005
2016-12-12	6.9152
2016-12-13	6.9015
2016-12-14	6.9049
2016-12-15	6.9354
2016-12-16	6.9547
2016-12-19	6.945
2016-12-20	6.9509
2016-12-21	6.9512
2016-12-22	6.9466
2016-12-23	6.9494
2016-12-26	6.9497
2016-12-27	6.9498
2016-12-28	6.9549
2016-12-29	6.9547
2016-12-30	6.9495
2017-01-03	6.9557
2017-01-04	6.9485
2017-01-05	6.8817
2017-01-06	6.923
2017-01-09	6.9344
2017-01-10	6.9242
2017-01-11	6.9266
2017-01-12	6.9
2017-01-13	6.9
2017-01-16	6.8976
2017-01-17	6.8728
2017-01-18	6.8342
2017-01-19	6.876
2017-01-20	6.8752
2017-01-23	6.8552
2017-01-24	6.857
2017-01-25	6.8796
2017-01-26	6.878
2017-02-03	6.874
2017-02-06	6.8637
2017-02-07	6.8815
2017-02-08	6.878
2017-02-09	6.8672
2017-02-10	6.8814
2017-02-13	6.8793
2017-02-14	6.8674
2017-02-15	6.8672
2017-02-16	6.8585
2017-02-17	6.8709
2017-02-20	6.8782
2017-02-21	6.8826
2017-02-22	6.878
2017-02-23	6.8774
2017-02-24	6.8718
2017-02-27	6.8714
2017-02-28	6.8689
2017-03-01	6.88
2017-03-02	6.882
2017-03-03	6.898
2017-03-06	6.8929
2017-03-07	6.8987
2017-03-08	6.907
2017-03-09	6.9085
2017-03-10	6.9157
2017-03-13	6.9092
2017-03-14	6.9131
2017-03-15	6.9121
2017-03-16	6.8978
2017-03-17	6.9085
2017-03-20	6.9043
2017-03-21	6.8977
2017-03-22	6.8871
2017-03-23	6.8875
2017-03-24	6.8876
2017-03-27	6.8764
2017-03-28	6.8858
2017-03-29	6.8897
2017-03-30	6.8905
2017-03-31	6.8915
2017-04-05	6.8965
2017-04-06	6.901
2017-04-07	6.8993
2017-04-10	6.9052
2017-04-11	6.903
2017-04-12	6.8922
2017-04-13	6.8825
2017-04-14	6.8869
2017-04-17	6.8876
2017-04-18	6.8852
2017-04-19	6.8873
2017-04-20	6.8835
2017-04-21	6.8838
2017-04-24	6.8864
2017-04-25	6.8863
2017-04-26	6.8908
2017-04-27	6.8922
2017-04-28	6.8973
2017-05-02	6.8965
2017-05-03	6.8917
2017-05-04	6.8968
2017-05-05	6.9
2017-05-08	6.9033
2017-05-09	6.9057
2017-05-10	6.904
2017-05-11	6.9035
2017-05-12	6.9027
2017-05-15	6.8976
2017-05-16	6.8897
2017-05-17	6.891
2017-05-18	6.8903
2017-05-19	6.8926
2017-05-22	6.8924
2017-05-23	6.8897
2017-05-24	6.8909
2017-05-25	6.8678
2017-05-26	6.861
2017-05-31	6.821
2017-06-01	6.8061
2017-06-02	6.8162
2017-06-05	6.8014
2017-06-06	6.7968
2017-06-07	6.794
2017-06-08	6.7938
2017-06-09	6.7988
2017-06-12	6.7981
2017-06-13	6.7981
2017-06-14	6.797
2017-06-15	6.7975
2017-06-16	6.8139
2017-06-19	6.817
2017-06-20	6.8265
2017-06-21	6.829
2017-06-22	6.8307
2017-06-23	6.8387
2017-06-26	6.8378
2017-06-27	6.8101
2017-06-28	6.7992
2017-06-29	6.7787
2017-06-30	6.7796
2017-07-03	6.7897
2017-07-04	6.7999
2017-07-05	6.7993
2017-07-06	6.8037
2017-07-07	6.7995
2017-07-10	6.8019
2017-07-11	6.8
2017-07-12	6.7875
2017-07-13	6.7817
2017-07-14	6.7741
2017-07-17	6.7699
2017-07-18	6.758
2017-07-19	6.7556
2017-07-20	6.7688
2017-07-21	6.7681
2017-07-24	6.7505
2017-07-25	6.7512
2017-07-26	6.7545
2017-07-27	6.7376
2017-07-28	6.7429
2017-07-31	6.729
2017-08-01	6.7194
2017-08-02	6.7219
2017-08-03	6.7233
2017-08-04	6.7181
2017-08-07	6.7182
2017-08-08	6.7035
2017-08-09	6.6776
2017-08-10	6.661
2017-08-11	6.6668
2017-08-14	6.6687
2017-08-15	6.6771
2017-08-16	6.6955
2017-08-17	6.6731
2017-08-18	6.6785
2017-08-21	6.6702
2017-08-22	6.6605
2017-08-23	6.6636
2017-08-24	6.66
2017-08-25	6.6645
2017-08-28	6.6323
2017-08-29	6.5975
2017-08-30	6.5927
2017-08-31	6.5969
2017-09-01	6.5679
2017-09-04	6.52
2017-09-05	6.5516
2017-09-06	6.5246
2017-09-07	6.4972
2017-09-08	6.4617
2017-09-11	6.5239
2017-09-12	6.535
2017-09-13	6.5309
2017-09-14	6.5543
2017-09-15	6.5442
2017-09-18	6.5618
2017-09-19	6.5859
2017-09-20	6.5742
2017-09-21	6.5934
2017-09-22	6.5922
2017-09-25	6.6205
2017-09-26	6.6305
2017-09-27	6.635
2017-09-28	6.6699
2017-09-29	6.647
2017-10-09	6.6285
2017-10-10	6.5861
2017-10-11	6.5887
2017-10-12	6.5888
2017-10-13	6.5868
2017-10-16	6.5912
2017-10-17	6.616
2017-10-18	6.6205
2017-10-19	6.6277
2017-10-20	6.62
2017-10-23	6.6398
2017-10-24	6.6332
2017-10-25	6.6408
2017-10-26	6.6357
2017-10-27	6.6528
2017-10-30	6.6476
2017-10-31	6.6272
2017-11-01	6.6161
2017-11-02	6.6063
2017-11-03	6.6295
2017-11-06	6.6339
2017-11-07	6.6324
2017-11-08	6.6343
2017-11-09	6.6391
2017-11-10	6.64
2017-11-13	6.6422
2017-11-14	6.6431
2017-11-15	6.6298
2017-11-16	6.6327
2017-11-17	6.6353
2017-11-20	6.63
2017-11-21	6.6337
2017-11-22	6.6159
2017-11-23	6.5823
2017-11-24	6.6037
2017-11-27	6.5979
2017-11-28	6.5949
2017-11-29	6.5988
2017-11-30	6.6107
2017-12-01	6.6065
2017-12-04	6.6187
2017-12-05	6.6131
2017-12-06	6.615
2017-12-07	6.6155
2017-12-08	6.6175
2017-12-11	6.6173
2017-12-12	6.6212
2017-12-13	6.6203
2017-12-14	6.6088
2017-12-15	6.6084
2017-12-18	6.617
2017-12-19	6.6075
2017-12-20	6.5798
2017-12-21	6.5858
2017-12-22	6.5687
2017-12-25	6.5404
2017-12-26	6.544
2017-12-27	6.5555
2017-12-28	6.5348
2017-12-29	6.512
2018-01-02	6.4967
2018-01-03	6.5017
2018-01-04	6.4968
2018-01-05	6.4851
2018-01-08	6.4956
2018-01-09	6.5207
2018-01-10	6.5179
2018-01-11	6.5088
2018-01-12	6.468
2018-01-15	6.4417
2018-01-16	6.4366
2018-01-17	6.4325
2018-01-18	6.4255
2018-01-19	6.404
2018-01-22	6.4036
2018-01-23	6.4042
2018-01-24	6.3875
2018-01-25	6.335
2018-01-26	6.3227
2018-01-29	6.3266
2018-01-30	6.3415
2018-01-31	6.292
2018-02-01	6.296
2018-02-02	6.2798
2018-02-05	6.2927
2018-02-06	6.2783
2018-02-07	6.2596
2018-02-08	6.326
2018-02-09	6.3004
2018-02-12	6.329
2018-02-13	6.344
2018-02-14	6.3441
2018-02-22	6.3605
2018-02-23	6.338
2018-02-26	6.307
2018-02-27	6.3064
2018-02-28	6.3335
2018-03-01	6.343
2018-03-02	6.3472
2018-03-05	6.3406
2018-03-06	6.3401
2018-03-07	6.3229
2018-03-08	6.3321
2018-03-09	6.337
2018-03-12	6.3236
2018-03-13	6.3294
2018-03-14	6.3162
2018-03-15	6.3221
2018-03-16	6.3247
2018-03-19	6.3322
2018-03-20	6.3301
2018-03-21	6.3315
2018-03-22	6.3212
2018-03-23	6.324
2018-03-26	6.2849
2018-03-27	6.2728
2018-03-28	6.2884
2018-03-29	6.2904
2018-03-30	6.2733
2018-04-02	6.2803
2018-04-03	6.2844
2018-04-04	6.2999
2018-04-09	6.3107
2018-04-10	6.2962
2018-04-11	6.286
2018-04-12	6.2814
2018-04-13	6.2825
2018-04-16	6.2811
2018-04-17	6.2764
2018-04-18	6.2854
2018-04-19	6.2778
2018-04-20	6.2898
2018-04-23	6.3044
2018-04-24	6.3092
2018-04-25	6.3204
2018-04-26	6.33
2018-04-27	6.3439
2018-05-02	6.3602
2018-05-03	6.3532
2018-05-04	6.3589
2018-05-07	6.3649
2018-05-08	6.3676
2018-05-09	6.3784
2018-05-10	6.3613
2018-05-11	6.3351
2018-05-14	6.3368
2018-05-15	6.3535
2018-05-16	6.3685
2018-05-17	6.3671
2018-05-18	6.376
2018-05-21	6.3888
2018-05-22	6.3709
2018-05-23	6.3852
2018-05-24	6.3846
2018-05-25	6.3891
2018-05-28	6.3938
2018-05-29	6.4188
2018-05-30	6.4248
2018-05-31	6.401
2018-06-01	6.4169
2018-06-04	6.4123
2018-06-05	6.4015
2018-06-06	6.3956
2018-06-07	6.3933
2018-06-08	6.4097
2018-06-11	6.4016
2018-06-12	6.4041
2018-06-13	6.4051
2018-06-14	6.3923
2018-06-15	6.4168
2018-06-19	6.4743
2018-06-20	6.4715
2018-06-21	6.4917
2018-06-22	6.4964
2018-06-25	6.524
2018-06-26	6.556
2018-06-27	6.595
2018-06-28	6.625
2018-06-29	6.6246
2018-07-02	6.649
2018-07-03	6.6672
2018-07-04	6.6211
2018-07-05	6.6372
2018-07-06	6.648
2018-07-09	6.6175
2018-07-10	6.623
2018-07-11	6.6674
2018-07-12	6.6679
2018-07-13	6.6905
2018-07-16	6.6838
2018-07-17	6.679
2018-07-18	6.7145
2018-07-19	6.7734
2018-07-20	6.7795
2018-07-23	6.7834
2018-07-24	6.81
2018-07-25	6.7784
2018-07-26	6.7825
2018-07-27	6.8246
2018-07-30	6.8256
2018-07-31	6.8255
2018-08-01	6.7948
2018-08-02	6.83
2018-08-03	6.862
2018-08-06	6.842
2018-08-07	6.834
2018-08-08	6.8316
2018-08-09	6.8283
2018-08-10	6.8574
2018-08-13	6.8767
2018-08-14	6.883
2018-08-15	6.9049
2018-08-16	6.896
2018-08-17	6.8815
2018-08-20	6.8525
2018-08-21	6.838
2018-08-22	6.846
2018-08-23	6.869
2018-08-24	6.8789
2018-08-27	6.8171
2018-08-28	6.807
2018-08-29	6.8218
2018-08-30	6.836
2018-08-31	6.8299
2018-09-03	6.8165
2018-09-04	6.829
2018-09-05	6.8381
2018-09-06	6.8307
2018-09-07	6.8379
2018-09-10	6.8655
2018-09-11	6.8637
2018-09-12	6.868
2018-09-13	6.8487
2018-09-14	6.8521
2018-09-17	6.869
2018-09-18	6.8644
2018-09-19	6.8534
2018-09-20	6.8528
2018-09-21	6.839
2018-09-25	6.877
2018-09-26	6.874
2018-09-27	6.877
2018-09-28	6.8814
2018-10-08	6.9135
2018-10-09	6.9235
2018-10-10	6.9194
2018-10-11	6.9268
2018-10-12	6.9234
2018-10-15	6.927
2018-10-16	6.9186
2018-10-17	6.9249
2018-10-18	6.9409
2018-10-19	6.9321
2018-10-22	6.9372
2018-10-23	6.9374
2018-10-24	6.9401
2018-10-25	6.9498
2018-10-26	6.9478
2018-10-29	6.956
2018-10-30	6.9613
2018-10-31	6.9734
2018-11-01	6.9496
2018-11-02	6.8897
2018-11-05	6.9265
2018-11-06	6.9141
2018-11-07	6.9253
2018-11-08	6.9285
2018-11-09	6.944
2018-11-12	6.9661
2018-11-13	6.9531
2018-11-14	6.9509
2018-11-15	6.9359
2018-11-16	6.9474
2018-11-19	6.9429
2018-11-20	6.9393
2018-11-21	6.9393
2018-11-22	6.935
2018-11-23	6.9421
2018-11-26	6.9351
2018-11-27	6.9485
2018-11-28	6.956
2018-11-29	6.9451
2018-11-30	6.9436
2018-12-03	6.8885
2018-12-04	6.8401
2018-12-05	6.8662
2018-12-06	6.8837
2018-12-07	6.8798
2018-12-10	6.9135
2018-12-11	6.899
2018-12-12	6.8893
2018-12-13	6.869
2018-12-14	6.8975
2018-12-17	6.9004
2018-12-18	6.8927
2018-12-19	6.8954
2018-12-20	6.897
2018-12-21	6.9019
2018-12-24	6.8965
2018-12-25	6.886
2018-12-26	6.8821
2018-12-27	6.866
2018-12-28	6.8658
2019-01-02	6.8518
2019-01-03	6.8721
2019-01-04	6.8645
2019-01-07	6.8499
2019-01-08	6.8561
2019-01-09	6.833
2019-01-10	6.7825
2019-01-11	6.7482
2019-01-14	6.7578
2019-01-15	6.7544
2019-01-16	6.755
2019-01-17	6.7747
2019-01-18	6.7706
2019-01-21	6.7901
2019-01-22	6.8103
2019-01-23	6.7888
2019-01-24	6.7945
2019-01-25	6.764
2019-01-28	6.7389
2019-01-29	6.7309
2019-01-30	6.7131
2019-01-31	6.7055
2019-02-01	6.7391
2019-02-11	6.7804
2019-02-12	6.781
2019-02-13	6.7596
2019-02-14	6.7701
2019-02-15	6.7802
2019-02-18	6.7671
2019-02-19	6.7675
2019-02-20	6.7236
2019-02-21	6.7101
2019-02-22	6.7186
2019-02-25	6.6941
2019-02-26	6.6961
2019-02-27	6.6835
2019-02-28	6.6868
2019-03-01	6.7078
2019-03-04	6.6991
2019-03-05	6.7038
2019-03-06	6.7106
2019-03-07	6.7074
2019-03-08	6.7269
2019-03-11	6.7251
2019-03-12	6.7114
2019-03-13	6.7092
2019-03-14	6.717
2019-03-15	6.7117
2019-03-18	6.7123
2019-03-19	6.7154
2019-03-20	6.6998
2019-03-21	6.6877
2019-03-22	6.706
2019-03-25	6.7112
2019-03-26	6.7129
2019-03-27	6.7215
2019-03-28	6.7288
2019-03-29	6.7202
2019-04-01	6.7107
2019-04-02	6.7213
2019-04-03	6.7076
2019-04-04	6.7185
2019-04-08	6.7203
2019-04-09	6.7125
2019-04-10	6.7166
2019-04-11	6.7167
2019-04-12	6.7145
2019-04-15	6.7059
2019-04-16	6.7073
2019-04-17	6.6858
2019-04-18	6.704
2019-04-19	6.7034
2019-04-22	6.7125
2019-04-23	6.7192
2019-04-24	6.7179
2019-04-25	6.741
2019-04-26	6.7381
2019-04-29	6.735
2019-04-30	6.7366
2019-05-06	6.7666
2019-05-07	6.7607
2019-05-08	6.7716
2019-05-09	6.8227
2019-05-10	6.8118
2019-05-13	6.8721
2019-05-14	6.8854
2019-05-15	6.8736
2019-05-16	6.8821
2019-05-17	6.9138
2019-05-20	6.9141
2019-05-21	6.9166
2019-05-22	6.904
2019-05-23	6.919
2019-05-24	6.905
2019-05-27	6.8963
2019-05-28	6.913
2019-05-29	6.91
2019-05-30	6.9051
2019-05-31	6.902
2019-06-03	6.9097
2019-06-04	6.913
2019-06-05	6.9088
2019-06-06	6.9161
2019-06-10	6.9332
2019-06-11	6.9138
2019-06-12	6.9167
2019-06-13	6.922
2019-06-14	6.9236
2019-06-17	6.9254
2019-06-18	6.9264
2019-06-19	6.904
2019-06-20	6.8505
2019-06-21	6.875
2019-06-24	6.8788
2019-06-25	6.8809
2019-06-26	6.8855
2019-06-27	6.8768
2019-06-28	6.8683
2019-07-01	6.8444
2019-07-02	6.8835
2019-07-03	6.8833
2019-07-04	6.8701
2019-07-05	6.8781
2019-07-08	6.879
2019-07-09	6.8846
2019-07-10	6.8809
2019-07-11	6.8658
2019-07-12	6.8783
2019-07-15	6.8758
2019-07-16	6.8772
2019-07-17	6.8795
2019-07-18	6.875
2019-07-19	6.8765
2019-07-22	6.8804
2019-07-23	6.8794
2019-07-24	6.8745
2019-07-25	6.875
2019-07-26	6.8798
2019-07-29	6.892
2019-07-30	6.8845
2019-07-31	6.8855
2019-08-01	6.9023
2019-08-02	6.9416
2019-08-05	7.0352
2019-08-06	7.0321
2019-08-07	7.0414
2019-08-08	7.0443
2019-08-09	7.052
2019-08-12	7.0679
2019-08-13	7.0669
2019-08-14	7.0165
2019-08-15	7.03
2019-08-16	7.0446
2019-08-19	7.0445
2019-08-20	7.0634
2019-08-21	7.0632
2019-08-22	7.0875
2019-08-23	7.0825
2019-08-26	7.1528
2019-08-27	7.167
2019-08-28	7.1635
2019-08-29	7.1514
2019-08-30	7.1452
2019-09-02	7.1716
2019-09-03	7.1785
2019-09-04	7.1538
2019-09-05	7.1459
2019-09-06	7.1243
2019-09-09	7.1286
2019-09-10	7.1042
2019-09-11	7.1179
2019-09-12	7.0882
2019-09-16	7.064
2019-09-17	7.0929
2019-09-18	7.0879
2019-09-19	7.0987
2019-09-20	7.0901
2019-09-23	7.126
2019-09-24	7.1075
2019-09-25	7.1238
2019-09-26	7.1315
2019-09-27	7.1195
2019-09-30	7.1381
2019-10-08	7.1295
2019-10-09	7.1327
2019-10-10	7.1246
2019-10-11	7.1
2019-10-14	7.0669
2019-10-15	7.0778
2019-10-16	7.103
2019-10-17	7.0841
2019-10-18	7.0825
2019-10-21	7.0678
2019-10-22	7.0817
2019-10-23	7.0745
2019-10-24	7.0702
2019-10-25	7.0716
2019-10-28	7.0615
2019-10-29	7.0637
2019-10-30	7.0584
2019-10-31	7.035
2019-11-01	7.0376
2019-11-04	7.0302
2019-11-05	6.9975
2019-11-06	6.9987
2019-11-07	6.988
2019-11-08	6.9884
2019-11-11	7.0065
2019-11-12	7.0028
2019-11-13	7.016
2019-11-14	7.0204
2019-11-15	7.0121
2019-11-18	7.0122
2019-11-19	7.0238
2019-11-20	7.0369
2019-11-21	7.0374
2019-11-22	7.0356
2019-11-25	7.032
2019-11-26	7.0363
2019-11-27	7.026
2019-11-28	7.0328
2019-11-29	7.0261
2019-12-02	7.0449
2019-12-03	7.0471
2019-12-04	7.0699
2019-12-05	7.0425
2019-12-06	7.034
2019-12-09	7.0403
2019-12-10	7.0385
2019-12-11	7.0386
2019-12-12	7.0333
2019-12-13	6.9839
2019-12-16	7.0027
2019-12-17	7.0024
2019-12-18	6.9996
2019-12-19	7.0079
2019-12-20	7.0115
2019-12-23	7.0127
2019-12-24	7.0075
2019-12-25	6.9823
2019-12-26	6.9984
2019-12-27	6.9992
2019-12-30	6.9878
2019-12-31	6.9662
2020-01-02	6.9631
2020-01-03	6.9716
2020-01-06	6.9745
2020-01-07	6.9376
2020-01-08	6.942
2020-01-09	6.9311
2020-01-10	6.929
2020-01-13	6.8942
2020-01-14	6.8854
2020-01-15	6.8871
2020-01-16	6.885
2020-01-17	6.8585
2020-01-20	6.8613
2020-01-21	6.9065
2020-01-22	6.9012
2020-01-23	6.93
2020-02-03	7.0257
2020-02-04	6.99
2020-02-05	6.9997
2020-02-06	6.9696
2020-02-07	6.986
2020-02-10	6.9853
2020-02-11	6.9775
2020-02-12	6.973
2020-02-13	6.9805
2020-02-14	6.9795
2020-02-17	6.9807
2020-02-18	7.0052
2020-02-19	6.9941
2020-02-20	7.0153
2020-02-21	7.0386
2020-02-24	7.0315
2020-02-25	7.0162
2020-02-26	7.017
2020-02-27	7.0161
2020-02-28	6.9896
2020-03-02	6.9578
2020-03-03	6.9808
2020-03-04	6.9331
2020-03-05	6.9425
2020-03-06	6.94
2020-03-09	6.9499
2020-03-10	6.9469
2020-03-11	6.9499
2020-03-12	6.984
2020-03-13	6.9926
2020-03-16	6.9974
2020-03-17	7.0096
2020-03-18	7.026
2020-03-19	7.091
2020-03-20	7.0661
2020-03-23	7.1187
2020-03-24	7.0769
2020-03-25	7.1009
2020-03-26	7.096
2020-03-27	7.0928
2020-03-30	7.097
2020-03-31	7.0931
2020-04-01	7.1058
2020-04-02	7.0977
2020-04-03	7.0903
2020-04-07	7.055
2020-04-08	7.0682
2020-04-09	7.059
2020-04-10	7.0359
2020-04-13	7.0489
2020-04-14	7.0605
2020-04-15	7.0617
2020-04-16	7.0745
2020-04-17	7.0764
2020-04-20	7.0755
2020-04-21	7.0876
2020-04-22	7.0842
2020-04-23	7.0791
2020-04-24	7.0829
2020-04-27	7.0836
2020-04-28	7.0855
2020-04-29	7.0748
2020-04-30	7.0519
2020-05-06	7.0959
2020-05-07	7.0913
2020-05-08	7.0792
2020-05-11	7.0864
2020-05-12	7.0886
2020-05-13	7.0937
2020-05-14	7.0948
2020-05-15	7.0995
2020-05-18	7.1133
2020-05-19	7.1069
2020-05-20	7.1067
2020-05-21	7.0998
2020-05-22	7.1416
2020-05-25	7.1388
2020-05-26	7.1354
2020-05-27	7.1547
2020-05-28	7.16
2020-05-29	7.1455
2020-06-01	7.134
2020-06-02	7.1105
2020-06-03	7.1099
2020-06-04	7.1223
2020-06-05	7.0866
2020-06-08	7.0745
2020-06-09	7.0882
2020-06-10	7.067
2020-06-11	7.0698
2020-06-12	7.0745
2020-06-15	7.0946
2020-06-16	7.0818
2020-06-17	7.0859
2020-06-18	7.0812
2020-06-19	7.078
2020-06-22	7.077
2020-06-23	7.065
2020-06-24	7.0744
2020-06-29	7.0776
2020-06-30	7.0741
2020-07-01	7.0611
2020-07-02	7.0663
2020-07-03	7.068
2020-07-06	7.033
2020-07-07	7.0241
2020-07-08	7.0176
2020-07-09	6.9862
2020-07-10	7.0071
2020-07-13	7.0031
2020-07-14	7.0188
2020-07-15	6.9886
2020-07-16	6.9982
2020-07-17	7.0002
2020-07-20	6.9912
2020-07-21	6.9936
2020-07-22	7.0059
2020-07-23	6.9961
2020-07-24	7.0162
2020-07-27	7.001
2020-07-28	7.0072
2020-07-29	6.9997
2020-07-30	7.0064
2020-07-31	6.9794
2020-08-03	6.9773
2020-08-04	6.982
2020-08-05	6.953
2020-08-06	6.9441
2020-08-07	6.9598
2020-08-10	6.9701
2020-08-11	6.9519
2020-08-12	6.9458
2020-08-13	6.9445
2020-08-14	6.9498
2020-08-17	6.9417
2020-08-18	6.9257
2020-08-19	6.9103
2020-08-20	6.9216
2020-08-21	6.9136
2020-08-24	6.9126
2020-08-25	6.9117
2020-08-26	6.8919
2020-08-27	6.8946
2020-08-28	6.8651
2020-08-31	6.8535
2020-09-01	6.8239
2020-09-02	6.8261
2020-09-03	6.8355
2020-09-04	6.8393
2020-09-07	6.8302
2020-09-08	6.8316
2020-09-09	6.846
2020-09-10	6.8398
2020-09-11	6.8369
2020-09-14	6.8235
2020-09-15	6.7775
2020-09-16	6.7613
2020-09-17	6.7659
2020-09-18	6.7588
2020-09-21	6.7733
2020-09-22	6.7875
2020-09-23	6.792
2020-09-24	6.824
2020-09-25	6.8202
2020-09-28	6.8209
2020-09-29	6.8229
2020-09-30	6.8106
2020-10-09	6.7135
2020-10-12	6.7358
2020-10-13	6.7385
2020-10-14	6.737
2020-10-15	6.73
2020-10-16	6.6982
2020-10-19	6.6935
2020-10-20	6.6818
2020-10-21	6.6575
2020-10-22	6.6689
2020-10-23	6.669
2020-10-26	6.6985
2020-10-27	6.7157
2020-10-28	6.7138
2020-10-29	6.7104
2020-10-30	6.7002
2020-11-02	6.7001
2020-11-03	6.6884
2020-11-04	6.7138
2020-11-05	6.64
2020-11-06	6.6215
2020-11-09	6.5728
2020-11-10	6.6041
2020-11-11	6.62
2020-11-12	6.6297
2020-11-13	6.6144
2020-11-16	6.577
2020-11-17	6.558
2020-11-18	6.5425
2020-11-19	6.5851
2020-11-20	6.5714
2020-11-23	6.5694
2020-11-24	6.5761
2020-11-25	6.5796
2020-11-26	6.5729
2020-11-27	6.5823
2020-11-30	6.5827
2020-12-01	6.5707
2020-12-02	6.5684
2020-12-03	6.559
2020-12-04	6.5302
2020-12-07	6.5382
2020-12-08	6.532
2020-12-09	6.5374
2020-12-10	6.548
2020-12-11	6.5411
2020-12-14	6.5367
2020-12-15	6.5446
2020-12-16	6.5378
2020-12-17	6.5335
2020-12-18	6.5415
2020-12-21	6.5494
2020-12-22	6.548
2020-12-23	6.5378
2020-12-24	6.532
2020-12-25	6.5241
2020-12-28	6.5375
2020-12-29	6.5305
2020-12-30	6.5307
2020-12-31	6.5398
2021-01-04	6.4628
2021-01-05	6.464
2021-01-06	6.4615
2021-01-07	6.4567
2021-01-08	6.4719
2021-01-11	6.4748
2021-01-12	6.467
2021-01-13	6.4659
2021-01-14	6.4678
2021-01-15	6.4752
2021-01-18	6.493
2021-01-19	6.4872
2021-01-20	6.4676
2021-01-21	6.4643
2021-01-22	6.4777
2021-01-25	6.4763
2021-01-26	6.4756
2021-01-27	6.4671
2021-01-28	6.4758
2021-01-29	6.4612
2021-02-01	6.4641
2021-02-02	6.4597
2021-02-03	6.4587
2021-02-04	6.4629
2021-02-05	6.481
2021-02-08	6.4583
2021-02-09	6.4487
2021-02-10	6.438
2021-02-18	6.4706
2021-02-19	6.4575
2021-02-22	6.4675
2021-02-23	6.4606
2021-02-24	6.453
2021-02-25	6.45
2021-02-26	6.459
2021-03-01	6.4615
2021-03-02	6.4699
2021-03-03	6.462
2021-03-04	6.469
2021-03-05	6.4768
2021-03-08	6.5233
2021-03-09	6.518
2021-03-10	6.5116
2021-03-11	6.4911
2021-03-12	6.5036
2021-03-15	6.5031
2021-03-16	6.4995
2021-03-17	6.503
2021-03-18	6.5017
2021-03-19	6.5045
2021-03-22	6.51
2021-03-23	6.5108
2021-03-24	6.5236
2021-03-25	6.534
2021-03-26	6.5407
2021-03-29	6.5626
2021-03-30	6.5677
2021-03-31	6.5566
2021-04-01	6.5739
2021-04-02	6.5612
2021-04-06	6.5501
2021-04-07	6.546
2021-04-08	6.549
2021-04-09	6.5589
2021-04-12	6.5514
2021-04-13	6.5487
2021-04-14	6.5334
2021-04-15	6.5322
2021-04-16	6.5228
2021-04-19	6.5115
2021-04-20	6.4953
2021-04-21	6.4951
2021-04-22	6.4888
2021-04-23	6.4936
2021-04-26	6.4878
2021-04-27	6.486
2021-04-28	6.4847
2021-04-29	6.4652
2021-04-30	6.4716
2021-05-06	6.4739
2021-05-07	6.4589
2021-05-10	6.4173
2021-05-11	6.427
2021-05-12	6.4425
2021-05-13	6.4549
2021-05-14	6.4347
2021-05-17	6.4416
2021-05-18	6.4245
2021-05-19	6.4382
2021-05-20	6.4353
2021-05-21	6.4337
2021-05-24	6.4293
2021-05-25	6.4078
2021-05-26	6.393
2021-05-27	6.3758
2021-05-28	6.3654
2021-05-31	6.3607
2021-06-01	6.3759
2021-06-02	6.3872
2021-06-03	6.3932
2021-06-04	6.4092
2021-06-07	6.3961
2021-06-08	6.3972
2021-06-09	6.3899
2021-06-10	6.3903
2021-06-11	6.3914
2021-06-15	6.4021
2021-06-16	6.3974
2021-06-17	6.4277
2021-06-18	6.4408
2021-06-21	6.4705
2021-06-22	6.4733
2021-06-23	6.4808
2021-06-24	6.4732
2021-06-25	6.4553
2021-06-28	6.4565
2021-06-29	6.4575
2021-06-30	6.4612
2021-07-01	6.464
2021-07-02	6.4825
2021-07-05	6.4608
2021-07-06	6.4627
2021-07-07	6.4639
2021-07-08	6.4811
2021-07-09	6.4847
2021-07-12	6.4727
2021-07-13	6.4651
2021-07-14	6.4728
2021-07-15	6.4612
2021-07-16	6.4678
2021-07-19	6.4835
2021-07-20	6.48
2021-07-21	6.4743
2021-07-22	6.4661
2021-07-23	6.4759
2021-07-26	6.4827
2021-07-27	6.504
2021-07-28	6.5035
2021-07-29	6.4628
2021-07-30	6.456
2021-08-02	6.4609
2021-08-03	6.4649
2021-08-04	6.4619
2021-08-05	6.4611
2021-08-06	6.4688
2021-08-09	6.478
2021-08-10	6.4807
2021-08-11	6.487
2021-08-12	6.4771
2021-08-13	6.483
2021-08-16	6.4756
2021-08-17	6.4799
2021-08-18	6.4801
2021-08-19	6.4929
2021-08-20	6.5
2021-08-23	6.4902
2021-08-24	6.4778
2021-08-25	6.4742
2021-08-26	6.4837
2021-08-27	6.4797
2021-08-30	6.466
2021-08-31	6.4645
2021-09-01	6.4652
2021-09-02	6.4617
2021-09-03	6.4565
2021-09-06	6.4538
2021-09-07	6.4604
2021-09-08	6.4622
2021-09-09	6.4572
2021-09-10	6.4408
2021-09-13	6.455
2021-09-14	6.4433
2021-09-15	6.4351
2021-09-16	6.4447
2021-09-17	6.4521
2021-09-22	6.4683
2021-09-23	6.4594
2021-09-24	6.4645
2021-09-27	6.4614
2021-09-28	6.4592
2021-09-29	6.468
2021-09-30	6.4626
2021-10-08	6.4491
2021-10-11	6.4377
2021-10-12	6.4565
2021-10-13	6.4452
2021-10-14	6.4339
2021-10-15	6.4291
2021-10-18	6.4345
2021-10-19	6.3998
2021-10-20	6.3936
2021-10-21	6.3988
2021-10-22	6.3903
2021-10-25	6.381
2021-10-26	6.3812
2021-10-27	6.3934
2021-10-28	6.4006
2021-10-29	6.4009
2021-11-01	6.4032
2021-11-02	6.3985
2021-11-03	6.397
2021-11-04	6.3956
2021-11-05	6.4013
2021-11-08	6.3981
2021-11-09	6.395
2021-11-10	6.3915
2021-11-11	6.4048
2021-11-12	6.3902
2021-11-15	6.3803
2021-11-16	6.377
2021-11-17	6.3817
2021-11-18	6.3809
2021-11-19	6.3811
2021-11-22	6.3759
2021-11-23	6.3845
2021-11-24	6.3877
2021-11-25	6.3894
2021-11-26	6.3913
2021-11-29	6.3821
2021-11-30	6.3701
2021-12-01	6.3705
2021-12-02	6.373
2021-12-03	6.369
2021-12-06	6.3715
2021-12-07	6.3678
2021-12-08	6.3535
2021-12-09	6.3457
2021-12-10	6.3704
2021-12-13	6.3631
2021-12-14	6.3634
2021-12-15	6.3652
2021-12-16	6.3679
2021-12-17	6.3742
2021-12-20	6.3781
2021-12-21	6.3707
2021-12-22	6.3721
2021-12-23	6.3702
2021-12-24	6.37
2021-12-27	6.3725
2021-12-28	6.3713
2021-12-29	6.3714
2021-12-30	6.3793
2021-12-31	6.373
2022-01-04	6.3745
2022-01-05	6.3677
2022-01-06	6.3761
2022-01-07	6.3739
2022-01-10	6.3718
2022-01-11	6.3718
2022-01-12	6.3646
2022-01-13	6.3598
2022-01-14	6.3435
2022-01-17	6.3466
2022-01-18	6.3513
2022-01-19	6.3522
2022-01-20	6.3421
2022-01-21	6.3397
2022-01-24	6.332
2022-01-25	6.3252
2022-01-26	6.3219
2022-01-27	6.3645
2022-01-28	6.3636
2022-02-07	6.3578
2022-02-08	6.3688
2022-02-09	6.3609
2022-02-10	6.359
2022-02-11	6.3592
2022-02-14	6.3598
2022-02-15	6.3475
2022-02-16	6.3353
2022-02-17	6.3366
2022-02-18	6.3265
2022-02-21	6.3333
2022-02-22	6.3356
2022-02-23	6.3178
2022-02-24	6.3234
2022-02-25	6.3142
2022-02-28	6.3111
2022-03-01	6.3127
2022-03-02	6.3107
2022-03-03	6.3184
2022-03-04	6.3189
2022-03-07	6.3183
2022-03-08	6.3141
2022-03-09	6.3163
2022-03-10	6.3216
2022-03-11	6.3228
2022-03-14	6.3598
2022-03-15	6.38
2022-03-16	6.3465
2022-03-17	6.3494
2022-03-18	6.3641
[truncated: 377 more rows]
