# Supplementary material for: Asymmetric spillover connectedness between clean energy markets and industrial stock markets: How uncertainties affect it
Source: PLoS One. 2025 Mar 31;20(3):e0316171. doi: 10.1371/journal.pone.0316171 (PMC11957356; doi:10.1371/journal.pone.0316171)
Supplement: S1 File — Original data, code, and appendix content. (ZIP) [file pone.0316171.s001.zip › Supporting information/data and code/Raw data/PSE.xlsx]

## Sheet: Sheet1
	closing price
2014-01-02	1716.2
2014-01-03	1718.3
2014-01-06	1709.4
2014-01-07	1731.4
2014-01-08	1744.3
2014-01-09	1742.2
2014-01-10	1749.1
2014-01-13	1727.8
2014-01-14	1759.2
2014-01-15	1774.5
2014-01-16	1774.5
2014-01-17	1776.8
2014-01-21	1784.7
2014-01-22	1789.3
2014-01-23	1777.2
2014-01-24	1738.8
2014-01-27	1722.6
2014-01-28	1738.1
2014-01-29	1724
2014-01-30	1751.5
2014-01-31	1737.4
2014-02-03	1693.6
2014-02-04	1704.9
2014-02-05	1701.8
2014-02-06	1720.6
2014-02-07	1749.5
2014-02-10	1755.2
2014-02-11	1776.3
2014-02-12	1783.7
2014-02-13	1800.5
2014-02-14	1804.7
2014-02-18	1815.3
2014-02-19	1803.4
2014-02-20	1820.8
2014-02-21	1821.9
2014-02-24	1831.3
2014-02-25	1825.9
2014-02-26	1830.9
2014-02-27	1840.2
2014-02-28	1832.8
2014-03-03	1819.5
2014-03-04	1851.9
2014-03-05	1850.7
2014-03-06	1848.7
2014-03-07	1840.8
2014-03-10	1837.2
2014-03-11	1828.7
2014-03-12	1833.9
2014-03-13	1804.1
2014-03-14	1801
2014-03-17	1825.9
2014-03-18	1848.5
2014-03-19	1836.6
2014-03-20	1847.2
2014-03-21	1824.3
2014-03-24	1808.1
2014-03-25	1816.5
2014-03-26	1796.1
2014-03-27	1794.6
2014-03-28	1791.6
2014-03-31	1817.7
2014-04-01	1839.2
2014-04-02	1839.4
2014-04-03	1824.2
2014-04-04	1785.9
2014-04-07	1768
2014-04-08	1775
2014-04-09	1804.9
2014-04-10	1753
2014-04-11	1725.2
2014-04-14	1743.5
2014-04-15	1758.8
2014-04-16	1777.1
2014-04-17	1783.7
2014-04-21	1798.8
2014-04-22	1810.4
2014-04-23	1797.9
2014-04-24	1789.1
2014-04-25	1757.8
2014-04-28	1755.6
2014-04-29	1768.9
2014-04-30	1776.9
2014-05-01	1777.5
2014-05-02	1774.8
2014-05-05	1780.9
2014-05-06	1765
2014-05-07	1766.6
2014-05-08	1761.1
2014-05-09	1769.2
2014-05-12	1797.1
2014-05-13	1790.9
2014-05-14	1781.6
2014-05-15	1765.4
2014-05-16	1777.3
2014-05-19	1786
2014-05-20	1772.5
2014-05-21	1783.5
2014-05-22	1792
2014-05-23	1802.9
2014-05-27	1815.8
2014-05-28	1809.1
2014-05-29	1822.5
2014-05-30	1820.4
2014-06-02	1820.8
2014-06-03	1820.6
2014-06-04	1822
2014-06-05	1835.8
2014-06-06	1846.9
2014-06-09	1848.2
2014-06-10	1846.6
2014-06-11	1842
2014-06-12	1830.1
2014-06-13	1838.7
2014-06-16	1841.3
2014-06-17	1846.3
2014-06-18	1856.5
2014-06-19	1855
2014-06-20	1860.4
2014-06-23	1856.1
2014-06-24	1842.9
2014-06-25	1853.5
2014-06-26	1853.3
2014-06-27	1860.1
2014-06-30	1860
2014-07-01	1881.5
2014-07-02	1884.9
2014-07-03	1895
2014-07-07	1880.4
2014-07-08	1859.8
2014-07-09	1868.2
2014-07-10	1862
2014-07-11	1866
2014-07-14	1874.8
2014-07-15	1865.6
2014-07-16	1869.9
2014-07-17	1844.2
2014-07-18	1865.6
2014-07-21	1864.4
2014-07-22	1880.9
2014-07-23	1881.4
2014-07-24	1888.2
2014-07-25	1878.2
2014-07-28	1879.9
2014-07-29	1876.3
2014-07-30	1889
2014-07-31	1854
2014-08-01	1845.2
2014-08-04	1856.5
2014-08-05	1843.4
2014-08-06	1841.9
2014-08-07	1826
2014-08-08	1840.3
2014-08-11	1848.1
2014-08-12	1843.6
2014-08-13	1861.5
2014-08-14	1867.6
2014-08-15	1869.8
2014-08-18	1887.3
2014-08-19	1897.2
2014-08-20	1900.2
2014-08-21	1907.1
2014-08-22	1906.4
2014-08-25	1911.3
2014-08-26	1917.8
2014-08-27	1915.4
2014-08-28	1911.6
2014-08-29	1919
2014-09-02	1922.5
2014-09-03	1923.3
2014-09-04	1912.5
2014-09-05	1920.3
2014-09-08	1923
2014-09-09	1909.9
2014-09-10	1921.1
2014-09-11	1921.2
2014-09-12	1908.7
2014-09-15	1895.8
2014-09-16	1914.2
2014-09-17	1912.8
2014-09-18	1928.9
2014-09-19	1913.8
2014-09-22	1897
2014-09-23	1884.2
2014-09-24	1907.2
2014-09-25	1874.5
2014-09-26	1890.3
2014-09-29	1888.7
2014-09-30	1885.6
2014-10-01	1854.6
2014-10-02	1850.5
2014-10-03	1868.8
2014-10-06	1864.1
2014-10-07	1830.3
2014-10-08	1865.4
2014-10-09	1825.7
2014-10-10	1775.9
2014-10-13	1746.1
2014-10-14	1749.2
2014-10-15	1748.9
2014-10-16	1747.9
2014-10-17	1773.6
2014-10-20	1785
2014-10-21	1827.7
2014-10-22	1798.5
2014-10-23	1826.7
2014-10-24	1848.2
2014-10-27	1848.3
2014-10-28	1877
2014-10-29	1871.1
2014-10-30	1896.4
2014-10-31	1925.4
2014-11-03	1927
2014-11-04	1926.8
2014-11-05	1932.5
2014-11-06	1934.6
2014-11-07	1930.8
2014-11-10	1939.7
2014-11-11	1938.3
2014-11-12	1938.1
2014-11-13	1937.6
2014-11-14	1941.6
2014-11-17	1938.4
2014-11-18	1954.9
2014-11-19	1945.8
2014-11-20	1948.8
2014-11-21	1964
2014-11-24	1974
2014-11-25	1976
2014-11-26	1985.1
2014-11-28	1986.2
2014-12-01	1974
2014-12-02	1984.7
2014-12-03	2004.6
2014-12-04	2000.1
2014-12-05	2007.9
2014-12-08	1991.3
2014-12-09	1994.4
2014-12-10	1961.8
2014-12-11	1969.3
2014-12-12	1940.6
2014-12-15	1927.3
2014-12-16	1908.3
2014-12-17	1943.8
2014-12-18	1996.6
2014-12-19	2009.8
2014-12-22	2014.3
2014-12-23	2004.4
2014-12-24	2010.9
2014-12-26	2015.1
2014-12-29	2009.5
2014-12-30	1998.5
2014-12-31	1979.3
2015-01-02	1981.6
2015-01-05	1952.3
2015-01-06	1925.9
2015-01-07	1948.9
2015-01-08	1984.5
2015-01-09	1974.5
2015-01-12	1957.9
2015-01-13	1954.7
2015-01-14	1943
2015-01-15	1918.4
2015-01-16	1950.7
2015-01-20	1958.5
2015-01-21	1958.5
2015-01-22	1974
2015-01-23	1974.3
2015-01-26	1974.4
2015-01-27	1948.3
2015-01-28	1923.1
2015-01-29	1939.9
2015-01-30	1925.6
2015-02-02	1943.2
2015-02-03	1973.2
2015-02-04	1969.2
2015-02-05	1989.3
2015-02-06	1983.3
2015-02-09	1974.1
2015-02-10	1995.6
2015-02-11	2000.5
2015-02-12	2024.4
2015-02-13	2040.3
2015-02-17	2045.9
2015-02-18	2049
2015-02-19	2057.7
2015-02-20	2074.3
2015-02-23	2079.5
2015-02-24	2084.6
2015-02-25	2080.6
2015-02-26	2081.1
2015-02-27	2075.5
2015-03-02	2099.1
2015-03-03	2075.9
2015-03-04	2070.2
2015-03-05	2078.3
2015-03-06	2047
2015-03-09	2055.3
2015-03-10	2017.8
2015-03-11	2011.8
2015-03-12	2024.8
2015-03-13	2018.9
2015-03-16	2052.7
2015-03-17	2047.1
2015-03-18	2069.9
2015-03-19	2073.1
2015-03-20	2106
2015-03-23	2096.5
2015-03-24	2082.5
2015-03-25	2028.3
2015-03-26	2024.7
2015-03-27	2038
2015-03-30	2059
2015-03-31	2036.5
2015-04-01	2027.4
2015-04-02	2029.5
2015-04-06	2042.3
2015-04-07	2046.2
2015-04-08	2059.4
2015-04-09	2070.9
2015-04-10	2078.4
2015-04-13	2066.2
2015-04-14	2066.5
2015-04-15	2086.5
2015-04-16	2081.3
2015-04-17	2054.2
2015-04-20	2074.8
2015-04-21	2087.5
2015-04-22	2101.1
2015-04-23	2112.9
2015-04-24	2094.2
2015-04-27	2079.7
2015-04-28	2082
2015-04-29	2077.6
2015-04-30	2053.3
2015-05-01	2082.1
2015-05-04	2085.9
2015-05-05	2057.9
2015-05-06	2051.1
2015-05-07	2058.3
2015-05-08	2090.1
2015-05-11	2086.2
2015-05-12	2076.5
2015-05-13	2081
2015-05-14	2109.4
2015-05-15	2103.9
2015-05-18	2113.7
2015-05-19	2107.9
2015-05-20	2111.8
2015-05-21	2116.2
2015-05-22	2115.1
2015-05-26	2087.5
2015-05-27	2117.1
2015-05-28	2117.1
2015-05-29	2100.8
2015-06-01	2106.5
2015-06-02	2102
2015-06-03	2110
2015-06-04	2088.7
2015-06-05	2092.9
2015-06-08	2072.6
2015-06-09	2065.2
2015-06-10	2093.9
2015-06-11	2102
2015-06-12	2086
2015-06-15	2075.8
2015-06-16	2083.4
2015-06-17	2087.5
2015-06-18	2109
2015-06-19	2100.7
2015-06-22	2117.9
2015-06-23	2117.5
2015-06-24	2098.8
2015-06-25	2095.7
2015-06-26	2078.4
2015-06-29	2029.8
2015-06-30	2036
2015-07-01	2046
2015-07-02	2045.6
2015-07-06	2034.3
2015-07-07	2042.4
2015-07-08	2011.4
2015-07-09	2012.8
2015-07-10	2034.1
2015-07-13	2056.5
2015-07-14	2072.2
2015-07-15	2066.6
2015-07-16	2079.8
2015-07-17	2075.2
2015-07-20	2080.9
2015-07-21	2072
2015-07-22	2058.9
2015-07-23	2065.8
2015-07-24	2016.3
2015-07-27	2006.5
2015-07-28	2033.6
2015-07-29	2044.4
2015-07-30	2055.2
2015-07-31	2057.2
2015-08-03	2049
2015-08-04	2048.1
2015-08-05	2067.5
2015-08-06	2028
2015-08-07	2025
2015-08-10	2052
2015-08-11	2025.5
2015-08-12	2029.3
2015-08-13	2021.5
2015-08-14	2030.8
2015-08-17	2045
2015-08-18	2033.6
2015-08-19	2016.8
2015-08-20	1962.3
2015-08-21	1902.9
2015-08-24	1830.7
2015-08-25	1818.3
2015-08-26	1885.8
2015-08-27	1930.9
2015-08-28	1933.7
2015-08-31	1916.2
2015-09-01	1863.7
2015-09-02	1900.3
2015-09-03	1903.9
2015-09-04	1879.2
2015-09-08	1932.7
2015-09-09	1903.4
2015-09-10	1920.1
2015-09-11	1923.9
2015-09-14	1916.1
2015-09-15	1939.2
2015-09-16	1952.8
2015-09-17	1951.8
2015-09-18	1922.2
2015-09-21	1916.4
2015-09-22	1888.5
2015-09-23	1885.3
2015-09-24	1877
2015-09-25	1865.5
2015-09-28	1807.1
2015-09-29	1808
2015-09-30	1857.9
2015-10-01	1854.2
2015-10-02	1882.8
2015-10-05	1906.8
2015-10-06	1898.4
2015-10-07	1918.2
2015-10-08	1932.7
2015-10-09	1934.3
2015-10-12	1933.8
2015-10-13	1912.8
2015-10-14	1917.8
2015-10-15	1939.2
2015-10-16	1948.4
2015-10-19	1947.2
2015-10-20	1932.6
2015-10-21	1909.5
2015-10-22	1943.5
2015-10-23	1967.2
2015-10-26	1959.3
2015-10-27	1959.2
2015-10-28	1983.5
2015-10-29	1966.5
2015-10-30	1957.3
2015-11-02	1984.8
2015-11-03	1988.8
2015-11-04	1983.3
2015-11-05	1969.6
2015-11-06	1977.3
2015-11-09	1961.1
2015-11-10	1956.5
2015-11-11	1949
2015-11-12	1923.2
2015-11-13	1898.8
2015-11-16	1929.6
2015-11-17	1932.8
2015-11-18	1957.2
2015-11-19	1963
2015-11-20	1974
2015-11-23	1971.7
2015-11-24	1973.5
2015-11-25	1975.6
2015-11-27	1980.1
2015-11-30	1974
2015-12-01	1993.8
2015-12-02	1976.7
2015-12-03	1943.8
2015-12-04	1981.2
2015-12-07	1963.9
2015-12-08	1963.2
2015-12-09	1940.8
2015-12-10	1946.4
2015-12-11	1909.9
2015-12-14	1911
2015-12-15	1940.3
2015-12-16	1965.8
2015-12-17	1936.2
2015-12-18	1908.3
2015-12-21	1924.3
2015-12-22	1943.9
2015-12-23	1960.3
2015-12-24	1961.9
2015-12-28	1953.5
2015-12-29	1975.4
2015-12-30	1963.2
2015-12-31	1941.4
2016-01-04	1906.9
2016-01-05	1910.4
2016-01-06	1886.2
2016-01-07	1835.2
2016-01-08	1811.8
2016-01-11	1809.7
2016-01-12	1828.1
2016-01-13	1776.2
2016-01-14	1808.8
2016-01-15	1768.3
2016-01-19	1761
2016-01-20	1750.7
2016-01-21	1749.5
2016-01-22	1785.4
2016-01-25	1761.4
2016-01-26	1780.9
2016-01-27	1758.4
2016-01-28	1749.2
2016-01-29	1803.2
2016-02-01	1807.6
2016-02-02	1761.5
2016-02-03	1777.9
2016-02-04	1785.4
2016-02-05	1735
2016-02-08	1697.4
2016-02-09	1692.4
2016-02-10	1699.2
2016-02-11	1684.1
2016-02-12	1708.3
2016-02-16	1749.1
2016-02-17	1788.8
2016-02-18	1781.5
2016-02-19	1787.6
2016-02-22	1808
2016-02-23	1786.2
2016-02-24	1801.2
2016-02-25	1824.9
2016-02-26	1823.6
2016-02-29	1806.1
2016-03-01	1850.9
2016-03-02	1857.1
2016-03-03	1857.6
2016-03-04	1858.6
2016-03-07	1866.7
2016-03-08	1836.3
2016-03-09	1843.4
2016-03-10	1834.4
2016-03-11	1867.8
2016-03-14	1860.9
2016-03-15	1838.2
2016-03-16	1855.2
2016-03-17	1863.1
2016-03-18	1876
2016-03-21	1882
2016-03-22	1888.2
2016-03-23	1868
2016-03-24	1865.4
2016-03-28	1863.9
2016-03-29	1887.2
2016-03-30	1895
2016-03-31	1898.9
2016-04-01	1906.3
2016-04-04	1903.8
2016-04-05	1886.6
2016-04-06	1916.8
2016-04-07	1889.2
2016-04-08	1892.7
2016-04-11	1884.8
2016-04-12	1892
2016-04-13	1920
2016-04-14	1914.3
2016-04-15	1908.9
2016-04-18	1922.4
2016-04-19	1919.2
2016-04-20	1927.6
2016-04-21	1933.2
2016-04-22	1933.8
2016-04-25	1928.3
2016-04-26	1934.2
2016-04-27	1943.2
2016-04-28	1927.4
2016-04-29	1905.2
2016-05-02	1915
2016-05-03	1892.6
2016-05-04	1874.6
2016-05-05	1877.2
2016-05-06	1880.9
2016-05-09	1883.6
2016-05-10	1907.3
2016-05-11	1890.9
2016-05-12	1885.7
2016-05-13	1878.4
2016-05-16	1901.8
2016-05-17	1885.5
2016-05-18	1892.3
2016-05-19	1877.1
2016-05-20	1901.1
2016-05-23	1902.7
2016-05-24	1939.3
2016-05-25	1953.5
2016-05-26	1959.1
2016-05-27	1969.9
2016-05-30	1974.9
2016-05-31	1974.9
2016-06-01	1974.8
2016-06-02	1985.3
2016-06-03	1980
2016-06-06	1989.3
2016-06-07	1985.5
2016-06-08	1990.6
2016-06-09	1984.4
2016-06-10	1956.7
2016-06-13	1940.5
2016-06-14	1941.5
2016-06-15	1939.1
2016-06-16	1942.7
2016-06-17	1932.3
2016-06-20	1952.3
2016-06-21	1957.2
2016-06-22	1951
2016-06-23	1984.4
2016-06-24	1899.5
2016-06-27	1846.3
2016-06-28	1882.6
2016-06-29	1919.4
2016-06-30	1948.5
2016-07-01	1951
2016-07-05	1931.8
2016-07-06	1943.7
2016-07-07	1947.3
2016-07-08	1985.5
2016-07-11	1995.6
2016-07-12	2015
2016-07-13	2010.8
2016-07-14	2022.6
2016-07-15	2023.2
2016-07-18	2036.6
2016-07-19	2037.6
2016-07-20	2056.8
2016-07-21	2052.5
2016-07-22	2067.5
2016-07-25	2066.8
2016-07-26	2079.6
2016-07-27	2080.2
2016-07-28	2082.4
2016-07-29	2077.8
2016-08-01	2083.5
2016-08-02	2076.5
2016-08-03	2080
2016-08-04	2083.6
2016-08-05	2099.2
2016-08-08	2094.9
2016-08-09	2102.2
2016-08-10	2090.8
2016-08-11	2103
2016-08-12	2102.6
2016-08-15	2113.2
2016-08-16	2095.2
2016-08-17	2092.1
2016-08-18	2101.9
2016-08-19	2107.7
2016-08-22	2106.4
2016-08-23	2114.6
2016-08-24	2094.2
2016-08-25	2095.7
2016-08-26	2099.6
2016-08-29	2104.1
2016-08-30	2099.9
2016-08-31	2096.7
2016-09-01	2102.7
2016-09-02	2113.6
2016-09-06	2118.4
2016-09-07	2118.9
2016-09-08	2111.1
2016-09-09	2059.1
2016-09-12	2089.6
2016-09-13	2061.9
2016-09-14	2065.3
2016-09-15	2091.2
2016-09-16	2083.6
2016-09-19	2086.9
2016-09-20	2089.5
2016-09-21	2120.8
2016-09-22	2137.8
2016-09-23	2122.6
2016-09-26	2108.3
2016-09-27	2127.4
2016-09-28	2135.6
2016-09-29	2114.1
2016-09-30	2130.4
2016-10-03	2124.6
2016-10-04	2117.6
2016-10-05	2128.6
2016-10-06	2128
2016-10-07	2119
2016-10-10	2124.7
2016-10-11	2086.4
2016-10-12	2080
2016-10-13	2069.4
2016-10-14	2069.8
2016-10-17	2065.3
2016-10-18	2079.4
2016-10-19	2086.2
2016-10-20	2082.1
2016-10-21	2079.7
2016-10-24	2096.2
2016-10-25	2088.6
2016-10-26	2092.2
2016-10-27	2083.2
2016-10-28	2079.4
2016-10-31	2080.6
2016-11-01	2068.8
2016-11-02	2051.7
2016-11-03	2035.8
2016-11-04	2035.1
2016-11-07	2084.7
2016-11-08	2089.5
2016-11-09	2116.8
2016-11-10	2114.3
2016-11-11	2126.6
2016-11-14	2117.3
2016-11-15	2136.4
2016-11-16	2141.2
2016-11-17	2155.4
2016-11-18	2150.9
2016-11-21	2163.1
2016-11-22	2162.2
2016-11-23	2159.5
2016-11-25	2167.9
2016-11-28	2157.1
2016-11-29	2159.4
2016-11-30	2141
2016-12-01	2098.9
2016-12-02	2110.1
2016-12-05	2128.1
2016-12-06	2137.9
2016-12-07	2160.1
2016-12-08	2167.1
2016-12-09	2167.9
2016-12-12	2155.1
2016-12-13	2172.9
2016-12-14	2165.1
2016-12-15	2178
2016-12-16	2165.7
2016-12-19	2174.4
2016-12-20	2184.4
2016-12-21	2178.3
2016-12-22	2167
2016-12-23	2174.5
2016-12-27	2185.8
2016-12-28	2164.7
2016-12-29	2166.4
2016-12-30	2153.5
2017-01-03	2173.9
2017-01-04	2192.5
2017-01-05	2195.5
2017-01-06	2209.9
2017-01-09	2212.8
2017-01-10	2220.6
2017-01-11	2222.1
2017-01-12	2216.6
2017-01-13	2225.2
2017-01-17	2208.3
2017-01-18	2220
2017-01-19	2217.1
2017-01-20	2222.1
2017-01-23	2214.9
2017-01-24	2235.8
2017-01-25	2258.4
2017-01-26	2245.3
2017-01-27	2258.6
2017-01-30	2244.1
2017-01-31	2245.7
2017-02-01	2250.7
2017-02-02	2261.4
2017-02-03	2279.8
2017-02-06	2278.4
2017-02-07	2285.4
2017-02-08	2282.4
2017-02-09	2293.1
2017-02-10	2300.7
2017-02-13	2311.6
2017-02-14	2315.9
2017-02-15	2331.2
2017-02-16	2331.1
2017-02-17	2335
2017-02-21	2349.6
2017-02-22	2348.8
2017-02-23	2338
2017-02-24	2343.5
2017-02-27	2350.1
2017-02-28	2336.1
2017-03-01	2366.3
2017-03-02	2347.9
2017-03-03	2352.8
2017-03-06	2342.3
2017-03-07	2338.4
2017-03-08	2339.9
2017-03-09	2339.3
2017-03-10	2353.7
2017-03-13	2366.3
2017-03-14	2356.3
2017-03-15	2376.2
2017-03-16	2371.2
2017-03-17	2371.4
2017-03-20	2372
2017-03-21	2336.5
2017-03-22	2351.9
2017-03-23	2351.6
2017-03-24	2353.9
2017-03-27	2355.9
2017-03-28	2365.6
2017-03-29	2364.6
2017-03-30	2367.7
2017-03-31	2363.2
2017-04-03	2355.1
2017-04-04	2353.9
2017-04-05	2340.8
2017-04-06	2348.9
2017-04-07	2354.2
2017-04-10	2351.4
2017-04-11	2351.3
2017-04-12	2337.6
2017-04-13	2329.1
2017-04-17	2348.8
2017-04-18	2345.4
2017-04-19	2350.6
2017-04-20	2368.1
2017-04-21	2361.2
2017-04-24	2394.4
2017-04-25	2409.1
2017-04-26	2407.9
2017-04-27	2415.4
2017-04-28	2407.9
2017-05-01	2418
2017-05-02	2420.8
2017-05-03	2413.4
2017-05-04	2419.3
2017-05-05	2424.2
2017-05-08	2417.3
2017-05-09	2427.1
2017-05-10	2435
2017-05-11	2430.3
2017-05-12	2431.8
2017-05-15	2451.1
2017-05-16	2458.3
2017-05-17	2397.9
2017-05-18	2405
2017-05-19	2428
2017-05-22	2449.1
2017-05-23	2445.8
2017-05-24	2458.7
2017-05-25	2471.6
2017-05-26	2472.6
2017-05-30	2474.3
2017-05-31	2474.4
2017-06-01	2493.7
2017-06-02	2508.3
2017-06-05	2503.9
2017-06-06	2498.6
2017-06-07	2501.9
2017-06-08	2521.3
2017-06-09	2474.4
2017-06-12	2466.6
2017-06-13	2481.5
2017-06-14	2469.8
2017-06-15	2458.6
2017-06-16	2460.2
2017-06-19	2496.9
2017-06-20	2481.3
2017-06-21	2505.8
2017-06-22	2514.8
2017-06-23	2529.4
2017-06-26	2516.9
2017-06-27	2477.9
2017-06-28	2508.8
2017-06-29	2466.6
2017-06-30	2462
2017-07-03	2452.8
2017-07-05	2475.4
2017-07-06	2451.7
2017-07-07	2480.1
2017-07-10	2492.2
2017-07-11	2503
2017-07-12	2529.2
2017-07-13	2526.7
2017-07-14	2544
2017-07-17	2544.4
2017-07-18	2550.3
2017-07-19	2570.7
2017-07-20	2566.9
2017-07-21	2563.7
2017-07-24	2569.1
2017-07-25	2570.2
2017-07-26	2590.9
2017-07-27	2565.3
2017-07-28	2567.6
2017-07-31	2562.7
2017-08-01	2569.5
2017-08-02	2564.5
2017-08-03	2564.9
2017-08-04	2563.6
2017-08-07	2581.1
2017-08-08	2568.3
2017-08-09	2571.1
2017-08-10	2519
2017-08-11	2534.3
2017-08-14	2571.8
2017-08-15	2570.3
2017-08-16	2583.9
2017-08-17	2538.4
2017-08-18	2538
2017-08-21	2539.6
2017-08-22	2574.9
2017-08-23	2567
2017-08-24	2568.6
2017-08-25	2566.8
2017-08-28	2577.3
2017-08-29	2585.7
2017-08-30	2609.3
2017-08-31	2631.4
2017-09-01	2635.8
2017-09-05	2615.8
2017-09-06	2618.2
2017-09-07	2635.6
2017-09-08	2628.6
2017-09-11	2662.9
2017-09-12	2674.6
2017-09-13	2659.8
2017-09-14	2659.3
2017-09-15	2668.9
2017-09-18	2680.5
2017-09-19	2682.6
2017-09-20	2673.1
2017-09-21	2664.1
2017-09-22	2675.6
2017-09-25	2647.1
2017-09-26	2648.1
2017-09-27	2673.5
2017-09-28	2671.2
2017-09-29	2688.3
2017-10-02	2705
2017-10-03	2708.7
2017-10-04	2712.2
2017-10-05	2724.3
2017-10-06	2731.3
2017-10-09	2732.8
2017-10-10	2741.2
2017-10-11	2746.3
2017-10-12	2750.7
2017-10-13	2759.6
2017-10-16	2755.6
2017-10-17	2757.5
2017-10-18	2765
2017-10-19	2772.5
2017-10-20	2790.1
2017-10-23	2780.7
2017-10-24	2779.1
2017-10-25	2760.7
2017-10-26	2763
2017-10-27	2783
2017-10-30	2781.1
2017-10-31	2791.5
2017-11-01	2785.7
2017-11-02	2785.1
2017-11-03	2797.7
2017-11-06	2802.9
2017-11-07	2804.6
2017-11-08	2815.9
2017-11-09	2787.8
2017-11-10	2792
2017-11-13	2796
2017-11-14	2790.2
2017-11-15	2773.1
2017-11-16	2812.8
2017-11-17	2806.9
2017-11-20	2822.4
2017-11-21	2845.2
2017-11-22	2832.7
2017-11-24	2848.1
2017-11-27	2842.2
2017-11-28	2859
2017-11-29	2798.8
2017-11-30	2823.8
2017-12-01	2803.6
2017-12-04	2756.6
2017-12-05	2757.6
2017-12-06	2766.2
2017-12-07	2788.3
2017-12-08	2804.4
2017-12-11	2813.4
2017-12-12	2808.5
2017-12-13	2818.4
2017-12-14	2801.6
2017-12-15	2832.4
2017-12-18	2854.8
2017-12-19	2844.5
2017-12-20	2842.2
2017-12-21	2831.5
2017-12-22	2829.7
2017-12-26	2821.2
2017-12-27	2828.9
2017-12-28	2833.6
2017-12-29	2816.4
2018-01-02	2855.8
2018-01-03	2893.9
2018-01-04	2911.3
2018-01-05	2938.2
2018-01-08	2944.6
2018-01-09	2955.9
2018-01-10	2950.9
2018-01-11	2970.2
2018-01-12	2993.8
2018-01-16	2979.1
2018-01-17	3031.2
2018-01-18	3027.5
2018-01-19	3039.1
2018-01-22	3057.7
2018-01-23	3073.7
2018-01-24	3057.5
2018-01-25	3060.1
2018-01-26	3116.4
2018-01-29	3086.4
2018-01-30	3054.9
2018-01-31	3069.4
2018-02-01	3064.3
2018-02-02	3003.4
2018-02-05	2882.8
2018-02-06	2937.4
2018-02-07	2919.1
2018-02-08	2795.5
2018-02-09	2845.1
2018-02-12	2886.7
2018-02-13	2895.6
2018-02-14	2945
2018-02-15	2994.9
2018-02-16	2990.7
2018-02-20	2986.4
2018-02-21	2971.5
2018-02-22	2964
2018-02-23	3016.3
2018-02-26	3050.3
2018-02-27	3022.1
2018-02-28	3002.6
2018-03-01	2956.8
2018-03-02	2986.5
2018-03-05	3021
2018-03-06	3038.9
2018-03-07	3064.3
2018-03-08	3069.8
2018-03-09	3122
2018-03-12	3119.9
2018-03-13	3097.6
2018-03-14	3090.5
2018-03-15	3091.6
2018-03-16	3097.7
2018-03-19	3056.3
2018-03-20	3078.2
2018-03-21	3072.6
2018-03-22	2991.9
2018-03-23	2928.8
2018-03-26	3019.9
2018-03-27	2944.7
2018-03-28	2913.7
2018-03-29	2957.9
2018-04-02	2892.2
2018-04-03	2921.8
2018-04-04	2959.4
2018-04-05	2965.8
2018-04-06	2895.2
2018-04-09	2914.8
2018-04-10	2983.8
2018-04-11	2975
2018-04-12	3011.1
2018-04-13	2996.1
2018-04-16	3015.7
2018-04-17	3064
2018-04-18	3064.5
2018-04-19	3026.4
2018-04-20	3005.5
2018-04-23	2996.1
2018-04-24	2949.6
2018-04-25	2941
2018-04-26	2986.3
2018-04-27	2978
2018-04-30	2956
2018-05-01	2964.5
2018-05-02	2955.3
2018-05-03	2961.3
2018-05-04	3001.6
2018-05-07	3030.3
2018-05-08	3045.8
2018-05-09	3081.1
2018-05-10	3110.3
2018-05-11	3108
2018-05-14	3103.4
2018-05-15	3076.7
2018-05-16	3093.7
2018-05-17	3089.3
2018-05-18	3085.4
2018-05-21	3107.3
2018-05-22	3095.5
2018-05-23	3117.1
2018-05-24	3117.9
2018-05-25	3107.1
2018-05-29	3082.7
2018-05-30	3115.9
2018-05-31	3095.2
2018-06-01	3148.5
2018-06-04	3172.8
2018-06-05	3187.3
2018-06-06	3214.6
2018-06-07	3186
2018-06-08	3194.4
2018-06-11	3199.5
2018-06-12	3213.4
2018-06-13	3205.2
2018-06-14	3216.9
2018-06-15	3204.6
2018-06-18	3194.4
2018-06-19	3163.2
2018-06-20	3171.2
2018-06-21	3142.4
2018-06-22	3118.9
2018-06-25	3056.2
2018-06-26	3067.6
2018-06-27	3019
2018-06-28	3051.8
2018-06-29	3061.1
2018-07-02	3086.4
2018-07-03	3067
2018-07-05	3096.9
2018-07-06	3146.1
2018-07-09	3173.5
2018-07-10	3184.1
2018-07-11	3157.4
2018-07-12	3214.9
2018-07-13	3218.4
2018-07-16	3209.5
2018-07-17	3236
2018-07-18	3250.3
2018-07-19	3233.7
2018-07-20	3233.1
2018-07-23	3228.4
2018-07-24	3224.7
2018-07-25	3275.2
2018-07-26	3256.2
2018-07-27	3219.1
2018-07-30	3157.2
2018-07-31	3200
2018-08-01	3200.9
2018-08-02	3220
2018-08-03	3220.9
2018-08-06	3234.5
2018-08-07	3251.3
2018-08-08	3251.6
2018-08-09	3240.8
2018-08-10	3211.3
2018-08-13	3200.7
2018-08-14	3219.8
2018-08-15	3183.4
2018-08-16	3202.5
2018-08-17	3201.9
2018-08-20	3213.3
2018-08-21	3235.4
2018-08-22	3250.1
2018-08-23	3248.7
2018-08-24	3279.6
2018-08-27	3310.9
2018-08-28	3317.8
2018-08-29	3336.6
2018-08-30	3324.2
2018-08-31	3326.4
2018-09-04	3317.7
2018-09-05	3281.1
2018-09-06	3264.9
2018-09-07	3252.8
2018-09-10	3268.4
2018-09-11	3273.1
2018-09-12	3278.2
2018-09-13	3309.7
2018-09-14	3321.7
2018-09-17	3286.2
2018-09-18	3308.4
2018-09-19	3299.8
2018-09-20	3319.7
2018-09-21	3321.3
2018-09-24	3320.6
2018-09-25	3325.3
2018-09-26	3320.2
2018-09-27	3335.3
2018-09-28	3344.5
2018-10-01	3348.8
2018-10-02	3332.1
2018-10-03	3342.7
2018-10-04	3285
2018-10-05	3249.9
2018-10-08	3213.2
2018-10-09	3201.4
2018-10-10	3068.7
2018-10-11	3020.7
2018-10-12	3088.7
2018-10-15	3067
2018-10-16	3159.7
2018-10-17	3148.7
2018-10-18	3086.9
2018-10-19	3055.8
2018-10-22	3068.4
2018-10-23	3046.9
2018-10-24	2913.4
2018-10-25	2981.1
2018-10-26	2934.2
2018-10-29	2891
2018-10-30	2951.9
2018-10-31	3006.9
2018-11-01	3059.4
2018-11-02	3051.3
2018-11-05	3051
2018-11-06	3072
2018-11-07	3140
2018-11-08	3131.4
2018-11-09	3101.9
2018-11-12	3007
2018-11-13	3014
2018-11-14	3000.7
2018-11-15	3056.5
2018-11-16	3042.3
2018-11-19	2938
2018-11-20	2912
2018-11-21	2934.4
2018-11-23	2929.5
2018-11-26	2977.9
2018-11-27	2970.6
2018-11-28	3057.8
2018-11-29	3049.3
2018-11-30	3077.9
2018-12-03	3124
2018-12-04	3013.3
2018-12-06	3010.8
2018-12-07	2926.5
2018-12-10	2963.2
2018-12-11	2963.5
2018-12-12	2995.8
2018-12-13	2986
2018-12-14	2928.1
2018-12-17	2866.6
2018-12-18	2874.1
2018-12-19	2816.2
2018-12-20	2767.5
2018-12-21	2689.4
2018-12-24	2628.8
2018-12-26	2761.7
2018-12-27	2793.3
2018-12-28	2792.6
2018-12-31	2819
2019-01-02	2817
2019-01-03	2719.8
2019-01-04	2830.2
2019-01-07	2863.9
2019-01-08	2889.8
2019-01-09	2928
2019-01-10	2955.7
2019-01-11	2951.9
2019-01-14	2921.8
2019-01-15	2954
2019-01-16	2946.8
2019-01-17	2975.8
2019-01-18	3021.5
2019-01-22	2971.5
2019-01-23	2978.5
2019-01-24	3010.4
2019-01-25	3050
2019-01-28	3021.1
2019-01-29	3013.1
2019-01-30	3061.8
2019-01-31	3080
2019-02-01	3096.5
2019-02-04	3132.8
2019-02-05	3154.2
2019-02-06	3169.5
2019-02-07	3121.3
2019-02-08	3152.4
2019-02-11	3159.3
2019-02-12	3209.7
2019-02-13	3221.9
2019-02-14	3224.8
2019-02-15	3258
2019-02-19	3257.9
2019-02-20	3276.6
2019-02-21	3254.3
2019-02-22	3291.4
2019-02-25	3309.1
2019-02-26	3301.6
2019-02-27	3306.8
2019-02-28	3301.9
2019-03-01	3331
2019-03-04	3301.3
2019-03-05	3288.1
2019-03-06	3252.3
2019-03-07	3221
2019-03-08	3217.4
2019-03-11	3265
2019-03-12	3261.1
2019-03-13	3282.9
2019-03-14	3285.7
2019-03-15	3315.1
2019-03-18	3313.3
2019-03-19	3323.7
2019-03-20	3312.4
2019-03-21	3337.2
2019-03-22	3255.6
2019-03-25	3252
2019-03-26	3279.2
2019-03-27	3250.6
2019-03-28	3264.3
2019-03-29	3303.8
2019-04-01	3357.1
2019-04-02	3362.8
2019-04-03	3376.1
2019-04-04	3365.9
2019-04-05	3394
2019-04-08	3396
2019-04-09	3370.5
2019-04-10	3392.3
2019-04-11	3398.4
2019-04-12	3425.6
2019-04-15	3413.9
2019-04-16	3418.2
2019-04-17	3396.9
2019-04-18	3399.1
2019-04-22	3406.1
2019-04-23	3446.5
2019-04-24	3434
2019-04-25	3426.7
2019-04-26	3429.8
2019-04-29	3432
2019-04-30	3450.5
2019-05-01	3425
2019-05-02	3428.2
2019-05-03	3461.1
2019-05-06	3438.1
2019-05-07	3364
2019-05-08	3361.8
2019-05-09	3346.6
2019-05-10	3346.7
2019-05-13	3229.9
2019-05-14	3277
2019-05-15	3301.8
2019-05-16	3324.4
2019-05-17	3288.1
2019-05-20	3239.4
2019-05-21	3280.6
2019-05-22	3275.5
2019-05-23	3222.1
2019-05-24	3226.5
2019-05-28	3207.2
2019-05-29	3185.6
2019-05-30	3206.3
2019-05-31	3157
2019-06-03	3135.8
2019-06-04	3222.2
2019-06-05	3249.1
2019-06-06	3268.5
2019-06-07	3314
2019-06-10	3336.1
2019-06-11	3327.1
2019-06-12	3313.3
2019-06-13	3323.9
2019-06-14	3290.3
2019-06-17	3300.7
2019-06-18	3361.1
2019-06-19	3382.4
2019-06-20	3427.1
2019-06-21	3411.4
2019-06-24	3406.7
2019-06-25	3365.7
2019-06-26	3382.2
2019-06-27	3401.3
2019-06-28	3421.8
2019-07-01	3453.9
2019-07-02	3456.4
2019-07-03	3474.9
2019-07-05	3462.4
2019-07-08	3429.5
2019-07-09	3443.9
2019-07-10	3455.8
2019-07-11	3458.4
2019-07-12	3464.3
2019-07-15	3469.7
2019-07-16	3447.8
2019-07-17	3448.3
2019-07-18	3468.9
2019-07-19	3456.5
2019-07-22	3483.3
2019-07-23	3508.1
2019-07-24	3530.5
2019-07-25	3498.6
2019-07-26	3510.9
2019-07-29	3500.5
2019-07-30	3484
2019-07-31	3443
2019-08-01	3423.5
2019-08-02	3372.1
2019-08-05	3258.4
2019-08-06	3301.9
2019-08-07	3312.7
2019-08-08	3386
2019-08-09	3347.6
2019-08-12	3310.6
2019-08-13	3364.4
2019-08-14	3254.7
2019-08-15	3260.3
2019-08-16	3313.1
2019-08-19	3355.9
2019-08-20	3337.6
2019-08-21	3373.6
2019-08-22	3372.5
2019-08-23	3277.3
2019-08-26	3310.3
2019-08-27	3303.9
2019-08-28	3315.4
2019-08-29	3370.7
2019-08-30	3377.7
2019-09-03	3337.5
2019-09-04	3382.7
2019-09-05	3445.3
2019-09-06	3448.3
2019-09-09	3430.1
2019-09-10	3429.4
2019-09-11	3463.4
2019-09-12	3472.3
2019-09-13	3463.8
2019-09-16	3465.6
2019-09-17	3474
2019-09-18	3474.3
2019-09-19	3473.1
2019-09-20	3451.4
2019-09-23	3454.2
2019-09-24	3413.3
2019-09-25	3446.8
2019-09-26	3449.7
2019-09-27	3403.3
2019-09-30	3426.8
2019-10-01	3383
2019-10-02	3324.3
2019-10-03	3366.3
2019-10-04	3412.9
2019-10-07	3400.1
2019-10-08	3328.1
2019-10-09	3371.1
2019-10-10	3388.9
2019-10-11	3440.5
2019-10-14	3439.6
2019-10-15	3476.2
2019-10-16	3451.6
2019-10-17	3447.7
2019-10-18	3409.4
2019-10-21	3440.1
2019-10-22	3429.1
2019-10-23	3430.1
2019-10-24	3472.1
2019-10-25	3481.7
2019-10-28	3516.8
2019-10-29	3510.5
2019-10-30	3530.6
2019-10-31	3505.9
2019-11-01	3545.5
2019-11-04	3559.3
2019-11-05	3550.9
2019-11-06	3549.6
2019-11-07	3561.8
2019-11-08	3590.3
2019-11-11	3594.8
2019-11-12	3603.9
2019-11-13	3604.1
2019-11-14	3602.8
2019-11-15	3642.2
2019-11-18	3638.2
2019-11-19	3649.6
2019-11-20	3636.5
2019-11-21	3617.1
2019-11-22	3622.3
2019-11-25	3664.9
2019-11-26	3674.3
2019-11-27	3685.9
2019-11-29	3665.5
2019-12-02	3610.9
2019-12-03	3589.2
2019-12-04	3605.1
2019-12-05	3610.9
2019-12-06	3646.2
2019-12-09	3627.9
2019-12-10	3630.4
2019-12-11	3654.4
2019-12-12	3693.1
2019-12-13	3695.1
2019-12-16	3719.1
2019-12-17	3712.8
2019-12-18	3708.9
2019-12-19	3728.1
2019-12-20	3748.9
2019-12-23	3763.4
2019-12-24	3759
2019-12-26	3768.8
2019-12-27	3765.6
2019-12-30	3739.3
2019-12-31	3747.8
2020-01-02	3802
2020-01-03	3777.4
2020-01-06	3781.1
2020-01-07	3793.1
2020-01-08	3811.2
2020-01-09	3839.1
2020-01-10	3822.6
2020-01-13	3857.9
2020-01-14	3850.6
2020-01-15	3845.3
2020-01-16	3886.1
2020-01-17	3900
2020-01-21	3889.4
2020-01-22	3897.1
2020-01-23	3910
2020-01-24	3881.1
2020-01-27	3802
2020-01-28	3848.5
2020-01-29	3830.8
2020-01-30	3824.4
2020-01-31	3727.6
2020-02-03	3763.9
2020-02-04	3852.1
2020-02-05	3901.7
2020-02-06	3932.5
2020-02-07	3878.2
2020-02-10	3909.1
2020-02-11	3923.1
2020-02-12	3953.6
2020-02-13	3946.4
2020-02-14	3959.1
2020-02-18	3936.3
2020-02-19	3979.1
2020-02-20	3944.3
2020-02-21	3887.2
2020-02-24	3742.6
2020-02-25	3621.1
2020-02-26	3621.2
2020-02-27	3470.7
2020-02-28	3459.4
2020-03-02	3594.3
2020-03-03	3498.6
2020-03-04	3647.9
2020-03-05	3530.1
2020-03-06	3480.1
2020-03-09	3218.2
2020-03-10	3371.9
2020-03-11	3201.6
2020-03-12	2892.7
2020-03-13	3148.1
2020-03-16	2771.6
2020-03-17	2949.2
2020-03-18	2790.7
2020-03-19	2816.9
2020-03-20	2726
2020-03-23	2695.9
2020-03-24	2951.7
2020-03-25	2990.6
2020-03-26	3188.9
2020-03-27	3057.8
2020-03-30	3155.7
2020-03-31	3102.4
2020-04-01	2958.2
2020-04-02	3030.2
2020-04-03	2981.6
2020-04-06	3212.5
2020-04-07	3184.2
2020-04-08	3285.6
2020-04-09	3303.9
2020-04-13	3292.3
2020-04-14	3407.1
2020-04-15	3333.1
2020-04-16	3381.1
2020-04-17	3461
2020-04-20	3415.3
2020-04-21	3284.8
2020-04-22	3383.2
2020-04-23	3358.6
2020-04-24	3410.1
2020-04-27	3460.7
2020-04-28	3436.4
2020-04-29	3538.5
2020-04-30	3482.3
2020-05-01	3368.3
2020-05-04	3387.1
2020-05-05	3435.4
2020-05-06	3441.5
2020-05-07	3482.1
2020-05-08	3544
2020-05-11	3563
2020-05-12	3480.1
2020-05-13	3422.4
2020-05-14	3460
2020-05-15	3464
2020-05-18	3563.9
2020-05-19	3542.9
2020-05-20	3613.8
2020-05-21	3571.1
2020-05-22	3584.3
2020-05-26	3604.7
2020-05-27	3646.8
2020-05-28	3648.5
2020-05-29	3700.2
2020-06-01	3700.3
2020-06-02	3726
2020-06-03	3783.2
2020-06-04	3771.7
2020-06-05	3854
2020-06-08	3885.5
2020-06-09	3860.1
2020-06-10	3866.4
2020-06-11	3634.4
2020-06-12	3686.4
2020-06-15	3719.8
2020-06-16	3792.7
2020-06-17	3805.7
2020-06-18	3800.7
2020-06-19	3795.1
2020-06-22	3822.7
2020-06-23	3833.2
2020-06-24	3738.4
2020-06-25	3776.5
2020-06-26	3714.4
2020-06-29	3757.4
2020-06-30	3817.1
2020-07-01	3818.7
2020-07-02	3850.5
2020-07-06	3926.1
2020-07-07	3872
2020-07-08	3916.6
2020-07-09	3926.1
2020-07-10	3924.7
2020-07-13	3853.3
2020-07-14	3898.8
2020-07-15	3928
2020-07-16	3906.5
2020-07-17	3940.1
2020-07-20	4010.6
2020-07-21	3996.9
2020-07-22	4019.4
2020-07-23	3963.6
2020-07-24	3909.1
2020-07-27	3974.2
2020-07-28	3922.9
2020-07-29	3960.1
2020-07-30	3960.3
2020-07-31	3976.6
2020-08-03	4037.1
2020-08-04	4048.8
2020-08-05	4070.1
2020-08-06	4086.9
2020-08-07	4053.6
2020-08-10	4046.8
2020-08-11	4007.2
2020-08-12	4076.1
2020-08-13	4072.6
2020-08-14	4061.7
2020-08-17	4092.1
2020-08-18	4100.5
2020-08-19	4090.5
2020-08-20	4102.9
2020-08-21	4112.8
2020-08-24	4150
2020-08-25	4177.8
2020-08-26	4244.1
2020-08-27	4213.8
2020-08-28	4256.2
2020-08-31	4249.2
2020-09-01	4290.3
2020-09-02	4384
2020-09-03	4175.5
2020-09-04	4112.9
2020-09-08	3977.1
2020-09-09	4066.8
2020-09-10	4003.6
2020-09-11	4013.1
2020-09-14	4083.2
2020-09-15	4115.7
2020-09-16	4079.1
2020-09-17	4051.9
2020-09-18	4015.8
2020-09-21	3975
2020-09-22	4023.7
2020-09-23	3936.3
2020-09-24	3949.2
2020-09-25	4016
2020-09-28	4091.8
2020-09-29	4093
2020-09-30	4108.6
2020-10-01	4142.7
2020-10-02	4069.1
2020-10-05	4160.8
2020-10-06	4125.4
2020-10-07	4196
2020-10-08	4233.5
2020-10-09	4283.5
2020-10-12	4348.3
2020-10-13	4335.8
2020-10-14	4305.1
2020-10-15	4279.1
2020-10-16	4283.3
2020-10-19	4230.9
2020-10-20	4233.5
2020-10-21	4219.3
2020-10-22	4219.7
2020-10-23	4230.2
2020-10-26	4134.9
2020-10-27	4140.4
2020-10-28	3991.7
2020-10-29	4044.2
2020-10-30	3973.6
2020-11-02	4012.7
2020-11-03	4088
2020-11-04	4244.7
2020-11-05	4331
2020-11-06	4380.7
2020-11-09	4343.4
2020-11-10	4267
2020-11-11	4345.2
2020-11-12	4299.4
2020-11-13	4357.5
2020-11-16	4398.9
2020-11-17	4384
2020-11-18	4331.5
2020-11-19	4369.2
2020-11-20	4339.8
2020-11-23	4371.8
2020-11-24	4409
2020-11-25	4404.8
2020-11-27	4446.8
2020-11-30	4440.7
2020-12-01	4489
2020-12-02	4497.2
2020-12-03	4508.6
2020-12-04	4578
2020-12-07	4583.3
2020-12-08	4597.9
2020-12-09	4522.6
2020-12-10	4526.2
2020-12-11	4519.6
2020-12-14	4528.7
2020-12-15	4572.6
2020-12-16	4575.6
2020-12-17	4609.5
2020-12-18	4616.8
2020-12-21	4583.6
2020-12-22	4592.9
2020-12-23	4571.9
2020-12-24	4581.6
2020-12-28	4590
2020-12-29	4581.5
2020-12-30	4606.1
2020-12-31	4620.8
2021-01-04	4574.9
2021-01-05	4630.4
2021-01-06	4599.5
2021-01-07	4689.8
2021-01-08	4721.6
2021-01-11	4719.2
2021-01-12	4711.3
2021-01-13	4701.1
2021-01-14	4729.3
2021-01-15	4697.8
2021-01-19	4778.6
2021-01-20	4821
2021-01-21	4829.7
2021-01-22	4815
2021-01-25	4849.1
2021-01-26	4832.4
2021-01-27	4723.4
2021-01-28	4739.6
2021-01-29	4666.8
2021-02-01	4767.2
2021-02-02	4827.7
2021-02-03	4775.2
2021-02-04	4842.3
2021-02-05	4855.6
2021-02-08	4935.3
2021-02-09	4942.4
2021-02-10	4946.3
2021-02-11	5023.8
2021-02-12	5080.3
2021-02-16	5080.4
2021-02-17	5035
2021-02-18	4992.3
2021-02-19	5011.3
2021-02-22	4906.1
2021-02-23	4882.2
2021-02-24	4971.4
2021-02-25	4792.5
2021-02-26	4799.2
2021-03-01	4929.9
2021-03-02	4846.7
2021-03-03	4743.5
2021-03-04	4610.7
2021-03-05	4705.9
2021-03-08	4593
2021-03-09	4736.7
2021-03-10	4717.2
2021-03-11	4825.8
2021-03-12	4793
2021-03-15	4862
2021-03-16	4875.4
2021-03-17	4899.5
2021-03-18	4792.5
2021-03-19	4823.3
2021-03-22	4894
2021-03-23	4819.9
2021-03-24	4773.8
2021-03-25	4790.9
2021-03-26	4952.3
2021-03-29	4922.6
2021-03-30	4875.9
2021-03-31	4930.4
2021-04-01	5024.1
2021-04-05	5102.5
2021-04-06	5082.9
2021-04-07	5069.9
2021-04-08	5120.7
2021-04-09	5128.7
2021-04-12	5113.2
2021-04-13	5137.7
2021-04-14	5100.7
2021-04-15	5180.5
2021-04-16	5175.3
2021-04-19	5106.3
2021-04-20	5060.9
2021-04-21	5133.3
2021-04-22	5089.7
2021-04-23	5166.8
2021-04-26	5200.1
2021-04-27	5186.7
2021-04-28	5139.8
2021-04-29	5139.2
2021-04-30	5062.8
2021-05-03	5055.5
2021-05-04	4984.5
2021-05-05	4985.8
2021-05-06	5021.4
2021-05-07	5077.4
2021-05-10	4964.1
2021-05-11	4966
2021-05-12	4828.8
2021-05-13	4888.2
2021-05-14	4997.5
2021-05-17	4973.1
2021-05-18	4946.2
2021-05-19	4967.9
2021-05-20	5068.7
2021-05-21	5048.9
2021-05-24	5118.2
2021-05-25	5120.4
2021-05-26	5119.8
2021-05-27	5140.9
2021-05-28	5173.5
2021-06-01	5150.7
2021-06-02	5184.6
2021-06-03	5154.3
2021-06-04	5247.4
2021-06-07	5273.3
2021-06-08	5269.7
2021-06-09	5263.9
2021-06-10	5329
2021-06-11	5334.7
2021-06-14	5366.2
2021-06-15	5331.7
2021-06-16	5285.7
2021-06-17	5319.4
2021-06-18	5247
2021-06-21	5296.4
2021-06-22	5323.7
2021-06-23	5321.1
2021-06-24	5361.3
2021-06-25	5371.6
2021-06-28	5420.6
2021-06-29	5436.9
2021-06-30	5418.2
2021-07-01	5411.6
2021-07-02	5440.5
2021-07-06	5426.6
2021-07-07	5427.5
2021-07-08	5384.4
2021-07-09	5441.3
2021-07-12	5448.4
2021-07-13	5436.7
2021-07-14	5423.6
2021-07-15	5369.1
2021-07-16	5312.4
2021-07-19	5273.3
2021-07-20	5356.7
2021-07-21	5424.2
2021-07-22	5441.9
2021-07-23	5496.3
2021-07-26	5477.4
2021-07-27	5438.1
2021-07-28	5481.6
2021-07-29	5497.9
2021-07-30	5515.6
2021-08-02	5505.5
2021-08-03	5547.7
2021-08-04	5552.9
2021-08-05	5574.2
2021-08-06	5565.7
2021-08-09	5551
2021-08-10	5522.1
2021-08-11	5526.3
2021-08-12	5512.6
2021-08-13	5529.3
2021-08-16	5538.3
2021-08-17	5486.5
2021-08-18	5420.3
2021-08-19	5433
2021-08-20	5470.8
2021-08-23	5535.2
2021-08-24	5548.2
2021-08-25	5562.5
2021-08-26	5543.7
2021-08-27	5613.1
2021-08-30	5638.2
2021-08-31	5610.8
2021-09-01	5612.7
2021-09-02	5624.9
2021-09-03	5631.5
2021-09-07	5593.2
2021-09-08	5574.7
2021-09-09	5559.3
2021-09-10	5545.7
2021-09-13	5538.8
2021-09-14	5527
2021-09-15	5572.9
2021-09-16	5566.9
2021-09-17	5521.5
2021-09-20	5425
2021-09-21	5420.7
2021-09-22	5472
2021-09-23	5548.6
2021-09-24	5555.5
2021-09-27	5508.9
2021-09-28	5347.3
2021-09-29	5318.3
2021-09-30	5279.5
2021-10-01	5313.3
2021-10-04	5201.4
2021-10-05	5258
2021-10-06	5274.9
2021-10-07	5341.9
2021-10-08	5308.3
2021-10-11	5278.4
2021-10-12	5257.2
2021-10-13	5300.3
2021-10-14	5407.2
2021-10-15	5438.8
2021-10-18	5453.8
2021-10-19	5512.8
2021-10-20	5513
2021-10-21	5537.5
2021-10-22	5538.4
2021-10-25	5547.8
2021-10-26	5509.2
2021-10-27	5456.9
2021-10-28	5505.2
2021-10-29	5539.9
2021-11-01	5566.2
2021-11-02	5600.4
2021-11-03	5654.9
2021-11-04	5708.5
2021-11-05	5712.3
2021-11-08	5734.9
2021-11-09	5724.8
2021-11-10	5643.8
2021-11-11	5679.6
2021-11-12	5740.9
2021-11-15	5739.4
2021-11-16	5782.3
2021-11-17	5747.8
2021-11-18	5754.5
2021-11-19	5765.6
2021-11-22	5683.5
2021-11-23	5667.4
2021-11-24	5700.3
2021-11-26	5580.1
2021-11-29	5701.6
2021-11-30	5575.4
2021-12-01	5512.7
2021-12-02	5551.4
2021-12-03	5482.8
2021-12-06	5508.3
2021-12-07	5678.9
[truncated: 485 more rows]
