# Supplementary material for: Asymmetric spillover connectedness between clean energy markets and industrial stock markets: How uncertainties affect it
Source: PLoS One. 2025 Mar 31;20(3):e0316171. doi: 10.1371/journal.pone.0316171 (PMC11957356; doi:10.1371/journal.pone.0316171)
Supplement: S1 File — Original data, code, and appendix content. (ZIP) [file pone.0316171.s001.zip › Supporting information/data and code/Raw data/Regression results.csv]

=""	="(1)"	="(2)"	="(3)"
=""	="T"	="P"	="N"
="EPU"	="0.111***"	="0.0224"	="0.0992***"
=""	="(4.52)"	="(0.98)"	="(3.12)"
="GPR"	="-0.0260"	="-0.0275"	="-0.0401"
=""	="(-1.40)"	="(-1.32)"	="(-1.62)"
="CPU"	="-0.0463***"	="-0.0371**"	="-0.0529**"
=""	="(-2.94)"	="(-2.47)"	="(-2.33)"
="PSE"	="-0.461***"	="-0.590***"	="-0.480***"
=""	="(-24.64)"	="(-27.65)"	="(-19.04)"
="CSI"	="0.120***"	="0.233***"	="0.159***"
=""	="(4.97)"	="(7.36)"	="(5.38)"
="FX"	="0.848***"	="1.522***"	="1.029***"
=""	="(4.71)"	="(9.15)"	="(3.99)"
="DR"	="0.0167*"	="0.00383"	="0.0351**"
=""	="(1.69)"	="(0.35)"	="(2.47)"
="_cons"	="5.079***"	="4.244***"	="4.743***"
=""	="(18.28)"	="(11.81)"	="(13.70)"
="N"	="116"	="116"	="116"
="R-sq"	="0.900"	="0.932"	="0.846"
="adj. R-sq"	="0.894"	="0.928"	="0.836"
="t statistics in parentheses"
="* p<0.10	** p<0.05	*** p<0.01"
