# Supplementary material for: Asymmetric spillover connectedness between clean energy markets and industrial stock markets: How uncertainties affect it
Source: PLoS One. 2025 Mar 31;20(3):e0316171. doi: 10.1371/journal.pone.0316171 (PMC11957356; doi:10.1371/journal.pone.0316171)
Supplement: S1 File — Original data, code, and appendix content. (ZIP) [file pone.0316171.s001.zip › Supporting information/data and code/Raw data/TCI data.csv]

	Total	1-5	5-Inf
2014/1/3	73.49226089	64.93138861	8.560872282
2014/1/6	73.56605145	64.99315773	8.572893714
2014/1/7	74.88378676	68.05549232	6.82829444
2014/1/8	74.35373145	66.9364984	7.417233048
2014/1/9	77.24492759	71.20113531	6.043792273
2014/1/10	78.55656511	73.81110202	4.745463087
2014/1/13	78.12829037	73.73185274	4.39643763
2014/1/14	77.16546843	72.4940232	4.671445232
2014/1/15	75.79489858	71.14588929	4.649009295
2014/1/16	75.05771115	63.00578109	12.05193006
2014/1/17	72.58242952	67.9836353	4.598794224
2014/1/20	72.467489	67.22622446	5.241264544
2014/1/21	73.25181779	68.26015035	4.991667434
2014/1/22	73.29740072	66.66499863	6.63240209
2014/1/23	74.07567612	66.85700931	7.218666811
2014/1/24	74.1493484	66.88625028	7.263098123
2014/1/27	72.37479651	65.56605254	6.808743971
2014/1/28	72.4443859	65.93678712	6.507598773
2014/1/29	72.40659004	65.83705267	6.569537374
2014/1/30	72.3670235	65.93010475	6.436918743
2014/2/7	72.4091275	66.25490002	6.154227477
2014/2/10	73.36849412	65.89846358	7.470030545
2014/2/11	73.00553436	64.87502924	8.130505128
2014/2/12	72.77037715	64.71422833	8.056148819
2014/2/13	72.61920032	64.98092102	7.638279297
2014/2/14	72.52239699	65.52853822	6.993858778
2014/2/17	72.59869243	65.48585521	7.112837226
2014/2/18	72.55361849	65.55681701	6.996801478
2014/2/19	72.4394795	65.64839153	6.791087977
2014/2/20	72.37183233	65.61089981	6.760932517
2014/2/21	72.62196908	64.98828243	7.633686647
2014/2/24	72.66170814	64.3409208	8.320787343
2014/2/25	72.76260588	63.69344016	9.06916572
2014/2/26	72.44472704	64.36174185	8.082985194
2014/2/27	72.28876539	64.24902851	8.039736874
2014/2/28	72.2603963	64.35870935	7.901686945
2014/3/3	72.45360836	64.20917068	8.244437682
2014/3/4	72.35937493	64.46055843	7.898816502
2014/3/5	72.29544849	64.40761053	7.887837962
2014/3/6	71.99436988	64.17324772	7.821122157
2014/3/7	71.96908697	64.16874284	7.800344131
2014/3/10	72.84478347	64.31480675	8.529976714
2014/3/11	73.00740474	66.21001813	6.79738661
2014/3/12	72.91554036	66.17173327	6.743807085
2014/3/13	72.88911383	66.15205986	6.737053971
2014/3/14	72.9985626	66.48984328	6.508719327
2014/3/17	73.18912993	66.68207745	6.507052476
2014/3/18	73.10859236	66.29477966	6.813812708
2014/3/19	73.03151296	66.20109418	6.830418774
2014/3/20	73.60509835	66.83307511	6.772023245
2014/3/21	73.9946775	67.74658795	6.248089544
2014/3/24	73.94815331	67.34075309	6.607400219
2014/3/25	73.88770082	67.414923	6.472777816
2014/3/26	73.84709882	67.34833702	6.498761806
2014/3/27	74.00975739	67.64217443	6.367582964
2014/3/28	74.07545207	67.53961219	6.535839885
2014/3/31	74.06957055	67.28798941	6.781581146
2014/4/1	74.09723561	67.52206298	6.575172631
2014/4/2	73.83584054	67.06341306	6.772427486
2014/4/3	73.78470391	67.0634144	6.721289509
2014/4/4	73.88094269	67.20009946	6.680843228
2014/4/8	73.91984366	66.9637108	6.956132861
2014/4/9	73.89926807	66.9134256	6.98584247
2014/4/10	73.91656906	66.80022268	7.116346376
2014/4/11	73.79682365	66.73410096	7.062722689
2014/4/14	73.74422789	66.7114835	7.032744387
2014/4/15	73.7999747	66.75134169	7.048633002
2014/4/16	73.7851445	66.77693653	7.008207974
2014/4/17	73.77435386	66.73841008	7.035943776
2014/4/18	73.65766974	66.66448129	6.993188458
2014/4/21	73.68800535	66.66247635	7.025529
2014/4/22	73.6814377	66.63047517	7.050962532
2014/4/23	73.66682136	66.56914789	7.097673471
2014/4/24	73.69347158	66.57528252	7.118189055
2014/4/25	73.6980825	66.25531272	7.44276978
2014/4/28	74.08613681	65.67655753	8.409579287
2014/4/29	73.93485821	66.29425271	7.640605497
2014/4/30	73.8721027	66.23418251	7.637920186
2014/5/5	73.8737468	66.21368614	7.660060659
2014/5/6	73.86381699	66.18897	7.674846985
2014/5/7	73.98208511	66.421535	7.560550112
2014/5/8	73.93817073	66.45921286	7.478957871
2014/5/9	73.91553753	66.45145969	7.464077842
2014/5/12	74.02971943	66.53360135	7.496118075
2014/5/13	73.99073627	66.91779352	7.072942753
2014/5/14	73.95389624	66.87377597	7.080120275
2014/5/15	74.03442313	66.99281529	7.041607845
2014/5/16	73.983189	66.96822873	7.014960272
2014/5/19	73.9500681	66.91294601	7.037122091
2014/5/20	73.93354609	66.90243967	7.031106419
2014/5/21	73.90710869	66.85866259	7.048446099
2014/5/22	73.86871687	66.83051262	7.038204247
2014/5/23	73.90993823	66.78021603	7.129722206
2014/5/26	73.84865776	66.63588653	7.212771235
2014/5/27	73.84655863	66.63938569	7.207172942
2014/5/28	73.83373418	66.66869409	7.165040092
2014/5/29	73.87405768	66.93668518	6.937372498
2014/5/30	73.81247375	66.89443292	6.918040837
2014/6/3	73.7551424	66.83642438	6.91871802
2014/6/4	73.85060937	66.82644188	7.024167484
2014/6/5	73.86986522	67.01270703	6.857158191
2014/6/6	73.86943961	67.07526593	6.794173677
2014/6/9	73.6908402	66.93133809	6.759502108
2014/6/10	73.72355833	66.921167	6.802391331
2014/6/11	73.72915957	66.86602527	6.863134304
2014/6/12	73.70727518	66.89611665	6.811158528
2014/6/13	73.73461373	66.97930765	6.755306077
2014/6/16	73.73988677	66.8862165	6.853670264
2014/6/17	73.79193933	67.08677552	6.705163816
2014/6/18	73.68965201	66.91085509	6.778796914
2014/6/19	73.96696075	66.92849766	7.038463086
2014/6/20	73.8900659	67.00079076	6.889275144
2014/6/23	73.82051806	66.8455056	6.97501246
2014/6/24	73.78318528	66.66806282	7.11512246
2014/6/25	73.80885565	66.75893715	7.049918495
2014/6/26	73.79532542	66.81705476	6.978270663
2014/6/27	73.8103199	66.7797647	7.030555196
2014/6/30	73.86175478	66.63596563	7.225789146
2014/7/1	73.83293734	66.60321263	7.229724707
2014/7/2	73.91560443	66.53124564	7.384358787
2014/7/3	73.86693716	66.37215982	7.494777341
2014/7/4	73.79830438	66.39094443	7.407359952
2014/7/7	73.78647362	66.32576734	7.460706279
2014/7/8	73.82226751	66.40536308	7.416904422
2014/7/9	73.86753727	66.616032	7.251505278
2014/7/10	73.84555449	66.58115454	7.264399941
2014/7/11	73.88551039	66.66037275	7.225137642
2014/7/14	73.94285585	66.55402506	7.388830788
2014/7/15	73.78655593	66.43897592	7.347580004
2014/7/16	73.64572102	66.32523319	7.320487836
2014/7/17	73.62662924	66.25161844	7.375010805
2014/7/18	73.53267113	66.19209094	7.340580192
2014/7/21	73.4352204	66.10640455	7.328815842
2014/7/22	73.55549895	66.23746775	7.318031199
2014/7/23	73.47371906	66.2939679	7.179751159
2014/7/24	73.31460959	66.20040628	7.114203314
2014/7/25	73.29160034	66.20802461	7.083575731
2014/7/28	73.3755066	65.97490743	7.400599168
2014/7/29	73.38847103	65.92038953	7.468081502
2014/7/30	73.33999481	65.85866586	7.481328951
2014/7/31	73.25784503	65.75220641	7.50563862
2014/8/1	73.26501288	65.90287723	7.36213565
2014/8/4	73.43313374	66.43263806	7.00049568
2014/8/5	73.29494902	66.26105227	7.033896751
2014/8/6	73.02834693	65.96777738	7.060569546
2014/8/7	72.86895403	65.89821113	6.970742892
2014/8/8	72.89178394	65.98830446	6.903479486
2014/8/11	73.07939401	65.95199314	7.127400878
2014/8/12	73.07187327	65.90358942	7.168283852
2014/8/13	73.02506884	65.86877865	7.156290187
2014/8/14	72.94552916	65.76753718	7.177991979
2014/8/15	72.9591355	65.80896148	7.150174015
2014/8/18	73.0065389	65.64573395	7.360804951
2014/8/19	72.94705252	65.680535	7.266517514
2014/8/20	72.90361831	65.65146787	7.252150439
2014/8/21	72.90150627	65.66640514	7.235101133
2014/8/22	72.86233507	65.67929321	7.183041862
2014/8/25	72.20323882	64.9693999	7.233838918
2014/8/26	71.01423042	63.98822414	7.026006285
2014/8/27	70.76983888	63.74732625	7.022512632
2014/8/28	70.80525424	63.8017028	7.003551438
2014/8/29	70.89655198	64.10614382	6.790408163
2014/9/1	71.03461711	63.88256868	7.15204843
2014/9/2	71.12164885	63.57800861	7.543640235
2014/9/3	71.32851684	63.33263368	7.995883153
2014/9/4	71.48022931	62.84612718	8.634102129
2014/9/5	71.45633986	62.76324927	8.693090588
2014/9/9	71.40209903	62.73304468	8.669054348
2014/9/10	71.3327934	62.66391173	8.668881673
2014/9/11	71.34441008	62.75015655	8.594253528
2014/9/12	71.56951652	62.98394279	8.585573724
2014/9/15	71.51154331	62.89527358	8.616269731
2014/9/16	71.67291032	63.50580621	8.167104108
2014/9/17	71.52095824	63.86938956	7.651568678
2014/9/18	71.52617356	63.84045649	7.685717064
2014/9/19	71.59743188	63.739132	7.858299877
2014/9/22	71.78781989	64.23851182	7.549308072
2014/9/23	71.82461465	64.62702773	7.197586919
2014/9/24	71.96833564	64.41634087	7.551994766
2014/9/25	71.92088465	64.26986857	7.651016083
2014/9/26	71.92574228	64.22247423	7.703268048
2014/9/29	72.05436853	64.19022699	7.864141535
2014/9/30	72.03401717	64.10739779	7.926619384
2014/10/8	72.1013263	64.04087548	8.060450819
2014/10/9	72.02732365	63.99965008	8.027673572
2014/10/10	71.87119157	63.9388446	7.932346964
2014/10/13	71.74356138	63.76237226	7.981189122
2014/10/14	71.66051234	63.66389686	7.996615476
2014/10/15	71.47814531	63.68216857	7.795976744
2014/10/16	72.01073972	64.31376691	7.696972804
2014/10/17	72.05410946	64.09872654	7.955382917
2014/10/20	72.1488888	64.34482902	7.804059779
2014/10/21	71.60959107	63.97679222	7.63279885
2014/10/22	71.86105364	64.07607505	7.784978588
2014/10/23	72.17523137	63.98041221	8.194819158
2014/10/24	72.16881045	63.9806243	8.188186151
2014/10/27	71.76258145	63.64121055	8.121370901
2014/10/28	72.43700192	63.98614604	8.450855879
2014/10/29	72.70546605	63.74032549	8.965140564
2014/10/30	72.48654719	63.68229457	8.804252618
2014/10/31	72.45262078	63.6432315	8.80938928
2014/11/3	72.42293572	63.61511859	8.80781713
2014/11/4	72.31647213	63.56132177	8.755150354
2014/11/5	72.14896645	63.41398602	8.734980424
2014/11/6	71.84169453	63.12331063	8.7183839
2014/11/7	71.8788124	63.30582669	8.572985715
2014/11/10	71.94135466	63.59867086	8.342683804
2014/11/11	71.99949781	64.02053824	7.978959568
2014/11/12	72.13697685	64.77125722	7.365719637
2014/11/13	71.62893998	64.51838068	7.110559292
2014/11/14	71.53853027	64.41187484	7.126655422
2014/11/17	71.52064295	64.54382773	6.97681522
2014/11/18	71.44343442	64.4896263	6.953808113
2014/11/19	71.43933401	64.49339149	6.945942519
2014/11/20	71.38172943	64.4450609	6.936668527
2014/11/21	71.45051355	64.50252411	6.947989442
2014/11/24	71.58677417	64.46655474	7.120219428
2014/11/25	71.68866699	64.08415382	7.60451317
2014/11/26	71.64122522	64.02680136	7.614423857
2014/11/27	71.5591206	63.93278106	7.626339539
2014/11/28	71.48362512	63.88194711	7.601678006
2014/12/1	71.26006112	63.44546425	7.81459687
2014/12/2	71.50207855	64.06614352	7.435935031
2014/12/3	71.57771848	63.93860083	7.639117646
2014/12/4	72.00815988	63.45200458	8.556155303
2014/12/5	72.01486192	64.48073544	7.534126479
2014/12/8	71.75926757	64.15420618	7.605061385
2014/12/9	73.53800998	67.03245658	6.505553399
2014/12/10	74.33249851	69.05960481	5.272893698
2014/12/11	74.26981375	68.66965118	5.60016257
2014/12/12	74.13907584	68.39128405	5.747791788
2014/12/15	74.02795183	68.10285818	5.925093655
2014/12/16	73.8840343	67.96137914	5.922655155
2014/12/17	73.99404781	68.17216564	5.821882161
2014/12/18	73.93105635	68.15641336	5.774642991
2014/12/19	73.51902921	67.96451084	5.554518371
2014/12/22	71.92325863	66.5009891	5.422269528
2014/12/23	70.75444914	65.7601716	4.994277534
2014/12/24	70.78659604	65.4621714	5.324424643
2014/12/25	70.86278605	65.59162204	5.271164004
2014/12/26	70.92537851	65.46482236	5.460556159
2014/12/29	70.50026524	65.07565385	5.424611386
2014/12/30	70.68347767	65.33349017	5.349987495
2014/12/31	70.99241162	65.81516387	5.177247756
2015/1/5	71.34047614	66.04380242	5.296673717
2015/1/6	70.59907583	64.64144807	5.957627752
2015/1/7	70.37071025	64.44528426	5.925425992
2015/1/8	69.99725456	64.10035387	5.896900689
2015/1/9	70.16940394	64.16087583	6.008528116
2015/1/12	70.2768201	64.18221758	6.094602523
2015/1/13	70.19379497	64.26021178	5.933583195
2015/1/14	69.88771385	63.98129143	5.906422424
2015/1/15	69.71935	63.85446658	5.864883417
2015/1/16	69.74956332	63.73814931	6.011414007
2015/1/19	71.64540195	66.01402917	5.63137278
2015/1/20	71.90773078	66.92136577	4.986365009
2015/1/21	72.31458652	67.07450772	5.240078799
2015/1/22	72.2577008	66.95432673	5.303374065
2015/1/23	72.17569483	66.79503335	5.380661479
2015/1/26	72.22716027	66.85371556	5.373444714
2015/1/27	72.11896602	66.55896087	5.56000515
2015/1/28	72.13857545	66.58138069	5.557194753
2015/1/29	72.04047268	66.46667474	5.573797942
2015/1/30	71.97706822	66.35063572	5.6264325
2015/2/2	72.09343663	66.41926166	5.674174969
2015/2/3	72.1597499	66.56986552	5.589884381
2015/2/4	72.14685356	66.57253665	5.574316912
2015/2/5	72.1835536	66.61425574	5.569297863
2015/2/6	72.54160741	66.79760476	5.744002655
2015/2/9	72.42617762	66.58160752	5.844570104
2015/2/10	72.50170638	66.69531429	5.806392088
2015/2/11	72.52140888	66.63487048	5.8865384
2015/2/12	72.515159	66.59660319	5.91855581
2015/2/13	72.63133375	66.63142205	5.999911704
2015/2/16	72.63259754	66.47617428	6.156423266
2015/2/17	72.59923384	66.41560547	6.183628369
2015/2/25	72.57780887	66.3964237	6.181385167
2015/2/26	72.66968935	66.45762185	6.212067499
2015/2/27	72.64905427	66.31218396	6.33687031
2015/3/2	72.82394183	66.2921065	6.531835335
2015/3/3	72.77087957	66.28661837	6.484261197
2015/3/4	72.77999836	66.29694011	6.483058247
2015/3/5	72.75354273	66.30393726	6.449605468
2015/3/6	72.62892271	66.11806263	6.510860079
2015/3/9	72.82303068	66.28327484	6.539755847
2015/3/10	72.77653854	66.16309411	6.613444427
2015/3/11	72.50062568	65.92609449	6.574531191
2015/3/12	72.42687921	65.79955239	6.62732682
2015/3/13	72.44522596	65.81547706	6.629748904
2015/3/16	72.82377788	65.96183969	6.861938191
2015/3/17	72.89717036	65.82738261	7.069787749
2015/3/18	72.94653527	65.60695481	7.339580458
2015/3/19	72.96460145	65.53177965	7.4328218
2015/3/20	72.96062514	65.45771411	7.502911029
2015/3/23	73.30681885	65.68467714	7.622141704
2015/3/24	73.29436059	65.62227501	7.672085574
2015/3/25	72.72197392	64.99339928	7.728574638
2015/3/26	72.49801941	64.76378649	7.73423292
2015/3/27	72.01695563	64.45979538	7.557160251
2015/3/30	72.05507954	64.3184485	7.736631035
2015/3/31	71.99891344	64.30150017	7.697413273
2015/4/1	72.18698458	64.43330623	7.753678349
2015/4/2	72.08129011	64.04028817	8.041001938
2015/4/3	72.04310917	63.73029664	8.312812524
2015/4/7	72.13076886	63.7249031	8.405865767
2015/4/8	72.00278808	63.72871929	8.274068792
2015/4/9	72.15014856	63.71173478	8.438413777
2015/4/10	72.20776245	64.07662455	8.131137895
2015/4/13	72.30280908	64.05589802	8.246911069
2015/4/14	72.22545781	64.01171564	8.213742172
2015/4/15	72.63462092	64.37305898	8.26156194
2015/4/16	72.9304985	64.9437609	7.986737598
2015/4/17	72.87302256	64.75322247	8.119800089
2015/4/20	72.83877449	64.79074813	8.048026359
2015/4/21	73.1478778	65.08704797	8.060829828
2015/4/22	73.49798799	65.20669675	8.291291245
2015/4/23	73.44382811	64.92665392	8.517174187
2015/4/24	73.20275861	64.64362748	8.559131139
2015/4/27	73.16523723	64.62821844	8.537018795
2015/4/28	73.62839667	65.41258773	8.215808938
2015/4/29	73.74979864	66.10434555	7.645453084
2015/4/30	73.58845821	66.05567341	7.532784806
2015/5/4	73.25945417	65.86121438	7.398239788
2015/5/5	73.46921959	66.34966861	7.119550979
2015/5/6	73.72176581	66.36118958	7.360576236
2015/5/7	74.15183468	66.49890695	7.652927733
2015/5/8	74.27710621	67.20187131	7.075234904
2015/5/11	74.68541592	67.06055735	7.624858568
2015/5/12	74.77227824	66.80309854	7.969179695
2015/5/13	74.5869909	66.54170292	8.045287978
2015/5/14	74.50053848	66.48622773	8.014310746
2015/5/15	74.56004207	66.61829981	7.941742264
2015/5/18	74.42694826	66.57254196	7.854406293
2015/5/19	74.47426845	66.57440612	7.899862338
2015/5/20	74.43578653	66.34478028	8.091006248
2015/5/21	74.51877422	66.15973736	8.359036855
2015/5/22	74.46461742	66.13389732	8.330720102
2015/5/25	74.707891	66.09289948	8.614991516
2015/5/26	74.86332955	65.66277118	9.200558364
2015/5/27	74.80916847	65.55376339	9.255405083
2015/5/28	75.59248822	66.60195073	8.990537481
2015/5/29	75.49945655	66.88990034	8.609556204
2015/6/1	75.89473879	67.34510004	8.549638753
2015/6/2	75.93676645	66.8377157	9.099050757
2015/6/3	75.98447991	67.02483898	8.959640932
2015/6/4	75.69922782	66.67256011	9.026667702
2015/6/5	75.82793966	66.95908993	8.868849728
2015/6/8	75.79160279	66.96070082	8.830901967
2015/6/9	75.71540635	66.91602229	8.799384065
2015/6/10	75.61780454	66.75076862	8.867035917
2015/6/11	75.50457163	66.64924023	8.855331395
2015/6/12	75.46208577	66.61385166	8.848234105
2015/6/15	75.52878791	66.7479134	8.780874503
2015/6/16	75.96547514	66.99125725	8.974217891
2015/6/17	75.94127076	67.29925026	8.642020504
2015/6/18	76.17345325	67.72090378	8.452549469
2015/6/19	76.97555296	67.59506675	9.380486205
2015/6/23	77.04427445	68.14354105	8.900733406
2015/6/24	77.14364633	68.27435787	8.869288464
2015/6/25	77.33571145	68.74011748	8.595593967
2015/6/26	78.27762451	68.49294371	9.784680803
2015/6/29	78.28399004	67.22872186	11.05526819
2015/6/30	78.80741322	68.89394516	9.91346806
2015/7/1	79.09057548	69.69938705	9.391188432
2015/7/2	79.32060931	69.5804207	9.740188616
2015/7/3	79.63725111	69.28013249	10.35711862
2015/7/6	79.60419856	69.19441376	10.40978481
2015/7/7	79.87185147	69.02528626	10.84656521
2015/7/8	80.04306247	69.00995127	11.0331112
2015/7/9	80.37636898	70.17173318	10.2046358
2015/7/10	80.53420711	69.66344976	10.87075736
2015/7/13	80.65055337	69.50644019	11.14411318
2015/7/14	80.5899515	69.53175549	11.05819601
2015/7/15	80.70212688	69.96666249	10.73546439
2015/7/16	80.69839309	70.13035245	10.56804064
2015/7/17	80.78221167	69.90341866	10.87879301
2015/7/20	80.7396515	69.81833313	10.92131837
2015/7/21	80.72209156	69.75175826	10.9703333
2015/7/22	80.71004681	69.74868236	10.96136445
2015/7/23	80.7349775	69.73107342	11.00390408
2015/7/24	80.72278637	69.80736735	10.91541902
2015/7/27	80.92418456	69.84425717	11.07992739
2015/7/28	80.87623939	69.76856624	11.10767315
2015/7/29	80.93244076	70.05929062	10.87315014
2015/7/30	80.94319504	70.22676047	10.71643457
2015/7/31	80.93395779	70.25863128	10.67532652
2015/8/3	80.91405057	70.0694177	10.84463287
2015/8/4	81.00425859	70.44667045	10.55758814
2015/8/5	80.99455706	70.58529467	10.40926239
2015/8/6	80.95748459	70.55459957	10.40288502
2015/8/7	80.99188393	70.56013369	10.43175024
2015/8/10	81.04912267	70.44911118	10.60001149
2015/8/11	81.01072547	70.50490714	10.50581832
2015/8/12	80.90307683	70.45102845	10.45204838
2015/8/13	80.92954608	70.50625667	10.42328941
2015/8/14	80.84523974	70.46890383	10.37633591
2015/8/17	80.85563597	70.45862238	10.3970136
2015/8/18	81.0220743	70.80827677	10.21379753
2015/8/19	81.03187933	71.04014237	9.991736954
2015/8/20	81.08099306	71.18471967	9.896273391
2015/8/21	81.1328649	70.79791679	10.33494811
2015/8/24	81.25246634	70.41152913	10.84093721
2015/8/25	81.29410181	69.99663813	11.29746367
2015/8/26	81.23624142	69.91027339	11.32596803
2015/8/27	81.23075147	70.16866668	11.0620848
2015/8/28	81.2616541	70.11693855	11.14471555
2015/8/31	81.21298281	70.41489807	10.79808474
2015/9/1	81.21784899	70.32271836	10.89513063
2015/9/2	81.18599681	70.3009061	10.88509071
2015/9/7	81.1778802	70.30373224	10.87414796
2015/9/8	81.20951695	70.28437021	10.92514675
2015/9/9	81.22308398	70.22359523	10.99948876
2015/9/10	81.22606689	70.31371607	10.91235082
2015/9/11	81.22206561	70.33244205	10.88962356
2015/9/14	81.28446843	70.3382743	10.94619413
2015/9/15	81.29937965	70.16165341	11.13772624
2015/9/16	81.40429411	70.71957997	10.68471415
2015/9/17	81.42360763	70.9553386	10.46826903
2015/9/18	81.42293543	70.9688873	10.45404813
2015/9/21	81.4266452	70.93230316	10.49434204
2015/9/22	81.41638031	70.89923963	10.51714069
2015/9/23	81.41458225	70.93096332	10.48361893
2015/9/24	81.40661544	70.92422487	10.48239057
2015/9/25	81.37151801	70.94146426	10.43005375
2015/9/28	81.3729477	71.00467098	10.36827672
2015/9/29	81.3800369	71.05100717	10.32902973
2015/9/30	81.37175727	71.03609526	10.33566201
2015/10/8	81.39870368	70.95480991	10.44389377
2015/10/9	81.39318356	70.94864665	10.44453691
2015/10/12	81.42635292	70.94632246	10.48003046
2015/10/13	81.40643586	70.88136465	10.52507121
2015/10/14	81.38765868	70.88327777	10.50438091
2015/10/15	81.40555736	70.8744032	10.53115416
2015/10/16	81.3902371	70.85143441	10.5388027
2015/10/19	81.37986233	70.84549196	10.53437037
2015/10/20	81.37458857	70.84276491	10.53182366
2015/10/21	81.34972751	70.92342016	10.42630736
2015/10/22	81.39041441	71.24387421	10.14654019
2015/10/23	81.39163628	71.12018543	10.27145085
2015/10/26	81.30628766	71.09326315	10.21302451
2015/10/27	81.29178303	71.0871844	10.20459863
2015/10/28	81.28711768	71.09102209	10.19609559
2015/10/29	81.28354445	71.13023039	10.15331406
2015/10/30	81.28183755	71.15187162	10.12996593
2015/11/2	81.29905688	71.11438223	10.18467465
2015/11/3	81.292537	71.09563004	10.19690696
2015/11/4	81.32501792	71.06790195	10.25711597
2015/11/5	81.31323101	71.1304839	10.18274711
2015/11/6	81.31830974	71.07561288	10.24269687
2015/11/9	81.3169052	71.02482833	10.29207687
2015/11/10	81.30475532	71.01768266	10.28707266
2015/11/11	81.27683431	70.98138586	10.29544845
2015/11/12	81.25881434	70.97303915	10.28577519
2015/11/13	81.2424782	70.98407438	10.25840382
2015/11/16	81.0466951	70.85476188	10.19193322
2015/11/17	81.0151838	70.85625462	10.15892917
2015/11/18	81.00207847	70.84728832	10.15479016
2015/11/19	80.9874036	70.86588656	10.12151704
2015/11/20	80.96427174	70.79951289	10.16475885
2015/11/23	80.95639845	70.82247548	10.13392297
2015/11/24	80.95296496	70.8061642	10.14680076
2015/11/25	80.94189971	70.77407708	10.16782263
2015/11/26	80.92891776	70.77107272	10.15784504
2015/11/27	80.96773573	70.68828405	10.27945168
2015/11/30	80.94142887	70.81118393	10.13024494
2015/12/1	80.93457501	70.79540474	10.13917027
2015/12/2	80.83608635	70.70700159	10.12908476
2015/12/3	80.83783663	70.72365628	10.11418035
2015/12/4	80.83504694	70.73583408	10.09921286
2015/12/7	80.81422509	70.72161048	10.09261461
2015/12/8	80.7976398	70.73381084	10.06382897
2015/12/9	80.75737607	70.70933515	10.04804092
2015/12/10	80.75318412	70.71012187	10.04306225
2015/12/11	80.74013409	70.68564831	10.05448578
2015/12/14	80.73549027	70.73460889	10.00088137
2015/12/15	80.71947596	70.67598771	10.04348825
2015/12/16	80.71371523	70.67367661	10.04003862
2015/12/17	80.67213012	70.62700703	10.04512309
2015/12/18	80.66121059	70.60055008	10.06066051
2015/12/21	80.61847078	70.56853862	10.04993215
2015/12/22	80.55632881	70.53355045	10.02277836
2015/12/23	80.53046698	70.51597937	10.01448761
2015/12/24	80.50330773	70.51229779	9.991009944
2015/12/25	80.48418139	70.49354476	9.990636624
2015/12/28	80.49919445	70.52407895	9.975115505
2015/12/29	80.4652329	70.55155527	9.913677637
2015/12/30	80.4575467	70.54623694	9.911309751
2015/12/31	80.45041603	70.54469896	9.90571707
2016/1/4	80.50426249	70.37376566	10.13049683
2016/1/5	80.43976336	70.41565677	10.02410658
2016/1/6	80.4275977	70.47228606	9.955311636
2016/1/7	80.55216031	70.88465489	9.667505423
2016/1/8	80.53317377	71.04804978	9.485123992
2016/1/11	80.60069776	71.18006627	9.42063149
2016/1/12	80.55577481	71.23310961	9.3226652
2016/1/13	80.57170625	71.22264793	9.349058323
2016/1/14	80.61607671	71.47032141	9.145755292
2016/1/15	80.63383066	71.63227744	9.001553211
2016/1/18	80.62279923	71.69307637	8.929722863
2016/1/19	80.62726722	71.63132794	8.995939281
2016/1/20	80.63654289	71.73913459	8.897408301
2016/1/21	80.64881257	71.70288778	8.945924786
2016/1/22	80.64400596	71.74204927	8.901956696
2016/1/25	80.63157838	71.73928466	8.892293724
2016/1/26	80.71830128	71.88936504	8.828936245
2016/1/27	80.71092107	71.71523003	8.995691041
2016/1/28	80.69930044	71.75858578	8.940714667
2016/1/29	80.70551944	71.91676145	8.788757983
2016/2/1	80.69357844	71.92047774	8.773100701
2016/2/2	80.68792316	71.9417099	8.746213267
2016/2/3	80.68588718	71.91861345	8.76727374
2016/2/4	80.68562411	71.92252755	8.763096561
2016/2/5	80.68542811	71.94581392	8.739614188
2016/2/15	80.67267445	71.90997263	8.762701814
2016/2/16	80.70612005	71.93112669	8.774993358
2016/2/17	80.69477448	71.95904077	8.735733702
2016/2/18	80.68933801	71.97477221	8.714565806
2016/2/19	80.68773464	71.97423486	8.713499784
2016/2/22	80.68038924	71.98891626	8.691472985
2016/2/23	80.67554771	72.00612104	8.669426672
2016/2/24	80.65755768	71.98729601	8.67026167
2016/2/25	80.79368435	72.18480315	8.608881203
2016/2/26	80.76881752	72.06903714	8.699780385
2016/2/29	80.77061714	71.9388604	8.831756739
2016/3/1	80.78441711	72.1859479	8.598469205
2016/3/2	80.81335527	72.15998126	8.65337401
2016/3/3	80.81180027	72.12378632	8.688013949
2016/3/4	80.81681261	72.1228585	8.693954114
2016/3/7	80.82688429	72.21384145	8.613042836
2016/3/8	80.82086288	72.1711129	8.649749985
2016/3/9	80.81479918	72.22567086	8.589128318
2016/3/10	80.82636877	72.18303236	8.643336404
2016/3/11	80.81382629	72.18157237	8.632253917
2016/3/14	80.82304482	72.17561244	8.647432378
2016/3/15	80.81914243	72.1597083	8.659434133
2016/3/16	80.8052812	72.13559666	8.669684538
2016/3/17	80.79139045	72.15186424	8.639526209
2016/3/18	80.78925193	72.02540522	8.763846711
2016/3/21	80.78557716	71.95865057	8.826926587
2016/3/22	80.77141216	71.96404065	8.807371508
2016/3/23	80.76522802	71.9610524	8.804175614
2016/3/24	80.76628612	71.99039551	8.77589061
2016/3/25	80.76422228	72.00588962	8.758332665
2016/3/28	80.76213647	72.00806415	8.754072326
2016/3/29	80.75840854	71.95555175	8.802856782
2016/3/30	80.7883854	72.11257618	8.675809219
2016/3/31	80.78672212	72.13276298	8.653959138
2016/4/1	80.76925297	72.12130582	8.647947147
2016/4/5	80.77558713	72.12639005	8.649197079
2016/4/6	80.76828358	72.14103121	8.627252376
2016/4/7	80.77474667	72.14864563	8.626101035
2016/4/8	80.77431916	72.12643349	8.647885672
2016/4/11	80.76995534	72.13631052	8.633644822
2016/4/12	80.76821641	72.15996721	8.608249201
2016/4/13	80.75911145	72.17033103	8.588780419
2016/4/14	80.75666863	72.11204764	8.644620997
2016/4/15	80.75651131	72.12416879	8.632342523
2016/4/18	80.75028427	72.11499748	8.635286795
2016/4/19	80.74872204	72.1456122	8.603109841
2016/4/20	80.73981822	72.11606901	8.623749207
2016/4/21	80.73173276	71.98816637	8.743566386
2016/4/22	80.7194867	72.00999812	8.709488585
2016/4/25	80.69855603	71.98123416	8.717321872
2016/4/26	80.69220703	71.98842879	8.703778241
2016/4/27	80.6864531	71.97352696	8.712926148
2016/4/28	80.68638489	71.97122927	8.715155617
2016/4/29	80.6803364	71.96522425	8.715112158
2016/5/3	80.6766616	71.91844913	8.758212471
2016/5/4	80.66666327	71.9652749	8.701388371
2016/5/5	80.66541822	71.9658571	8.699561127
2016/5/6	80.67185692	72.00128994	8.670566973
2016/5/9	80.63357114	71.97239486	8.661176281
2016/5/10	80.62465591	71.96763297	8.657022939
2016/5/11	80.61425553	71.9661874	8.648068129
2016/5/12	80.545773	71.89979257	8.645980425
2016/5/13	80.54142275	71.90201998	8.639402772
2016/5/16	80.53041941	71.87899876	8.651420658
2016/5/17	80.52548546	71.94643134	8.579054117
2016/5/18	80.51937952	71.93741131	8.581968212
2016/5/19	80.51029602	71.90008314	8.610212877
2016/5/20	80.51276977	71.88388838	8.628881385
2016/5/23	80.50035011	71.86468707	8.635663038
2016/5/24	80.4985424	71.89394996	8.604592433
2016/5/25	80.49911057	71.88347377	8.615636805
2016/5/26	80.49214035	71.86654092	8.625599431
2016/5/27	80.49097641	71.85786318	8.633113237
2016/5/30	80.49067828	71.85674233	8.633935952
2016/5/31	80.52440239	71.93459366	8.589808728
2016/6/1	80.51762381	71.97642232	8.541201485
2016/6/2	80.5136854	71.96021975	8.553465648
2016/6/3	80.50326672	71.91376791	8.589498803
2016/6/6	80.49201401	71.92227339	8.56974062
2016/6/7	80.48129968	71.90515673	8.576142945
2016/6/8	80.4695024	71.89883164	8.570670767
2016/6/13	80.47891483	71.86462252	8.61429231
2016/6/14	80.45792519	71.90417284	8.553752352
2016/6/15	80.44875242	71.87382169	8.574930729
2016/6/16	80.43814056	71.96549631	8.472644253
2016/6/17	80.43346626	71.96655259	8.466913674
2016/6/20	80.42294544	71.95968323	8.463262204
2016/6/21	80.39888508	71.92251783	8.476367253
2016/6/22	80.39286208	71.96465264	8.428209448
2016/6/23	80.38549778	72.00073495	8.384762826
2016/6/24	80.37696826	72.00782305	8.369145211
2016/6/27	80.37465961	72.0176738	8.356985807
2016/6/28	80.36704413	71.96234575	8.404698381
2016/6/29	80.35786631	71.95987722	8.39798909
2016/6/30	80.34913962	71.94883199	8.40030763
2016/7/1	80.34163845	71.94122912	8.400409332
2016/7/4	80.32726135	71.9507956	8.376465757
2016/7/5	80.33425569	71.89136601	8.442889683
2016/7/6	80.31873704	71.75757197	8.561165074
2016/7/7	80.29904277	71.85833684	8.440705936
2016/7/8	80.29707237	71.86431944	8.432752936
2016/7/11	80.28723827	71.84977538	8.437462891
2016/7/12	80.29108323	71.82673655	8.464346679
2016/7/13	80.28833699	71.83291975	8.455417242
2016/7/14	80.27999235	71.79624511	8.483747248
2016/7/15	80.26772283	71.78547689	8.482245932
2016/7/18	80.26219709	71.77273725	8.489459839
2016/7/19	80.2365703	71.76150611	8.475064187
2016/7/20	80.2309472	71.76290022	8.468046977
2016/7/21	80.1978019	71.7324195	8.465382396
2016/7/22	80.15762627	71.68592835	8.471697915
2016/7/25	80.14941795	71.72670236	8.422715588
2016/7/26	80.15045297	71.72594735	8.424505626
2016/7/27	80.05427791	71.74603362	8.308244292
2016/7/28	80.04598333	71.74420088	8.301782455
2016/7/29	80.02307974	71.68813911	8.334940632
2016/8/1	79.97443052	71.63578028	8.338650249
2016/8/2	79.96623307	71.68948697	8.276746103
2016/8/3	79.96001693	71.66857959	8.291437337
2016/8/4	79.95532755	71.6645819	8.290745652
2016/8/5	79.94098737	71.65187608	8.289111296
2016/8/8	79.94458234	71.68935518	8.255227158
2016/8/9	79.94401852	71.66729923	8.276719295
2016/8/10	79.91081643	71.63068644	8.280129993
2016/8/11	79.88065409	71.58313417	8.297519914
2016/8/12	79.8691745	71.66347119	8.205703313
2016/8/15	79.85809665	71.61026978	8.247826873
2016/8/16	79.70870637	71.64091945	8.067786922
2016/8/17	79.71102324	71.62639267	8.08463056
2016/8/18	79.68056033	71.59657806	8.083982267
2016/8/19	79.6778521	71.58340543	8.09444667
2016/8/22	79.62180524	71.5595634	8.062241846
2016/8/23	79.61695628	71.52695332	8.090002958
2016/8/24	79.61373077	71.52196245	8.091768321
2016/8/25	79.61689699	71.56083453	8.056062464
2016/8/26	79.59946476	71.6403757	7.959089054
2016/8/29	79.58479652	71.69972316	7.885073361
2016/8/30	79.58126951	71.6932979	7.887971612
2016/8/31	79.57721059	71.68637333	7.890837258
2016/9/1	79.567034	71.67200313	7.895030865
2016/9/2	79.52174723	71.63601767	7.885729556
2016/9/5	79.49249215	71.64615723	7.846334911
2016/9/6	79.47585251	71.58600564	7.889846874
2016/9/7	79.47455874	71.62707236	7.847486384
2016/9/8	79.46912009	71.6229886	7.84613149
2016/9/9	79.47368139	71.61667405	7.857007337
2016/9/12	79.46080394	71.56345186	7.89735208
2016/9/13	79.41237704	71.42413593	7.988241114
2016/9/14	79.4113924	71.41066239	8.000730011
2016/9/19	79.39382508	71.39241117	8.001413905
2016/9/20	79.38783909	71.41725769	7.970581391
2016/9/21	79.38749479	71.42141849	7.966076299
2016/9/22	79.38572641	71.41636605	7.969360364
2016/9/23	79.38893778	71.4564179	7.932519879
2016/9/26	79.39525793	71.39860894	7.996648997
2016/9/27	79.3922061	71.45317531	7.939030796
2016/9/28	79.37896125	71.43997442	7.938986829
2016/9/29	79.36863647	71.4342249	7.934411571
2016/9/30	79.35859061	71.41293174	7.945658873
2016/10/10	79.36778795	71.36738477	8.000403178
2016/10/11	79.36608651	71.30174955	8.064336966
2016/10/12	79.35745852	71.28871278	8.068745741
2016/10/13	79.34869773	71.27691868	8.071779048
2016/10/14	79.3421735	71.26471979	8.077453712
2016/10/17	79.33437403	71.27999464	8.054379387
2016/10/18	79.35256047	71.37457172	7.977988747
2016/10/19	79.34669568	71.41940806	7.927287622
2016/10/20	79.32458939	71.39412095	7.930468437
2016/10/21	79.31994764	71.39329462	7.926653023
2016/10/24	79.29683624	71.37755269	7.919283547
2016/10/25	79.27625214	71.34236376	7.933888379
2016/10/26	79.25645124	71.33206541	7.924385837
2016/10/27	79.24912021	71.32167478	7.927445427
2016/10/28	79.23791065	71.28200963	7.955901012
2016/10/31	79.19809848	71.23546587	7.962632608
2016/11/1	79.19588009	71.24748996	7.948390128
2016/11/2	79.15672619	71.49075265	7.665973542
2016/11/3	79.07533679	71.39606007	7.679276728
2016/11/4	79.07098339	71.40868208	7.662301304
2016/11/7	79.03001834	71.33094018	7.699078159
2016/11/8	79.02503515	71.35485484	7.670180314
2016/11/9	79.0220697	71.38776266	7.634307044
2016/11/10	79.02317639	71.37392261	7.649253779
2016/11/11	78.98005903	71.3749934	7.60506563
2016/11/14	78.96211426	71.34314162	7.618972648
2016/11/15	78.94487816	71.31624504	7.628633125
2016/11/16	78.94163058	71.323425	7.618205589
2016/11/17	78.89240116	71.29783846	7.594562696
2016/11/18	78.89218332	71.29906243	7.593120883
2016/11/21	78.85675974	71.27136719	7.585392549
2016/11/22	78.8553851	71.23235726	7.623027839
2016/11/23	78.84999792	71.31915441	7.530843509
2016/11/24	78.80933158	71.28782515	7.521506426
2016/11/25	78.77162438	71.31520543	7.456418944
2016/11/28	78.7651728	71.32063354	7.444539268
2016/11/29	78.67697358	71.24094452	7.436029054
2016/11/30	78.66236583	71.21749282	7.444873013
2016/12/1	78.62213125	71.16171091	7.460420345
2016/12/2	78.61965755	71.23614856	7.383508983
2016/12/5	78.48251221	70.93156979	7.550942426
2016/12/6	78.44436433	70.80092547	7.64343886
2016/12/7	78.39846191	70.71721319	7.68124872
2016/12/8	78.38514005	70.75104758	7.634092469
2016/12/9	78.36522062	70.78092983	7.584290788
2016/12/12	78.50992207	70.78845968	7.721462388
2016/12/13	78.47705391	70.9126257	7.564428213
2016/12/14	78.46969296	70.91530803	7.554384928
2016/12/15	78.44817603	70.88471387	7.563462163
2016/12/16	78.4355319	70.83906879	7.596463111
2016/12/19	78.41470579	70.8743334	7.540372382
2016/12/20	78.40348276	70.81667809	7.586804669
2016/12/21	78.39904013	70.87664149	7.52239864
2016/12/22	78.38964435	70.85657003	7.533074317
2016/12/23	78.37014228	70.829707	7.540435288
2016/12/26	78.35073238	70.82767592	7.523056455
2016/12/27	78.34086573	70.83496252	7.505903208
2016/12/28	78.33422943	70.78662868	7.547600753
2016/12/29	78.2994684	70.80270194	7.49676646
2016/12/30	78.27910611	70.75431842	7.524787686
2017/1/3	78.24790951	70.76723277	7.480676743
2017/1/4	78.23880953	70.68483243	7.553977099
2017/1/5	78.22087703	70.69779515	7.523081881
2017/1/6	78.2091923	70.69490906	7.514283239
2017/1/9	78.20774952	70.73181963	7.475929893
2017/1/10	78.19891139	70.71066552	7.488245866
2017/1/11	78.2053727	70.70250928	7.50286342
2017/1/12	78.20443687	70.63619553	7.56824134
2017/1/13	78.11381529	70.54966019	7.564155106
2017/1/16	77.97405451	70.11196744	7.862087072
2017/1/17	77.94762579	70.33033826	7.61728753
2017/1/18	77.94411147	70.3354954	7.608616067
2017/1/19	77.93948915	70.32353279	7.615956364
2017/1/20	77.93098737	70.36521415	7.565773221
2017/1/23	77.92000626	70.29914966	7.620856596
2017/1/24	77.90703013	70.26624067	7.640789465
2017/1/25	77.8904427	70.25923654	7.631206161
2017/1/26	77.87421021	70.23403643	7.64017378
2017/2/3	77.85877836	70.2533397	7.605438657
2017/2/6	77.85901169	70.29402983	7.564981863
2017/2/7	77.84687743	70.30911946	7.537757966
2017/2/8	77.84282671	70.32113533	7.521691384
2017/2/9	77.83088576	70.3051726	7.525713168
2017/2/10	77.79569674	70.27200453	7.523692212
2017/2/13	77.80624287	70.26132103	7.544921837
2017/2/14	77.7963473	70.26823434	7.528112963
2017/2/15	77.77959116	70.2634849	7.516106254
2017/2/16	77.76554839	70.31411122	7.451437168
2017/2/17	77.78479073	70.42904668	7.355744046
2017/2/20	77.80141668	70.58138501	7.220031667
2017/2/21	77.80473861	70.53272465	7.272013963
2017/2/22	77.77921091	70.56091237	7.218298543
2017/2/23	77.765123	70.5083189	7.2568041
2017/2/24	77.74826672	70.49448204	7.253784679
2017/2/27	77.73302643	70.5204551	7.212571335
2017/2/28	77.70203188	70.45145922	7.250572657
2017/3/1	77.69767711	70.44197336	7.25570375
2017/3/2	77.69544516	70.44425058	7.251194585
2017/3/3	77.67783003	70.45359137	7.224238663
2017/3/6	77.63490848	70.42343243	7.211476049
2017/3/7	77.6057509	70.40011021	7.205640691
2017/3/8	77.60324747	70.40691524	7.196332235
2017/3/9	77.59032077	70.38575309	7.204567681
2017/3/10	77.55901024	70.33991893	7.219091313
2017/3/13	77.56099216	70.33665132	7.224340845
2017/3/14	77.55046012	70.32850141	7.221958702
2017/3/15	77.51627517	70.27941832	7.236856852
2017/3/16	77.49619652	70.25083919	7.245357327
2017/3/17	77.47329888	70.31745275	7.155846135
2017/3/20	77.46960893	70.37431253	7.095296398
2017/3/21	77.45595385	70.33847442	7.11747943
2017/3/22	77.43990879	70.32474737	7.11516142
2017/3/23	77.42515419	70.31312463	7.11202956
2017/3/24	77.40948899	70.37741197	7.032077017
2017/3/27	77.40771166	70.4474645	6.960247162
2017/3/28	77.38928357	70.3765838	7.012699773
2017/3/29	77.37958193	70.30143236	7.078149572
2017/3/30	77.11606031	70.15575262	6.960307684
2017/3/31	77.11844344	70.24175361	6.87668983
2017/4/5	77.0466499	70.11174877	6.934901131
2017/4/6	77.01491631	69.85140718	7.163509131
2017/4/7	77.00251876	69.80077468	7.201744085
2017/4/10	76.96023422	69.87130924	7.088924981
2017/4/11	76.87423456	69.80566727	7.068567297
2017/4/12	76.36499495	69.13948213	7.225512819
2017/4/13	76.33597204	69.09972059	7.236251454
2017/4/14	76.39283916	69.26747345	7.125365715
2017/4/17	76.43590908	68.8885875	7.547321582
2017/4/18	76.4531941	68.64925742	7.803936679
2017/4/19	76.43643064	68.44210258	7.994328059
2017/4/20	76.34393164	68.43210213	7.911829511
2017/4/21	76.21257901	68.31643156	7.896147451
2017/4/24	76.36941262	68.37842013	7.990992495
2017/4/25	76.30534064	68.45365789	7.851682754
2017/4/26	76.16059083	68.2787902	7.881800625
2017/4/27	76.07224392	68.25874409	7.813499827
2017/4/28	76.05238885	68.23244157	7.819947272
2017/5/2	76.01575948	68.18551687	7.830242606
2017/5/3	76.01881736	68.1612823	7.857535062
2017/5/4	75.96843188	68.09745408	7.870977802
2017/5/5	75.9534911	67.97344742	7.980043678
2017/5/8	75.83086648	67.70134141	8.129525071
2017/5/9	75.54250091	67.42765717	8.114843733
2017/5/10	75.70242427	66.27693339	9.425490878
2017/5/11	75.64195926	66.55710351	9.084855754
2017/5/12	75.61651172	66.52804901	9.088462716
2017/5/15	75.57698927	66.49060866	9.086380614
2017/5/16	75.65164529	66.59138549	9.060259797
2017/5/17	75.54553988	66.78365725	8.761882632
2017/5/18	75.54276754	66.8074802	8.735287341
2017/5/19	75.53703444	66.80535747	8.731676965
2017/5/22	75.34593088	66.60235591	8.743574975
2017/5/23	75.19728822	65.97010465	9.227183565
2017/5/24	75.17453726	66.10219806	9.072339201
2017/5/25	75.10642342	66.01931813	9.087105289
2017/5/26	75.06715278	65.94918788	9.117964901
2017/5/31	74.97966633	65.82067038	9.158995953
2017/6/1	74.77903313	65.60640925	9.172623883
2017/6/2	74.7438097	65.7614043	8.982405403
2017/6/5	74.60892214	65.6397865	8.96913564
2017/6/6	74.6000047	65.58563974	9.014364959
2017/6/7	74.6058704	65.3825558	9.223314601
2017/6/8	74.55473764	64.94891515	9.605822489
2017/6/9	74.47332299	65.04772202	9.42560097
2017/6/12	74.47046512	64.91773849	9.552726622
2017/6/13	74.29751086	65.08525127	9.212259592
2017/6/14	74.27941259	65.22620778	9.053204812
2017/6/15	74.18643304	65.25983774	8.926595295
2017/6/16	74.17579908	65.38092952	8.794869563
2017/6/19	74.1901309	65.43242667	8.757704232
2017/6/20	74.16936897	65.34440201	8.824966964
2017/6/21	74.12869637	65.12525626	9.003440105
2017/6/22	74.13250425	65.40028265	8.732221595
2017/6/23	74.11218255	65.5549146	8.557267948
2017/6/26	74.21720068	65.56847736	8.648723315
2017/6/27	74.22087326	65.54011176	8.680761507
2017/6/28	74.1986511	65.53419114	8.664459956
2017/6/29	74.1485037	65.67793511	8.470568591
2017/6/30	74.15667535	65.49703788	8.659637473
2017/7/3	74.04821236	65.35353071	8.694681653
2017/7/4	73.98462114	65.25493594	8.729685205
2017/7/5	73.77515738	65.22348639	8.551670984
2017/7/6	73.7499093	65.25198132	8.49792798
2017/7/7	73.71377031	65.17314557	8.540624743
2017/7/10	73.64732705	65.08951342	8.557813631
2017/7/11	73.48996307	64.92963829	8.560324781
2017/7/12	73.36322346	64.51760292	8.845620543
2017/7/13	73.34091164	64.07854388	9.262367761
2017/7/14	73.0807519	64.23795233	8.842799575
2017/7/17	73.31895064	65.01142379	8.30752685
2017/7/18	73.20655921	65.57875995	7.62779926
2017/7/19	73.04239346	65.26419936	7.778194091
2017/7/20	72.99515036	65.01291738	7.982232974
2017/7/21	72.93646208	64.96576549	7.970696589
2017/7/24	72.87715637	64.91595154	7.961204832
2017/7/25	72.82077681	64.89387215	7.926904653
2017/7/26	72.75694481	64.87609114	7.880853667
2017/7/27	72.64331919	64.7966339	7.846685289
2017/7/28	72.66126984	64.40707142	8.254198423
2017/7/31	72.28851644	63.99925399	8.289262452
2017/8/1	72.22909258	64.01967267	8.209419906
2017/8/2	72.12070477	63.9169141	8.203790664
2017/8/3	72.06604808	63.84580645	8.220241632
2017/8/4	71.80532752	63.46961043	8.335717091
2017/8/7	71.70115227	63.37018017	8.330972105
2017/8/8	71.65800759	63.29890511	8.359102481
2017/8/9	71.47812603	63.12158467	8.356541367
2017/8/10	71.32805128	62.94412111	8.383930166
2017/8/11	70.94081897	62.50925285	8.431566123
2017/8/14	70.89577396	62.66808798	8.227685982
2017/8/15	70.85371001	62.59167853	8.262031478
2017/8/16	70.60576357	62.36795183	8.237811736
2017/8/17	70.63626991	62.42310485	8.213165065
2017/8/18	70.61622111	62.41371004	8.202511071
2017/8/21	70.50148285	62.32754464	8.173938217
2017/8/22	70.497202	62.30482534	8.192376666
2017/8/23	70.44804585	62.24804796	8.199997897
2017/8/24	70.42817911	62.16932915	8.25884996
2017/8/25	70.49140206	62.34664009	8.144761975
2017/8/28	70.2827911	61.94169113	8.341099974
2017/8/29	70.2638098	61.94702147	8.316788328
2017/8/30	69.9651137	61.78130368	8.183810023
2017/8/31	69.78414792	61.61283293	8.171314984
2017/9/1	69.53119898	61.45855527	8.072643703
2017/9/4	69.32967692	61.38585141	7.943825508
2017/9/5	69.18406782	61.51150206	7.672565754
2017/9/6	69.14887352	61.47856907	7.670304446
2017/9/7	69.04285224	61.49609914	7.546753097
2017/9/8	69.00176938	61.67034119	7.331428189
2017/9/11	68.89673869	61.23940456	7.657334126
2017/9/12	68.77913063	61.43958128	7.339549346
2017/9/13	68.60532979	61.28613777	7.319192019
2017/9/14	68.64573394	61.48561021	7.160123735
2017/9/15	68.51576365	61.38533785	7.130425802
2017/9/18	68.37094362	61.3103721	7.060571519
2017/9/19	68.25167653	61.27216814	6.979508394
2017/9/20	68.22051241	61.25484292	6.965669491
2017/9/21	68.0426248	61.19952566	6.843099143
2017/9/22	67.94480255	61.19919716	6.745605395
2017/9/25	67.68440804	60.94027252	6.74413552
2017/9/26	67.61515558	60.81732949	6.797826089
2017/9/27	67.45647752	60.65424458	6.802232937
2017/9/28	67.24403686	60.47907235	6.764964508
2017/9/29	67.21594703	60.40083137	6.815115664
2017/10/9	67.39023191	60.40184212	6.98838979
2017/10/10	67.32909346	60.08674329	7.242350174
2017/10/11	67.07977033	59.71289219	7.366878138
2017/10/12	66.83352697	59.56685041	7.26667656
2017/10/13	66.81153842	59.59906901	7.212469404
2017/10/16	66.99307944	60.10454405	6.888535395
2017/10/17	66.51913152	59.98134146	6.537790058
2017/10/18	66.21541914	59.61095244	6.604466706
2017/10/19	66.05389315	59.44026196	6.613631194
2017/10/20	65.85505741	59.33189688	6.52316053
2017/10/23	65.80903336	59.21597804	6.593055321
2017/10/24	65.71532132	59.11101324	6.604308083
2017/10/25	65.73168191	59.0673587	6.664323205
2017/10/26	65.33812838	58.68864752	6.649480864
2017/10/27	65.20977152	58.62425962	6.585511902
2017/10/30	65.06255001	58.40014906	6.662400958
2017/10/31	64.82825049	58.23965946	6.588591025
2017/11/1	64.70581723	58.143746	6.562071227
2017/11/2	64.83182723	58.1861363	6.645690925
2017/11/3	64.83958549	58.07490981	6.764675682
2017/11/6	65.16677352	58.761038	6.405735521
2017/11/7	65.48012832	58.46990236	7.010225964
2017/11/8	65.39703598	58.53540687	6.861629105
2017/11/9	65.5243533	58.71549272	6.808860579
2017/11/10	64.60510294	57.53618176	7.068921176
2017/11/13	63.34816928	56.55514055	6.793028722
2017/11/14	63.30100434	56.56142367	6.739580667
2017/11/15	63.4104426	56.42714356	6.983299041
2017/11/16	63.18447936	56.28543022	6.899049149
2017/11/17	61.88364994	55.07937644	6.804273501
2017/11/20	61.72032048	55.30375105	6.416569426
2017/11/21	61.66806875	55.23782642	6.430242338
2017/11/22	61.2886377	54.89850357	6.390134132
2017/11/23	63.18838273	56.78194354	6.406439183
2017/11/24	62.95503642	56.86585837	6.089178047
2017/11/27	63.05497454	56.94047541	6.114499126
2017/11/28	62.76840241	56.75390942	6.014492985
2017/11/29	62.50682247	56.56197864	5.944843831
2017/11/30	62.57128016	56.61187999	5.959400173
2017/12/1	62.40960121	56.53023934	5.879361869
2017/12/4	62.15365301	56.32319267	5.830460345
2017/12/5	61.67560666	55.87289639	5.802710276
2017/12/6	61.64890157	55.88863095	5.760270625
2017/12/7	61.79165039	56.03675087	5.754899525
2017/12/8	61.77928885	56.10525832	5.674030532
2017/12/11	61.88482813	56.01218457	5.87264356
2017/12/12	62.04894333	56.48689277	5.562050562
2017/12/13	61.74267843	56.45751054	5.285167899
2017/12/14	61.67023098	56.38328284	5.286948141
2017/12/15	61.77661641	56.48642692	5.290189484
2017/12/18	61.50218485	56.21492898	5.287255871
2017/12/19	61.3641011	56.12145151	5.242649594
2017/12/20	61.00650539	55.81020913	5.19629626
2017/12/21	61.11229457	55.92326486	5.189029715
2017/12/22	60.97843411	55.8302232	5.148210912
2017/12/25	61.12022419	55.9571363	5.163087894
2017/12/26	60.9595131	55.84704695	5.112466159
2017/12/27	61.18307616	56.10377298	5.07930318
2017/12/28	61.26128513	56.39749449	4.863790644
2017/12/29	60.97837144	56.16361938	4.814752056
2018/1/2	61.30201794	56.41308541	4.888932533
2018/1/3	61.5267139	56.31869238	5.20802152
2018/1/4	61.27751833	55.99882925	5.278689075
2018/1/5	61.13533124	55.8612868	5.27404444
2018/1/8	60.81512902	55.58711193	5.228017089
2018/1/9	60.67123815	55.45961407	5.211624076
2018/1/10	60.75336518	55.51804986	5.235315322
2018/1/11	60.61723213	55.41757881	5.199653313
2018/1/12	60.50557082	55.3234645	5.182106325
2018/1/15	61.18993646	55.97142981	5.218506651
2018/1/16	61.06695409	55.76013024	5.306823847
2018/1/17	61.00065092	55.66670732	5.333943603
2018/1/18	60.75400429	55.45891076	5.295093529
2018/1/19	60.71138781	55.42445586	5.286931948
2018/1/22	60.75137622	55.42190873	5.329467489
2018/1/23	60.46730721	55.11999217	5.347315043
2018/1/24	60.1674505	54.87856976	5.288880731
2018/1/25	59.8503517	54.58079731	5.269554385
2018/1/26	59.79401773	54.52789374	5.266123989
2018/1/29	59.80003892	54.47305101	5.326987906
2018/1/30	59.69639812	54.21340923	5.48298889
2018/1/31	59.80377588	54.28007684	5.523699043
2018/2/1	60.82452576	54.5679988	6.256526962
2018/2/2	60.35870247	54.54770227	5.811000193
2018/2/5	59.83799478	54.07841664	5.759578142
2018/2/6	61.51598966	55.06884526	6.447144402
2018/2/7	61.69126591	54.756614	6.93465191
2018/2/8	61.47460927	54.58944067	6.885168609
2018/2/9	64.42333558	57.32797273	7.095362842
2018/2/12	64.12194753	57.73395993	6.387987592
2018/2/13	64.17439035	57.74672435	6.427666
2018/2/14	64.31902258	57.82324516	6.495777427
2018/2/22	64.72106409	57.97758376	6.743480327
2018/2/23	64.68913364	57.87523457	6.813899071
2018/2/26	65.28814473	58.25968245	7.028462284
2018/2/27	64.97760824	58.06118732	6.916420922
2018/2/28	64.86454693	57.97795939	6.886587539
2018/3/1	64.94639651	58.0709367	6.875459813
2018/3/2	64.78516061	57.98638537	6.798775243
2018/3/5	64.67044768	57.85607311	6.814374572
2018/3/6	64.55689838	57.73584246	6.821055924
2018/3/7	64.55379763	57.77843279	6.775364832
2018/3/8	64.43284552	57.75136013	6.681485384
2018/3/9	64.41994198	57.64520481	6.774737176
2018/3/12	63.98019751	57.22089465	6.759302859
2018/3/13	63.99382707	57.29418047	6.699646592
2018/3/14	63.91536821	57.21498153	6.700386687
2018/3/15	63.8278713	57.12089243	6.706978877
2018/3/16	63.82130156	57.07451395	6.746787604
2018/3/19	63.72692579	56.98595464	6.740971153
2018/3/20	63.71041093	56.97428982	6.736121114
2018/3/21	63.50963309	56.78875868	6.720874413
2018/3/22	63.51120476	56.76541298	6.745791781
2018/3/23	65.33441276	57.96897949	7.365433269
2018/3/26	64.77758065	57.77527119	7.00230946
2018/3/27	65.0188564	57.98770728	7.031149118
2018/3/28	64.99745876	58.3330342	6.664424558
2018/3/29	64.93599925	58.42101245	6.514986801
2018/3/30	64.79928768	58.28827363	6.511014045
2018/4/2	64.52803747	58.1027597	6.42527777
2018/4/3	64.45279451	58.01256411	6.440230402
2018/4/4	64.31382967	57.89318221	6.420647465
2018/4/9	64.2178524	57.82026764	6.397584756
2018/4/10	64.1687151	57.73570331	6.433011782
2018/4/11	64.11985736	57.67038259	6.449474762
2018/4/12	64.15159543	57.79046313	6.361132295
2018/4/13	64.2944156	57.81379564	6.480619964
2018/4/16	64.56081927	57.8583114	6.702507867
2018/4/17	64.2101013	57.43551515	6.774586159
2018/4/18	64.140559	57.51947378	6.621085221
2018/4/19	64.01015205	57.25481073	6.755341322
2018/4/20	64.16005703	57.55571783	6.604339198
2018/4/23	63.93538549	57.35379622	6.581589271
2018/4/24	64.11600609	57.6567742	6.459231885
2018/4/25	63.93156011	57.66548594	6.26607417
2018/4/26	64.02382661	57.66558341	6.358243199
2018/4/27	63.84559151	57.624162	6.221429507
2018/5/2	63.79065173	57.59347883	6.1971729
2018/5/3	63.86148627	57.70515381	6.156332452
2018/5/4	63.87002922	57.68609435	6.183934869
2018/5/7	64.00465057	57.7540687	6.250581872
2018/5/8	63.92173621	57.63952652	6.282209697
2018/5/9	63.90818264	57.63208534	6.2760973
2018/5/10	63.76747347	57.51065654	6.256816927
2018/5/11	63.65587792	57.40879201	6.247085912
2018/5/14	63.57171541	57.34238883	6.229326577
2018/5/15	63.71848349	57.49975548	6.218728013
2018/5/16	63.76898018	57.67921533	6.08976485
2018/5/17	63.69508053	57.57775716	6.117323372
2018/5/18	63.66141442	57.60127852	6.060135899
2018/5/21	63.58537835	57.49499183	6.090386519
2018/5/22	63.53367901	57.42548817	6.108190843
2018/5/23	63.65166284	57.55309834	6.098564508
2018/5/24	63.7188858	57.51167679	6.207209004
2018/5/25	63.38764798	57.22406358	6.163584406
2018/5/28	63.19333431	57.04327502	6.150059296
2018/5/29	63.18543235	56.99302076	6.192411591
2018/5/30	64.53627752	58.01654749	6.519730031
2018/5/31	64.70524096	58.80701225	5.898228702
2018/6/1	64.9351713	59.30624798	5.628923315
2018/6/4	63.60939047	57.95127554	5.65811493
2018/6/5	62.78788695	57.29589785	5.4919891
2018/6/6	62.87719293	57.30675327	5.570439661
2018/6/7	62.76135261	57.2344515	5.526901109
2018/6/8	62.95986495	57.33103815	5.6288268
2018/6/11	62.95929708	57.23250479	5.726792286
2018/6/12	62.93457768	57.24624175	5.688335929
2018/6/13	62.91242275	57.36070474	5.551718015
2018/6/14	62.68915236	57.13253153	5.556620831
2018/6/15	62.73374916	57.18409199	5.549657174
2018/6/19	66.22882631	59.62032615	6.608500157
2018/6/20	66.00089087	59.8015435	6.199347376
2018/6/21	65.83406987	59.66957319	6.16449668
2018/6/22	65.04383037	58.99247184	6.051358529
2018/6/25	65.05693512	59.05901207	5.99792305
2018/6/26	64.93436399	58.88670557	6.047658425
2018/6/27	64.70098441	58.63707525	6.06390916
2018/6/28	64.70783803	58.58083178	6.127006249
2018/6/29	65.02422941	58.95570154	6.068527862
2018/7/2	65.53294436	59.72930756	5.803636796
2018/7/3	65.36982812	59.64161328	5.728214848
2018/7/4	64.70476695	59.07375325	5.631013699
2018/7/5	64.57311344	58.86227008	5.710843355
2018/7/6	64.50400144	58.88065996	5.623341486
2018/7/9	64.56099139	58.88840729	5.6725841
2018/7/10	64.38884782	58.77541828	5.613429539
2018/7/11	64.77166056	59.22390853	5.547752025
2018/7/12	64.99042993	59.63583327	5.354596668
2018/7/13	64.82901764	59.46293783	5.366079811
2018/7/16	64.79186572	59.43229468	5.359571031
2018/7/17	64.79569846	59.43585398	5.359844482
2018/7/18	64.3970941	59.07877705	5.318317053
2018/7/19	63.97760471	58.70287889	5.274725826
2018/7/20	64.0518839	58.77116312	5.280720777
2018/7/23	63.89704536	58.62409097	5.272954387
2018/7/24	63.82803148	58.40734755	5.420683931
2018/7/25	63.69583685	58.43484883	5.260988016
2018/7/26	63.28638206	58.06607163	5.220310436
2018/7/27	63.26357241	58.03584533	5.227727083
2018/7/30	62.75039759	57.5725747	5.177822888
2018/7/31	62.66011893	57.48234736	5.177771576
2018/8/1	62.8291961	57.6714863	5.157709798
2018/8/2	63.54867484	58.01359202	5.535082818
2018/8/3	63.28124839	57.59986141	5.681386974
2018/8/6	64.22920571	58.20679271	6.022412993
2018/8/7	64.33335017	58.58648865	5.74686152
2018/8/8	64.56842298	58.99912908	5.569293898
2018/8/9	64.88957939	59.43095678	5.458622604
2018/8/10	64.85341867	59.40728746	5.446131207
2018/8/13	64.79497324	59.35262991	5.442343333
2018/8/14	64.79225013	59.35807175	5.434178376
2018/8/15	65.56060427	59.9876654	5.572938872
2018/8/16	65.67894648	59.90385688	5.775089603
2018/8/17	65.88236352	59.90409341	5.978270113
2018/8/20	65.88842636	60.02671248	5.861713879
2018/8/21	65.77706088	59.83069295	5.946367934
2018/8/22	65.96002215	60.08177046	5.878251689
2018/8/23	65.84469527	59.96610289	5.878592375
2018/8/24	65.83461452	59.96233408	5.87228044
2018/8/27	65.94706894	60.08471527	5.862353673
2018/8/28	65.91287053	59.97180306	5.941067473
2018/8/29	66.05387177	60.12261509	5.931256679
2018/8/30	66.12253108	60.12372347	5.998807604
2018/8/31	66.17330874	60.09582864	6.077480098
2018/9/3	66.10487979	60.06779407	6.037085719
2018/9/4	66.14772688	60.11774212	6.029984762
2018/9/5	66.33990097	60.40136173	5.938539244
2018/9/6	66.38881793	60.32074213	6.068075805
2018/9/7	66.28814319	60.2326226	6.055520585
2018/9/10	66.54332901	60.48062427	6.062704737
2018/9/11	66.35755416	60.21186281	6.145691353
2018/9/12	66.18424397	60.06690803	6.117335937
2018/9/13	66.14457411	60.04134109	6.103233026
2018/9/14	66.12427742	60.02943551	6.094841907
2018/9/17	66.15625753	60.03581764	6.120439888
2018/9/18	66.40019809	60.43282415	5.967373932
2018/9/19	66.37022784	60.34158487	6.028642968
2018/9/20	66.29244655	60.25736317	6.035083387
2018/9/21	66.46605975	60.43563295	6.030426802
2018/9/25	66.43454642	60.46729046	5.967255961
2018/9/26	66.39695073	60.46328597	5.933664763
2018/9/27	66.18370648	60.31261989	5.871086587
2018/9/28	66.18390161	60.36756831	5.816333292
2018/10/8	67.80943365	62.02564525	5.783788396
2018/10/9	67.65038728	61.81474512	5.835642162
2018/10/10	67.15394595	61.36494302	5.789002939
2018/10/11	70.63319395	64.35802345	6.275170498
2018/10/12	70.53384203	64.29128874	6.242553294
2018/10/15	70.58813757	64.31940276	6.268734807
2018/10/16	70.55003659	64.19810902	6.351927572
2018/10/17	70.49694639	64.24775569	6.2491907
2018/10/18	71.30049737	65.18118289	6.119314483
2018/10/19	71.56249811	65.83647306	5.72602505
2018/10/22	72.60466389	66.39688082	6.207783073
2018/10/23	72.88842356	67.0715966	5.816826959
2018/10/24	72.81452033	66.99306823	5.821452099
2018/10/25	72.7799859	66.95888724	5.821098661
2018/10/26	72.72872721	66.92872823	5.799998982
2018/10/29	72.83968845	66.9488739	5.89081455
2018/10/30	72.89792602	67.0733421	5.824583919
2018/10/31	72.93513783	67.05506282	5.880075008
2018/11/1	72.88489321	66.97444857	5.910444641
2018/11/2	73.20360753	67.09036403	6.113243505
2018/11/5	72.74443924	66.48289409	6.261545151
2018/11/6	72.76548553	66.60709411	6.158391418
2018/11/7	72.74764452	66.58992348	6.157721035
2018/11/8	72.74185391	66.58396265	6.157891256
2018/11/9	72.42245188	66.26367073	6.158781149
2018/11/12	72.32574379	66.20648853	6.119255261
2018/11/13	72.21786738	65.90753848	6.310328903
2018/11/14	72.29423857	66.04967548	6.244563087
2018/11/15	72.32456596	66.12505625	6.199509704
2018/11/16	72.33059847	66.10251856	6.228079905
2018/11/19	72.30464071	66.07013541	6.234505305
2018/11/20	72.68435915	66.40490356	6.279455586
2018/11/21	72.62144833	66.44915009	6.172298245
2018/11/22	72.63930039	66.49568772	6.143612667
2018/11/23	73.17793337	66.98225188	6.195681489
2018/11/26	73.10078172	66.86536142	6.235420309
2018/11/27	73.06720592	66.83566069	6.231545236
2018/11/28	72.96629522	66.66240524	6.303889978
2018/11/29	73.16653697	66.99723613	6.169300838
2018/11/30	73.19916898	67.08377481	6.115394162
2018/12/3	73.49449875	67.28302668	6.211472079
2018/12/4	73.45165468	67.20821074	6.243443945
2018/12/5	73.34284379	67.10854799	6.234295793
2018/12/6	73.35204015	67.07995481	6.272085344
2018/12/7	73.30504361	67.0364648	6.268578803
2018/12/10	73.30173279	67.03416338	6.267569411
2018/12/11	73.2500486	66.99769257	6.252356031
2018/12/12	73.12282222	66.8757127	6.247109522
2018/12/13	73.22982328	66.94640955	6.283413731
2018/12/14	73.31193852	67.15122468	6.160713844
2018/12/17	73.2768749	67.06348993	6.213384965
2018/12/18	73.20014291	66.99520436	6.204938549
2018/12/19	73.03833108	66.79486626	6.243464821
2018/12/20	72.91832592	66.72143692	6.196889001
2018/12/21	72.71925885	66.53038714	6.188871712
2018/12/24	72.5301157	66.36905968	6.161056015
2018/12/25	72.43060689	66.33991103	6.090695851
2018/12/26	72.31980586	66.21574232	6.104063544
2018/12/27	72.22917972	66.13633344	6.092846273
2018/12/28	72.10518433	66.02111602	6.084068307
2019/1/2	71.9926765	65.90683211	6.085844392
2019/1/3	71.9123428	65.7924948	6.119848
2019/1/4	71.65901689	65.57114321	6.087873679
2019/1/7	71.67420215	65.42607816	6.24812399
2019/1/8	71.4229265	65.1839856	6.2389409
2019/1/9	71.34982202	65.11477915	6.235042876
2019/1/10	70.80584378	64.59426217	6.211581613
2019/1/11	70.66557691	64.46265847	6.202918435
2019/1/14	70.63854582	64.43960501	6.198940815
2019/1/15	70.6649843	64.51196831	6.153015994
2019/1/16	70.59096213	64.44897554	6.141986586
2019/1/17	70.59844153	64.45088988	6.147551656
2019/1/18	70.8144932	64.73915616	6.075337045
2019/1/21	70.83926503	64.69871234	6.140552689
2019/1/22	70.89964257	64.81196345	6.087679119
2019/1/23	70.89907871	64.83401801	6.0650607
2019/1/24	70.7843977	64.71930696	6.065090741
2019/1/25	70.73063883	64.67544511	6.055193719
2019/1/28	70.33663619	64.31412657	6.022509622
2019/1/29	69.95998539	64.00892468	5.951060706
2019/1/30	69.81325155	63.84217361	5.971077944
2019/1/31	69.67112157	63.70060267	5.970518905
2019/2/1	69.62151375	63.7437926	5.87772115
2019/2/11	69.70734258	63.47726575	6.230076824
2019/2/12	69.64229132	63.35319771	6.289093616
2019/2/13	69.65647829	63.33161602	6.324862274
2019/2/14	69.54240011	63.17131839	6.37108173
2019/2/15	69.57041756	63.22530068	6.345116876
2019/2/18	69.95281053	63.70191094	6.250899589
2019/2/19	69.90810354	63.77474405	6.133359485
2019/2/20	69.87779583	63.75549988	6.122295957
2019/2/21	69.83767024	63.73212195	6.105548282
2019/2/22	69.86261316	63.79278636	6.069826798
2019/2/25	70.77461097	64.27879024	6.495820728
2019/2/26	70.7019981	64.31498984	6.387008267
2019/2/27	70.46130223	64.0911813	6.370120936
2019/2/28	70.46453579	64.11897787	6.345557914
2019/3/1	70.43401413	64.07260715	6.361406983
2019/3/4	70.39433851	63.99689922	6.397439287
2019/3/5	70.4723777	63.90090507	6.571472627
2019/3/6	70.17716628	63.50637763	6.670788654
2019/3/7	70.13699851	63.43400629	6.702992221
2019/3/8	70.90887363	64.4449007	6.463972937
2019/3/11	70.6003255	64.84759195	5.752733555
2019/3/12	70.58502802	64.73879564	5.846232375
2019/3/13	70.79813945	65.05482444	5.74331501
2019/3/14	70.59801816	64.73410346	5.863914698
2019/3/15	70.67369223	64.96409097	5.709601264
2019/3/18	70.78219214	64.86925702	5.912935118
2019/3/19	70.58937332	64.70162985	5.887743471
2019/3/20	70.29737433	64.4226737	5.874700636
2019/3/21	70.25351216	64.38928503	5.864227126
2019/3/22	70.14228798	64.25372731	5.888560673
2019/3/25	70.02740891	64.18032451	5.847084397
2019/3/26	70.12871542	64.31210109	5.816614326
2019/3/27	69.81918621	64.00346744	5.81571877
2019/3/28	69.75045066	63.95008951	5.80036115
2019/3/29	69.67059781	63.95369924	5.716898572
2019/4/1	69.94948435	64.0777092	5.871775153
2019/4/2	69.89376097	63.99290997	5.900850994
2019/4/3	69.89653104	63.99853453	5.897996503
2019/4/4	69.78247776	63.84262784	5.939849917
2019/4/8	69.39146901	63.50156322	5.889905788
2019/4/9	69.13536611	63.26885656	5.866509541
2019/4/10	69.07895256	63.24166242	5.837290134
2019/4/11	68.78915511	62.83992792	5.949227182
2019/4/12	68.69077524	62.79366028	5.897114954
2019/4/15	68.70732238	62.79165668	5.915665706
2019/4/16	68.86386331	63.01457891	5.8492844
2019/4/17	68.76271418	62.66110466	6.101609523
2019/4/18	68.79275635	62.71798393	6.074772416
2019/4/19	68.77585573	62.7078463	6.068009426
2019/4/22	68.74427446	62.71268459	6.031589866
2019/4/23	68.55687325	62.44538928	6.11148397
2019/4/24	68.54922203	62.50285476	6.04636727
2019/4/25	69.21426355	63.2604411	5.953822448
2019/4/26	69.52144838	63.01735183	6.504096553
2019/4/29	69.25244054	62.71950884	6.532931702
2019/4/30	69.1685158	62.66580818	6.502707617
2019/5/6	70.07980538	63.66815243	6.411652952
2019/5/7	70.01763377	63.8513157	6.166318068
2019/5/8	70.06565563	63.94129565	6.124359985
2019/5/9	70.02302852	63.87298306	6.150045455
2019/5/10	70.43040766	64.30332929	6.127078374
2019/5/13	70.48308029	64.50212271	5.980957574
2019/5/14	70.473603	64.47181999	6.001783013
2019/5/15	70.49563163	64.48325076	6.012380867
2019/5/16	70.39336222	64.33689825	6.056463975
2019/5/17	70.7245539	64.76660395	5.957949945
2019/5/20	70.73069425	64.57424404	6.156450214
2019/5/21	70.93348345	64.81265078	6.120832674
2019/5/22	70.84338323	64.70302506	6.140358169
2019/5/23	70.86717483	64.69563208	6.171542757
2019/5/24	70.74423682	64.61820516	6.126031656
2019/5/27	70.73932236	64.65401216	6.085310201
2019/5/28	70.66639233	64.55216107	6.114231264
2019/5/29	70.63473681	64.52266384	6.112072977
2019/5/30	70.26888648	64.17904899	6.089837492
2019/5/31	70.13140075	64.04494989	6.086450856
2019/6/3	70.16073839	64.07744743	6.083290963
2019/6/4	70.2152671	64.05508039	6.160186704
2019/6/5	70.22099826	64.02528201	6.195716248
2019/6/6	70.22389193	64.01774384	6.206148086
2019/6/10	70.25795085	64.18171711	6.076233743
2019/6/11	70.43606574	64.22344757	6.212618166
2019/6/12	70.40413354	64.26921968	6.134913862
2019/6/13	70.1928191	64.07864959	6.114169514
2019/6/14	70.36194009	64.23658365	6.125356448
2019/6/17	70.2610272	64.14113497	6.11989223
2019/6/18	70.25011177	64.13857912	6.111532646
2019/6/19	70.30156832	64.18481513	6.116753191
2019/6/20	70.49734149	64.26556226	6.231779224
2019/6/21	70.11738451	63.90720774	6.21017677
2019/6/24	70.05607292	63.79468194	6.261390988
2019/6/25	70.0315986	63.77753146	6.254067143
2019/6/26	70.0062397	63.75989733	6.246342368
2019/6/27	69.96851716	63.73080413	6.237713029
2019/6/28	69.9161281	63.68928716	6.226840934
2019/7/1	69.80637604	63.64360459	6.162771455
2019/7/2	69.71609478	63.58449108	6.131603706
2019/7/3	69.34128515	63.23790432	6.103380837
2019/7/4	69.33895111	63.23020289	6.108748215
2019/7/5	69.32178267	63.21674545	6.105037226
2019/7/8	69.99721074	63.83586087	6.161349869
2019/7/9	69.889095	63.63695823	6.252136762
2019/7/10	69.7426589	63.51054804	6.232110858
2019/7/11	69.52002316	63.29686988	6.223153282
2019/7/12	69.33474019	63.10646403	6.228276161
2019/7/15	69.28048421	63.05284453	6.227639682
2019/7/16	69.25398182	63.05439159	6.199590231
2019/7/17	69.24622818	63.04721649	6.199011687
2019/7/18	68.82388075	62.66556917	6.158311585
2019/7/19	68.77094236	62.69133108	6.079611277
2019/7/22	68.54760528	62.56297978	5.984625498
2019/7/23	68.52583262	62.60803955	5.917793075
2019/7/24	68.50943981	62.57533453	5.934105281
2019/7/25	68.50946183	62.52773789	5.981723936
2019/7/26	68.38574491	62.40656039	5.979184528
2019/7/29	68.15062736	62.19500001	5.95562735
2019/7/30	68.11835448	62.16472647	5.953628011
2019/7/31	68.11244712	62.16512525	5.94732187
2019/8/1	68.09293614	62.13054595	5.962390187
2019/8/2	68.09675102	62.09976061	5.996990407
2019/8/5	68.2947345	62.05914029	6.235594214
2019/8/6	68.22958503	61.94123879	6.288346244
2019/8/7	68.13106355	61.83810222	6.292961326
2019/8/8	68.20533678	61.87031738	6.335019402
2019/8/9	68.33683219	62.09068905	6.246143143
2019/8/12	68.28774337	62.10697788	6.180765494
2019/8/13	68.27589122	62.1289563	6.146934927
2019/8/14	68.26205212	62.12928815	6.132763971
2019/8/15	68.25120214	62.10324838	6.147953767
2019/8/16	68.11422697	61.97535702	6.138869947
2019/8/19	68.84840121	62.56149773	6.286903482
2019/8/20	68.57008216	62.54406556	6.026016603
2019/8/21	67.78205725	61.82617949	5.955877753
2019/8/22	67.67115674	61.71446294	5.956693805
2019/8/23	67.65551993	61.69515423	5.960365696
2019/8/26	67.67881252	61.71676229	5.962050232
2019/8/27	68.02211664	62.1440178	5.878098844
2019/8/28	67.975941	62.13380329	5.842137702
2019/8/29	67.93771319	62.09825881	5.83945438
2019/8/30	67.92418379	62.05838107	5.865802723
2019/9/2	67.5507105	61.82543582	5.72527468
2019/9/3	67.53768817	61.7014494	5.836238771
2019/9/4	67.39542071	61.55577824	5.839642472
2019/9/5	67.30289368	61.470527	5.832366686
2019/9/6	67.24186405	61.40856959	5.833294458
2019/9/9	67.15298554	61.34807702	5.804908523
2019/9/10	67.1406392	61.30709429	5.833544911
2019/9/11	67.10005723	61.27226749	5.827789741
2019/9/12	67.11187223	61.30688363	5.804988597
2019/9/16	66.9647874	61.16942245	5.795364953
2019/9/17	67.60462337	61.85081558	5.753807792
2019/9/18	67.48363907	61.79787724	5.685761832
2019/9/19	67.44284551	61.76522314	5.677622373
2019/9/20	67.44090711	61.74167013	5.699236983
2019/9/23	67.54958269	61.87042393	5.679158757
2019/9/24	67.61882154	62.00394004	5.614881497
2019/9/25	68.07370202	62.52225721	5.551444814
2019/9/26	68.28405766	62.38686495	5.897192707
2019/9/27	68.10406328	62.23643504	5.86762824
2019/9/30	68.10972602	62.25395072	5.855775298
2019/10/8	68.00632361	62.21317143	5.793152181
2019/10/9	67.96558437	62.17873813	5.786846238
2019/10/10	67.81212161	62.0134269	5.79869471
2019/10/11	67.71715112	61.90830149	5.808849639
2019/10/14	67.61838296	61.81827708	5.800105882
2019/10/15	67.73465196	62.01404045	5.720611512
2019/10/16	67.6794834	61.85104516	5.828438244
2019/10/17	67.66527381	61.82585244	5.839421372
2019/10/18	67.86411682	61.96155618	5.902560638
2019/10/21	67.77812697	61.83260634	5.945520628
2019/10/22	67.85921178	61.94246942	5.916742355
2019/10/23	67.81642107	61.94448287	5.871938199
2019/10/24	67.81002441	61.92996526	5.880059159
2019/10/25	67.810067	61.959217	5.850849997
2019/10/28	67.74793343	61.81913694	5.928796487
2019/10/29	67.79700146	61.95971358	5.837287876
2019/10/30	67.63518486	61.72507504	5.910109811
2019/10/31	67.46413609	61.53642812	5.927707973
2019/11/1	67.45542575	61.59543299	5.85999276
2019/11/4	67.40413318	61.53540785	5.868725329
2019/11/5	67.4361102	61.53167952	5.904430681
2019/11/6	67.43061923	61.55312451	5.877494727
2019/11/7	67.30441007	61.42828712	5.876122951
2019/11/8	67.24143476	61.36950955	5.87192521
2019/11/11	67.55702347	61.5686781	5.988345369
2019/11/12	67.49783692	61.50790496	5.989931965
2019/11/13	67.4633889	61.46905314	5.99433576
2019/11/14	67.3784053	61.39466642	5.983738878
2019/11/15	67.32595494	61.36195719	5.963997749
2019/11/18	67.40357023	61.5303843	5.873185926
2019/11/19	67.4779839	61.4819622	5.996021699
2019/11/20	67.44207975	61.55913518	5.88294456
2019/11/21	67.40022077	61.51566985	5.884550919
2019/11/22	67.30433771	61.44784572	5.856491986
2019/11/25	66.96309289	61.21129992	5.751792978
2019/11/26	66.7260058	60.99184062	5.734165185
2019/11/27	66.7234775	60.99837838	5.725099121
2019/11/28	66.66460662	60.92266764	5.74193898
2019/11/29	66.4816822	60.75018437	5.731497826
2019/12/2	66.40179516	60.67091414	5.730881019
2019/12/3	66.4002772	60.67196944	5.728307759
2019/12/4	66.38786134	60.65987836	5.727982981
2019/12/5	66.35085867	60.59813914	5.752719538
2019/12/6	66.32930355	60.531835	5.797468545
2019/12/9	66.24604053	60.38498113	5.861059407
2019/12/10	66.19460651	60.34007476	5.854531748
2019/12/11	66.09670789	60.25552298	5.841184914
2019/12/12	65.84606166	60.0232384	5.822823261
2019/12/13	66.02431131	60.22502621	5.799285103
2019/12/16	66.18749324	60.21630551	5.971187731
2019/12/17	66.15468312	59.98802462	6.166658508
2019/12/18	66.04594083	59.99026723	6.055673597
2019/12/19	66.02335234	59.96964848	6.053703867
2019/12/20	66.11399705	60.05153295	6.062464097
2019/12/23	66.31640411	60.06695495	6.249449162
2019/12/24	66.10411773	60.11713625	5.986981487
2019/12/25	65.9693399	60.01531519	5.954024706
2019/12/26	65.93545703	59.93913262	5.996324409
2019/12/27	65.90627482	59.9106816	5.995593218
2019/12/30	66.04944291	60.01648601	6.032956899
2019/12/31	65.96009478	59.87497021	6.08512457
2020/1/2	66.08759573	59.89045684	6.197138887
2020/1/3	65.98280136	59.77960754	6.203193821
2020/1/6	65.47385328	59.3161883	6.157664984
2020/1/7	65.46740117	59.17293564	6.294465529
2020/1/8	65.54539496	59.32326434	6.222130617
2020/1/9	65.59348282	59.45708045	6.136402371
2020/1/10	65.60983772	59.49674978	6.113087936
2020/1/13	65.6111061	59.57376886	6.037337237
2020/1/14	65.52297395	59.47344632	6.049527635
2020/1/15	65.55503555	59.49752076	6.05751479
2020/1/16	65.54723074	59.47707471	6.070156032
2020/1/17	65.48503468	59.40339976	6.08163492
2020/1/20	65.53742929	59.46478045	6.072648835
2020/1/21	65.51102447	59.69936459	5.81165988
2020/1/22	65.33702654	59.57679906	5.760227477
2020/1/23	66.98480717	61.18758002	5.79722715
2020/2/3	71.30947866	61.35437959	9.955099073
2020/2/4	71.34614208	63.71017685	7.635965229
2020/2/5	71.36494384	63.79267982	7.572264023
2020/2/6	71.45981969	63.59461813	7.865201564
2020/2/7	70.95368206	62.9688282	7.984853861
2020/2/10	70.8274103	62.85352799	7.973882305
2020/2/11	70.77226011	62.77804717	7.994212936
2020/2/12	70.40158758	62.51880333	7.882784245
2020/2/13	70.26922159	62.45872669	7.810494903
2020/2/14	70.17063328	62.37603831	7.794594968
2020/2/17	70.32891326	62.49057707	7.838336191
2020/2/18	70.18183358	62.45098228	7.730851292
2020/2/19	70.08814107	62.33294913	7.755191945
2020/2/20	70.25187897	62.50443242	7.747446554
2020/2/21	70.22705464	62.4841386	7.742916035
2020/2/24	70.12693453	62.43063003	7.6963045
2020/2/25	70.02557264	62.40092038	7.624652265
2020/2/26	69.79370304	62.1388075	7.654895537
2020/2/27	69.8464079	62.2999752	7.546432702
2020/2/28	70.75122611	63.19541135	7.555814765
2020/3/2	71.26857739	64.74350618	6.525071202
2020/3/3	71.02012389	64.31921575	6.70090814
2020/3/4	70.89821548	64.19690522	6.701310252
2020/3/5	70.99520649	64.27936845	6.715838034
2020/3/6	71.0331817	64.44393973	6.589241964
2020/3/9	71.56134964	65.08236255	6.478987094
2020/3/10	71.66324557	65.41083702	6.252408554
2020/3/11	71.65092212	65.44031022	6.210611903
2020/3/12	71.81017425	65.50614232	6.304031937
2020/3/13	71.63685546	64.90694977	6.729905688
2020/3/16	71.77798601	65.02600281	6.751983197
2020/3/17	71.80625995	64.84045869	6.965801263
2020/3/18	71.92304327	64.86755053	7.05549274
2020/3/19	71.66290384	64.42804316	7.234860679
2020/3/20	71.69292946	64.36029546	7.332634006
2020/3/23	72.03743615	65.07439825	6.963037893
2020/3/24	72.06539846	65.45811351	6.607284951
2020/3/25	72.12145581	65.4449258	6.676530006
2020/3/26	72.21244498	65.72171124	6.490733741
2020/3/27	72.20821657	65.72270202	6.485514545
2020/3/30	72.08009007	65.65869524	6.421394836
2020/3/31	71.93106812	65.60186872	6.3291994
2020/4/1	71.71169182	65.25165621	6.460035606
2020/4/2	72.06736775	65.61114015	6.456227604
2020/4/3	72.0192218	65.61476109	6.404460706
2020/4/7	72.02922747	65.61152904	6.417698425
2020/4/8	72.01568121	65.5878536	6.427827611
2020/4/9	71.93245427	65.53220921	6.400245065
2020/4/10	71.99291227	65.61191209	6.38100018
2020/4/13	71.93639635	65.58985942	6.346536938
2020/4/14	71.95136013	65.65319256	6.298167567
2020/4/15	71.94957264	65.71109604	6.238476602
2020/4/16	71.98745762	65.75302994	6.234427679
2020/4/17	71.84260599	65.64626128	6.196344717
2020/4/20	71.6990057	65.5080174	6.190988294
2020/4/21	71.71739135	65.56163465	6.155756695
2020/4/22	71.73091435	65.61712986	6.113784494
2020/4/23	71.68306518	65.56841724	6.114647934
2020/4/24	71.542633	65.44822826	6.094404738
2020/4/27	71.4807074	65.38759699	6.093110404
2020/4/28	71.22650849	65.12570942	6.100799063
2020/4/29	71.15839771	65.09665507	6.061742631
2020/4/30	71.0474339	65.06097543	5.986458478
2020/5/6	70.84431841	64.85101639	5.993302018
2020/5/7	70.74527331	64.77388653	5.971386783
2020/5/8	70.73039161	64.77728519	5.953106422
2020/5/11	70.69690287	64.74372207	5.953180795
2020/5/12	70.6065607	64.65595797	5.95060273
2020/5/13	70.56904928	64.62090297	5.948146318
2020/5/14	70.63333809	64.69221782	5.941120274
2020/5/15	70.58246424	64.6278532	5.954611036
2020/5/18	70.47447815	64.53931485	5.935163301
2020/5/19	70.47467851	64.50344533	5.971233177
2020/5/20	70.44347975	64.49781876	5.945660987
2020/5/21	70.46095174	64.47838552	5.982566224
2020/5/22	70.6052072	64.38212417	6.223083035
2020/5/25	70.57346051	64.43809089	6.135369621
2020/5/26	70.46011585	64.34703124	6.113084616
2020/5/27	70.42029583	64.38032529	6.039970535
2020/5/28	70.11744469	64.1779697	5.939474991
2020/5/29	70.03853874	64.0947034	5.943835339
2020/6/1	70.63961858	64.43257366	6.207044921
2020/6/2	70.35242429	64.04355193	6.30887236
2020/6/3	70.28910423	63.98846509	6.300639139
2020/6/4	70.11559108	63.83232349	6.283267587
2020/6/5	70.06347644	63.79187001	6.271606438
2020/6/8	70.062596	63.79486575	6.267730252
2020/6/9	70.04463877	63.70948288	6.335155888
2020/6/10	70.03467351	63.70563383	6.32903968
2020/6/11	69.7584939	63.43878836	6.319705543
2020/6/12	69.66559251	63.37216283	6.293429678
2020/6/15	69.5426121	63.27526396	6.267348144
2020/6/16	69.78860575	63.50640134	6.282204413
2020/6/17	69.59511631	63.31813359	6.276982716
2020/6/18	69.51098315	63.21110606	6.299877099
2020/6/19	69.43915172	63.14485278	6.294298935
2020/6/22	69.30161631	63.02741512	6.274201193
2020/6/23	68.96220553	62.69534654	6.266858992
2020/6/24	68.78020951	62.53243981	6.2477697
2020/6/29	68.57620246	62.35860446	6.217597998
2020/6/30	68.54902406	62.34533438	6.203689684
2020/7/1	68.63121874	62.24840202	6.382816725
2020/7/2	68.37390202	61.96875456	6.405147462
2020/7/3	68.30266528	61.86492011	6.43774517
2020/7/6	69.19254037	62.23865444	6.953885926
2020/7/7	69.06914546	62.248213	6.820932458
2020/7/8	69.01983527	61.89942491	7.120410366
2020/7/9	68.82960952	61.38268231	7.446927213
2020/7/10	68.91136585	61.78982829	7.121537566
2020/7/13	70.02866292	63.22379284	6.804870081
2020/7/14	69.75147114	63.03817305	6.713298085
2020/7/15	68.79801892	62.14422636	6.653792565
2020/7/16	70.47232138	63.27671766	7.195603718
2020/7/17	70.50632754	63.50956287	6.996764669
2020/7/20	70.57515177	63.33209296	7.243058814
2020/7/21	70.52274127	63.39611347	7.126627803
2020/7/22	70.42798467	63.25037066	7.177614007
2020/7/23	69.96832929	62.8561697	7.112159592
2020/7/24	70.674345	63.77809819	6.896246807
2020/7/27	70.8210752	64.11397701	6.707098188
2020/7/28	70.63995205	63.91151393	6.728438114
2020/7/29	70.59253571	63.83799018	6.754545532
2020/7/30	70.11428647	63.44768166	6.666604807
2020/7/31	70.01801999	63.13115414	6.886865844
2020/8/3	69.91346464	62.66408771	7.249376934
2020/8/4	69.89096871	62.7655996	7.125369107
2020/8/5	69.72923842	62.66151905	7.067719373
2020/8/6	69.61129867	62.61957978	6.991718893
2020/8/7	69.51858512	62.52031127	6.998273845
2020/8/10	69.47536802	62.49541653	6.979951488
2020/8/11	69.46779741	62.50238999	6.965407416
2020/8/12	69.52671699	62.4627761	7.063940888
2020/8/13	69.49846319	62.43331702	7.065146171
2020/8/14	69.5024781	62.4151354	7.087342708
2020/8/17	69.57361683	62.28275655	7.290860274
2020/8/18	69.54154513	62.24558911	7.295956022
2020/8/19	68.790323	61.59829102	7.192031975
2020/8/20	68.47758886	61.13678712	7.340801745
2020/8/21	68.37498066	61.09485711	7.280123548
2020/8/24	68.28170052	61.03621342	7.245487103
2020/8/25	68.22033186	60.99706179	7.223270066
2020/8/26	68.11716491	60.8820582	7.235106715
2020/8/27	67.92950834	60.8180338	7.111474537
2020/8/28	68.21377533	60.83239033	7.381385005
2020/8/31	67.97685596	60.63880344	7.338052523
2020/9/1	68.05327159	60.71748076	7.335790833
2020/9/2	68.02726733	60.69256314	7.334704189
2020/9/3	67.71239934	60.40397176	7.308427582
2020/9/4	67.63205258	60.27566043	7.356392145
2020/9/7	67.51330068	60.16742292	7.345877759
2020/9/8	67.26334119	60.0537138	7.209627393
2020/9/9	67.28702313	60.22829808	7.058725055
2020/9/10	67.00252833	59.72480739	7.277720948
2020/9/11	67.19630153	60.35320175	6.843099777
2020/9/14	67.57695222	60.27226904	7.304683183
2020/9/15	67.30412297	60.00346076	7.300662211
2020/9/16	67.17377208	59.89339928	7.280372802
2020/9/17	67.03366967	59.74954775	7.284121923
2020/9/18	66.85459535	59.66721027	7.18738508
2020/9/21	66.77128141	59.62800296	7.143278451
2020/9/22	67.05046244	59.93089765	7.119564786
2020/9/23	66.68933018	59.65164563	7.037684545
2020/9/24	67.67573694	60.58612153	7.08961541
2020/9/25	67.25135486	60.06641352	7.184941341
2020/9/28	67.08182313	59.90673523	7.175087902
2020/9/29	67.11277999	59.97998064	7.132799352
2020/9/30	66.93012815	59.83373003	7.096398129
2020/10/9	66.88077628	59.62821744	7.252558833
2020/10/12	67.32367303	59.45398353	7.869689495
2020/10/13	67.31337491	59.42396464	7.889410274
2020/10/14	66.75509082	58.9366799	7.818410918
2020/10/15	66.86246604	59.12524204	7.737223999
2020/10/16	66.87936929	59.1169264	7.76244289
2020/10/19	66.90482285	59.08725543	7.817567412
2020/10/20	66.8806005	59.12972705	7.750873449
2020/10/21	66.62894283	58.96486072	7.664082107
2020/10/22	66.6238591	58.92425483	7.699604274
2020/10/23	66.77196171	58.9952526	7.776709111
2020/10/26	66.71546666	58.94026419	7.775202468
2020/10/27	66.65616703	58.88382933	7.772337701
2020/10/28	66.56149842	58.80729391	7.75420451
2020/10/29	66.31132824	58.58588791	7.725440331
2020/10/30	66.00493164	58.44741269	7.557518953
2020/11/2	66.18794861	58.91977891	7.268169698
2020/11/3	66.1422318	58.78113213	7.361099678
2020/11/4	66.06357882	58.67654756	7.387031258
2020/11/5	66.30886751	58.89797938	7.410888128
2020/11/6	66.2996793	58.92614666	7.373532635
2020/11/9	66.31991399	59.07229346	7.247620531
2020/11/10	66.16881885	59.0713991	7.097419744
2020/11/11	65.91662222	58.90744043	7.009181789
2020/11/12	65.91895065	58.85584275	7.063107894
2020/11/13	65.90758828	58.83722412	7.070364156
2020/11/16	65.4342169	58.43979112	6.994425788
2020/11/17	65.73490742	58.77273981	6.962167605
2020/11/18	65.59977857	58.69840903	6.901369533
2020/11/19	65.48735507	58.60184469	6.885510375
2020/11/20	65.51767518	58.53001399	6.987661196
2020/11/23	65.60409115	58.48648763	7.117603518
2020/11/24	65.57316189	58.49255202	7.080609864
2020/11/25	65.73406912	58.62481383	7.10925529
2020/11/26	65.44650762	58.49115285	6.955354776
2020/11/27	65.42373984	58.48044872	6.94329112
2020/11/30	65.43915196	58.4864022	6.952749757
2020/12/1	65.60249945	58.70892358	6.893575869
2020/12/2	65.6069895	58.73023206	6.876757444
2020/12/3	65.47470657	58.5965233	6.878183272
2020/12/4	65.25820277	58.45196892	6.806233849
2020/12/7	65.1218031	58.38068821	6.741114895
2020/12/8	65.1096495	58.37890904	6.730740454
2020/12/9	64.88708129	58.19270585	6.694375437
2020/12/10	64.4552724	57.79812776	6.657144634
2020/12/11	64.45919176	57.84299403	6.616197731
2020/12/14	63.9763036	57.45646626	6.519837343
2020/12/15	63.90065113	57.36604518	6.534605951
2020/12/16	63.8510223	57.31777035	6.533251951
2020/12/17	63.70361903	57.18750959	6.516109438
2020/12/18	63.49408414	56.9757057	6.51837844
2020/12/21	63.10077789	56.60165326	6.499124628
2020/12/22	63.56830103	57.39126852	6.177032511
2020/12/23	63.51053776	57.57314529	5.937392472
2020/12/24	63.36260242	57.53608172	5.826520692
2020/12/25	63.73715664	57.88356756	5.853589078
2020/12/28	63.66757979	57.8473175	5.820262291
2020/12/29	63.96128845	58.12241492	5.838873529
2020/12/30	64.04698118	58.43221974	5.614761448
2020/12/31	64.20226499	58.41308039	5.789184603
2021/1/4	64.15097148	58.24587639	5.905095092
2021/1/5	63.76281701	57.59332346	6.169493546
2021/1/6	63.66181781	57.42283033	6.238987482
2021/1/7	63.51765231	57.30604995	6.211602367
2021/1/8	63.41171761	57.23016164	6.181555971
2021/1/11	64.0921011	57.60652097	6.485580137
2021/1/12	64.25613261	58.15795157	6.098181038
2021/1/13	63.87528454	57.88684941	5.988435123
2021/1/14	64.30326764	58.2148633	6.088404346
2021/1/15	64.21201387	58.16142069	6.050593182
2021/1/18	64.11267043	58.05838783	6.054282598
2021/1/19	63.6536663	57.69794036	5.955725949
2021/1/20	63.11699179	57.25893624	5.85805555
2021/1/21	63.29902152	57.28072539	6.018296134
2021/1/22	63.08941795	57.15110564	5.938312318
2021/1/25	62.90405028	56.95338619	5.950664092
2021/1/26	62.75477309	56.91883124	5.835941859
2021/1/27	62.52335796	56.69950439	5.823853567
2021/1/28	61.18277866	55.46876978	5.714008887
2021/1/29	61.30971504	55.23101815	6.078696888
2021/2/1	60.98509677	55.06003123	5.925065541
2021/2/2	60.96324881	54.99237339	5.970875415
2021/2/3	60.94659629	55.07282985	5.873766441
2021/2/4	60.87692856	54.95126032	5.925668246
2021/2/5	60.62526392	54.63955199	5.985711928
2021/2/8	60.52599476	54.77320459	5.752790167
2021/2/9	60.46251829	54.4834321	5.979086184
2021/2/10	60.57772647	54.28141026	6.296316216
2021/2/18	59.78650193	53.35596199	6.43053994
2021/2/19	59.55569056	53.10079763	6.454892936
2021/2/22	59.44752754	53.14352003	6.304007508
2021/2/23	59.15806047	52.74721586	6.410844606
2021/2/24	59.49507288	53.04562493	6.449447948
2021/2/25	59.31663096	52.88330914	6.433321818
2021/2/26	59.23242414	52.61566867	6.616755471
2021/3/1	59.17404761	52.8125824	6.361465216
2021/3/2	58.86735577	52.64197335	6.225382415
2021/3/3	58.77976517	52.61730832	6.162456849
2021/3/4	58.57061619	52.53328486	6.03733133
2021/3/5	58.42020866	52.39160959	6.02859907
2021/3/8	58.48966903	52.35084683	6.138822204
2021/3/9	58.85567473	52.13854006	6.71713467
2021/3/10	58.69069818	51.82820421	6.86249397
2021/3/11	59.4644546	52.66313489	6.801319715
2021/3/12	59.49044401	52.57607037	6.914373636
2021/3/15	59.4101679	52.60731758	6.802850322
2021/3/16	59.33102491	52.59846249	6.73256242
2021/3/17	59.1612191	52.45217896	6.709040138
2021/3/18	59.13938837	52.43852415	6.700864219
2021/3/19	58.84523024	52.21563827	6.629591967
2021/3/22	59.13766603	52.63046598	6.50720005
2021/3/23	59.2805775	52.94066489	6.339912616
2021/3/24	59.26847753	52.7387037	6.529773831
2021/3/25	59.07552775	52.54004118	6.535486564
2021/3/26	59.06153977	52.54016219	6.521377576
2021/3/29	58.94960927	52.46504337	6.484565896
2021/3/30	58.57395719	52.1371402	6.436816989
2021/3/31	58.57398395	52.14307918	6.430904769
2021/4/1	58.6798344	52.28881213	6.391022268
2021/4/2	58.33203223	51.92792549	6.404106745
2021/4/6	58.26933648	51.88033186	6.389004614
2021/4/7	58.09077884	51.72806024	6.362718607
2021/4/8	58.0375529	51.68492658	6.352626321
2021/4/9	58.09177057	51.72581429	6.365956278
2021/4/12	57.77475965	51.27673656	6.49802309
2021/4/13	57.7534954	51.20500145	6.548493952
2021/4/14	57.64181112	51.13960095	6.502210177
2021/4/15	57.48553578	51.06856088	6.416974898
2021/4/16	57.3811545	51.01974571	6.361408784
2021/4/19	57.60334429	51.15515915	6.448185135
2021/4/20	57.50804899	51.144244	6.363804993
2021/4/21	57.47539049	51.1241161	6.351274382
2021/4/22	57.43800895	51.09579165	6.342217299
2021/4/23	57.37182847	51.03749474	6.334333729
2021/4/26	57.25859174	50.94825525	6.310336498
2021/4/27	57.18022272	50.86241487	6.317807852
2021/4/28	57.22184184	50.91704522	6.304796619
2021/4/29	57.1733559	50.8848557	6.2885002
2021/4/30	56.94431608	50.671904	6.272412086
2021/5/6	56.55813606	50.34742609	6.210709973
2021/5/7	56.41836601	50.24772928	6.17063673
2021/5/10	56.09081616	49.98466364	6.106152524
2021/5/11	55.80282186	49.72698361	6.075838256
2021/5/12	55.70764693	49.63823509	6.069411834
2021/5/13	55.88079922	49.83288148	6.047917738
2021/5/14	55.8667705	49.98842616	5.878344336
2021/5/17	56.01136054	50.0629334	5.948427135
2021/5/18	55.87215374	49.88043798	5.991715763
2021/5/19	55.80060454	49.83750596	5.963098571
2021/5/20	55.66371911	49.73239681	5.9313223
2021/5/21	55.51025442	49.55278302	5.957471398
2021/5/24	55.3602412	49.40998203	5.950259165
2021/5/25	55.30572587	49.34678678	5.958939088
2021/5/26	55.24855236	49.28492084	5.963631519
2021/5/27	55.21336554	49.25969466	5.953670872
2021/5/28	55.08478885	49.19619115	5.888597707
2021/5/31	55.40722877	49.55234624	5.854882529
2021/6/1	55.3435251	49.37628417	5.967240924
2021/6/2	55.35677521	49.4753863	5.881388914
2021/6/3	55.25888691	49.38177905	5.877107863
2021/6/4	55.22981407	49.35148192	5.878332152
2021/6/7	55.20774601	49.3364033	5.871342709
2021/6/8	55.04292692	49.17150696	5.871419962
2021/6/9	55.37117348	49.56938205	5.801791435
2021/6/10	55.27314208	49.40757345	5.865568633
2021/6/11	55.0413303	49.23923279	5.802097509
2021/6/15	55.04859919	49.25843955	5.790159647
2021/6/16	55.5641851	49.53760312	6.026581975
2021/6/17	55.59653765	49.79681531	5.799722335
2021/6/18	55.34701085	49.54592303	5.801087816
2021/6/21	55.2479307	49.40818959	5.839741111
2021/6/22	55.29448031	49.37492306	5.919557253
2021/6/23	55.28013817	49.34093162	5.939206546
2021/6/24	55.13302363	49.20828801	5.924735621
2021/6/25	55.15664759	49.19689975	5.959747844
2021/6/28	55.00270387	49.00358409	5.999119776
2021/6/29	54.7542665	48.87599086	5.878275645
2021/6/30	54.69923229	48.85018036	5.849051934
2021/7/1	54.5987792	48.78608867	5.812690536
2021/7/2	55.01433815	49.02276625	5.9915719
2021/7/5	54.68923552	48.79629153	5.892943995
2021/7/6	54.59128925	48.70896585	5.882323395
2021/7/7	54.6278371	48.73826006	5.889577036
2021/7/8	54.3725534	48.52618359	5.846369809
2021/7/9	54.1824002	48.35946631	5.822933887
2021/7/12	53.72728959	47.87631404	5.850975547
2021/7/13	53.69317074	47.77663511	5.916535634
2021/7/14	53.86322174	48.09516326	5.768058475
2021/7/15	53.77211658	48.03470282	5.73741376
2021/7/16	53.7655033	48.09662113	5.668882174
2021/7/19	53.76570554	48.0681305	5.697575044
2021/7/20	53.74092649	48.05162653	5.689299963
2021/7/21	53.61775789	47.89468612	5.723071766
2021/7/22	53.39835799	47.62407971	5.774278283
2021/7/23	53.2296842	47.54386489	5.685819315
2021/7/26	53.07025114	47.33849002	5.73176112
2021/7/27	53.5969149	47.71673178	5.880183112
2021/7/28	53.17899541	46.88805521	6.290940198
2021/7/29	53.89712349	48.12586172	5.771261764
2021/7/30	54.09430277	48.10755205	5.986750727
2021/8/2	53.92188541	47.51712228	6.40476313
2021/8/3	54.15058907	48.03280117	6.117787904
2021/8/4	54.62916234	48.73858962	5.890572722
2021/8/5	54.50972467	48.74429574	5.765428929
2021/8/6	54.3670369	48.60998632	5.757050572
2021/8/9	54.03333939	48.33437879	5.698960601
2021/8/10	54.02647273	48.29068103	5.735791703
2021/8/11	53.78368692	48.07049036	5.71319656
2021/8/12	53.643312	47.98146969	5.661842307
2021/8/13	53.56146099	47.91316582	5.648295171
2021/8/16	53.51441404	47.85803194	5.656382104
2021/8/17	53.75078476	47.92092194	5.829862816
2021/8/18	53.46125482	47.87083812	5.590416704
2021/8/19	53.4305582	47.84494599	5.585612202
2021/8/20	52.88955045	47.37818024	5.511370214
2021/8/23	53.51000965	47.9926068	5.517402856
2021/8/24	53.36803038	47.66260575	5.705424633
2021/8/25	53.21175742	47.4474401	5.764317317
2021/8/26	53.24133913	47.64079033	5.600548803
2021/8/27	53.03403062	47.4355602	5.598470415
2021/8/30	52.72235855	47.10590788	5.616450671
2021/8/31	52.18846827	46.65602482	5.532443447
2021/9/1	51.90409781	46.38246856	5.521629255
2021/9/2	52.27451925	46.9620544	5.312464846
2021/9/3	51.18167488	46.10836648	5.0733084
2021/9/6	51.04499142	45.97427406	5.070717363
2021/9/7	50.99070433	45.84819933	5.142504996
2021/9/8	50.71902397	45.61709655	5.101927419
2021/9/9	49.94196549	44.92840072	5.01356477
2021/9/10	49.83760629	44.83755286	5.000053426
2021/9/13	49.4435928	44.4507808	4.992811994
2021/9/14	49.48656017	44.61812631	4.86843386
2021/9/15	48.66394536	43.9093992	4.754546167
2021/9/16	49.31893255	44.71346463	4.605467913
2021/9/17	47.96472903	43.58771841	4.377010623
2021/9/22	47.76507812	43.37355383	4.391524292
2021/9/23	47.43565147	43.08119853	4.354452942
2021/9/24	46.71025193	42.39629046	4.313961469
2021/9/27	45.27133315	41.14283877	4.128494374
2021/9/28	44.96042389	40.88480481	4.075619088
2021/9/29	44.80537074	40.83575875	3.969611988
2021/9/30	45.12829381	41.3962097	3.732084108
2021/10/8	44.88173395	41.17890271	3.702831238
2021/10/11	44.81546721	41.10169021	3.713777006
2021/10/12	44.8849282	41.14149802	3.743430188
2021/10/13	44.42375453	40.75563397	3.668120564
2021/10/14	44.30593618	40.64964495	3.656291221
2021/10/15	44.15566555	40.5002633	3.655402248
2021/10/18	44.07068946	40.44493018	3.625759282
2021/10/19	44.13495081	40.40889813	3.726052678
2021/10/20	43.85998143	40.15146965	3.708511784
2021/10/21	43.75629718	40.05044106	3.705856114
2021/10/22	43.87189253	40.15230906	3.71958347
2021/10/25	44.26360797	40.59742266	3.666185314
2021/10/26	44.29542997	40.65797034	3.637459626
2021/10/27	43.37252836	39.77620819	3.596320168
2021/10/28	43.19386947	39.60723192	3.586637547
2021/10/29	43.26991304	39.85122253	3.418690508
2021/11/1	43.24586983	39.79847664	3.447393192
2021/11/2	43.08463705	39.64949211	3.435144937
2021/11/3	42.77320361	39.3195621	3.453641504
2021/11/4	42.78065054	39.36844517	3.41220537
2021/11/5	43.32630327	39.99736052	3.32894275
2021/11/8	43.02534167	39.7363916	3.288950074
2021/11/9	43.0162432	39.72472978	3.291513416
2021/11/10	43.10579533	39.80905596	3.296739366
2021/11/11	42.98929706	39.72636327	3.262933797
2021/11/12	42.9538239	39.68575826	3.268065638
2021/11/15	42.70052977	39.44172076	3.258809014
2021/11/16	42.55196662	39.297333	3.254633621
2021/11/17	42.86599708	39.66795376	3.198043326
2021/11/18	42.78429799	39.59688476	3.187413226
2021/11/19	43.02551418	39.80551379	3.22000039
2021/11/22	42.94915642	39.65575868	3.293397739
2021/11/23	42.79651749	39.53322869	3.263288807
2021/11/24	42.65399248	39.3998405	3.254151975
2021/11/25	42.66478532	39.40495097	3.25983435
2021/11/26	42.50890432	39.26237054	3.246533785
2021/11/29	42.49624034	39.25749005	3.238750293
2021/11/30	42.47367391	39.24284199	3.230831926
2021/12/1	42.34531514	39.1217112	3.22360394
2021/12/2	42.41004105	39.20747466	3.202566395
2021/12/3	42.39223864	39.21683574	3.175402894
2021/12/6	42.51911295	39.40126838	3.117844567
2021/12/7	42.4066488	39.27855931	3.128089487
2021/12/8	42.46998112	39.38958963	3.080391493
2021/12/9	42.37517309	39.21764925	3.15752384
2021/12/10	42.33026985	39.16694535	3.163324501
2021/12/13	42.39909696	39.20842864	3.19066832
2021/12/14	42.13040116	38.96734857	3.163052589
2021/12/15	42.10322874	38.93778973	3.16543901
2021/12/16	42.14744094	38.98681582	3.160625118
2021/12/17	42.70536472	39.59943815	3.105926569
2021/12/20	43.725846	40.38020013	3.345645864
2021/12/21	43.70035406	40.4284049	3.27194916
2021/12/22	43.67449624	40.35536845	3.319127793
2021/12/23	43.7835564	40.41760041	3.36595599
2021/12/24	44.34409159	41.04713966	3.296951928
2021/12/27	44.27551133	40.91304057	3.362470759
2021/12/28	44.28559156	40.93064053	3.354951032
2021/12/29	44.19072507	40.89116691	3.29955816
2021/12/30	44.20617344	40.94634207	3.259831369
2021/12/31	44.47659655	41.16877442	3.307822128
2022/1/4	44.40241183	41.13336079	3.269051048
2022/1/5	45.32220318	41.90522679	3.416976386
2022/1/6	45.09666815	41.60646678	3.490201371
2022/1/7	45.19091774	41.70579665	3.485121089
2022/1/10	45.06179426	41.60280263	3.458991628
2022/1/11	45.15817512	41.71966328	3.438511846
2022/1/12	45.35291914	42.01546345	3.337455687
2022/1/13	45.72050296	42.5111566	3.209346362
2022/1/14	45.62441915	42.37093784	3.253481308
2022/1/17	45.60248618	42.36981991	3.232666264
2022/1/18	45.59267234	42.34135668	3.251315658
2022/1/19	45.73271291	42.49071061	3.242002295
2022/1/20	45.66576907	42.40314146	3.262627606
2022/1/21	45.73393899	42.41880223	3.315136752
2022/1/24	45.59335178	42.28055153	3.312800245
2022/1/25	47.26263811	43.90832644	3.354311669
2022/1/26	47.52094743	44.31215394	3.208793489
2022/1/27	48.51398967	45.39235105	3.121638622
2022/1/28	48.1021124	44.72101782	3.381094582
2022/2/7	49.13070939	45.77477322	3.355936178
2022/2/8	49.01902977	45.66091827	3.358111503
2022/2/9	49.10010576	45.6304085	3.469697258
2022/2/10	48.91204108	45.49597131	3.416069772
2022/2/11	49.32258332	45.89286779	3.429715528
2022/2/14	49.42932323	45.93177925	3.497543987
2022/2/15	49.50361717	46.05633244	3.447284727
2022/2/16	49.37092042	45.90742775	3.463492669
2022/2/17	49.4430778	45.95577264	3.48730516
2022/2/18	49.32572792	45.8223381	3.503389819
2022/2/21	49.30410136	45.80267477	3.501426584
2022/2/22	49.11616472	45.63908018	3.477084546
2022/2/23	49.46719826	46.01859345	3.448604807
2022/2/24	49.51139702	46.16741017	3.343986847
2022/2/25	49.64806239	46.37103731	3.277025083
2022/2/28	49.73423999	46.39077434	3.343465651
2022/3/1	49.59709693	46.20863267	3.388464263
2022/3/2	49.48535597	46.10790427	3.377451704
2022/3/3	49.29991981	45.94849761	3.351422206
2022/3/4	49.25698565	45.91380393	3.343181719
2022/3/7	49.59352147	46.04035545	3.553166025
2022/3/8	51.10496006	47.20997013	3.894989931
2022/3/9	50.97573213	46.81918635	4.156545772
2022/3/10	51.25966276	47.17901773	4.080645024
2022/3/11	51.27240465	47.24462381	4.027780837
2022/3/14	52.44643076	48.23991939	4.206511375
2022/3/15	57.76044683	52.32954515	5.430901689
2022/3/16	58.41329647	53.94808684	4.465209633
2022/3/17	57.71433415	53.170445	4.543889159
2022/3/18	57.70074965	53.11797649	4.582773163
2022/3/21	57.59396465	52.99677551	4.597189134
[truncated: 375 more rows]
