# Supplementary material for: Asymmetric spillover connectedness between clean energy markets and industrial stock markets: How uncertainties affect it
Source: PLoS One. 2025 Mar 31;20(3):e0316171. doi: 10.1371/journal.pone.0316171 (PMC11957356; doi:10.1371/journal.pone.0316171)
Supplement: S1 File — Original data, code, and appendix content. (ZIP) [file pone.0316171.s001.zip › Supporting information/data and code/Raw data/TCI_data.xlsx]

## Sheet: TCI data
	Total	HF	LF
2014-01-03	73.4923	64.9314	8.56087
2014-01-06	73.5661	64.9932	8.57289
2014-01-07	74.8838	68.0555	6.82829
2014-01-08	74.3537	66.9365	7.41723
2014-01-09	77.2449	71.2011	6.04379
2014-01-10	78.5566	73.8111	4.74546
2014-01-13	78.1283	73.7319	4.39644
2014-01-14	77.1655	72.494	4.67145
2014-01-15	75.7949	71.1459	4.64901
2014-01-16	75.0577	63.0058	12.0519
2014-01-17	72.5824	67.9836	4.59879
2014-01-20	72.4675	67.2262	5.24126
2014-01-21	73.2518	68.2602	4.99167
2014-01-22	73.2974	66.665	6.6324
2014-01-23	74.0757	66.857	7.21867
2014-01-24	74.1493	66.8863	7.2631
2014-01-27	72.3748	65.5661	6.80874
2014-01-28	72.4444	65.9368	6.5076
2014-01-29	72.4066	65.8371	6.56954
2014-01-30	72.367	65.9301	6.43692
2014-02-07	72.4091	66.2549	6.15423
2014-02-10	73.3685	65.8985	7.47003
2014-02-11	73.0055	64.875	8.13051
2014-02-12	72.7704	64.7142	8.05615
2014-02-13	72.6192	64.9809	7.63828
2014-02-14	72.5224	65.5285	6.99386
2014-02-17	72.5987	65.4859	7.11284
2014-02-18	72.5536	65.5568	6.9968
2014-02-19	72.4395	65.6484	6.79109
2014-02-20	72.3718	65.6109	6.76093
2014-02-21	72.622	64.9883	7.63369
2014-02-24	72.6617	64.3409	8.32079
2014-02-25	72.7626	63.6934	9.06917
2014-02-26	72.4447	64.3617	8.08299
2014-02-27	72.2888	64.249	8.03974
2014-02-28	72.2604	64.3587	7.90169
2014-03-03	72.4536	64.2092	8.24444
2014-03-04	72.3594	64.4606	7.89882
2014-03-05	72.2954	64.4076	7.88784
2014-03-06	71.9944	64.1732	7.82112
2014-03-07	71.9691	64.1687	7.80034
2014-03-10	72.8448	64.3148	8.52998
2014-03-11	73.0074	66.21	6.79739
2014-03-12	72.9155	66.1717	6.74381
2014-03-13	72.8891	66.1521	6.73705
2014-03-14	72.9986	66.4898	6.50872
2014-03-17	73.1891	66.6821	6.50705
2014-03-18	73.1086	66.2948	6.81381
2014-03-19	73.0315	66.2011	6.83042
2014-03-20	73.6051	66.8331	6.77202
2014-03-21	73.9947	67.7466	6.24809
2014-03-24	73.9482	67.3408	6.6074
2014-03-25	73.8877	67.4149	6.47278
2014-03-26	73.8471	67.3483	6.49876
2014-03-27	74.0098	67.6422	6.36758
2014-03-28	74.0755	67.5396	6.53584
2014-03-31	74.0696	67.288	6.78158
2014-04-01	74.0972	67.5221	6.57517
2014-04-02	73.8358	67.0634	6.77243
2014-04-03	73.7847	67.0634	6.72129
2014-04-04	73.8809	67.2001	6.68084
2014-04-08	73.9198	66.9637	6.95613
2014-04-09	73.8993	66.9134	6.98584
2014-04-10	73.9166	66.8002	7.11635
2014-04-11	73.7968	66.7341	7.06272
2014-04-14	73.7442	66.7115	7.03274
2014-04-15	73.8	66.7513	7.04863
2014-04-16	73.7851	66.7769	7.00821
2014-04-17	73.7744	66.7384	7.03594
2014-04-18	73.6577	66.6645	6.99319
2014-04-21	73.688	66.6625	7.02553
2014-04-22	73.6814	66.6305	7.05096
2014-04-23	73.6668	66.5691	7.09767
2014-04-24	73.6935	66.5753	7.11819
2014-04-25	73.6981	66.2553	7.44277
2014-04-28	74.0861	65.6766	8.40958
2014-04-29	73.9349	66.2943	7.64061
2014-04-30	73.8721	66.2342	7.63792
2014-05-05	73.8737	66.2137	7.66006
2014-05-06	73.8638	66.189	7.67485
2014-05-07	73.9821	66.4215	7.56055
2014-05-08	73.9382	66.4592	7.47896
2014-05-09	73.9155	66.4515	7.46408
2014-05-12	74.0297	66.5336	7.49612
2014-05-13	73.9907	66.9178	7.07294
2014-05-14	73.9539	66.8738	7.08012
2014-05-15	74.0344	66.9928	7.04161
2014-05-16	73.9832	66.9682	7.01496
2014-05-19	73.9501	66.9129	7.03712
2014-05-20	73.9335	66.9024	7.03111
2014-05-21	73.9071	66.8587	7.04845
2014-05-22	73.8687	66.8305	7.0382
2014-05-23	73.9099	66.7802	7.12972
2014-05-26	73.8487	66.6359	7.21277
2014-05-27	73.8466	66.6394	7.20717
2014-05-28	73.8337	66.6687	7.16504
2014-05-29	73.8741	66.9367	6.93737
2014-05-30	73.8125	66.8944	6.91804
2014-06-03	73.7551	66.8364	6.91872
2014-06-04	73.8506	66.8264	7.02417
2014-06-05	73.8699	67.0127	6.85716
2014-06-06	73.8694	67.0753	6.79417
2014-06-09	73.6908	66.9313	6.7595
2014-06-10	73.7236	66.9212	6.80239
2014-06-11	73.7292	66.866	6.86313
2014-06-12	73.7073	66.8961	6.81116
2014-06-13	73.7346	66.9793	6.75531
2014-06-16	73.7399	66.8862	6.85367
2014-06-17	73.7919	67.0868	6.70516
2014-06-18	73.6897	66.9109	6.7788
2014-06-19	73.967	66.9285	7.03846
2014-06-20	73.8901	67.0008	6.88928
2014-06-23	73.8205	66.8455	6.97501
2014-06-24	73.7832	66.6681	7.11512
2014-06-25	73.8089	66.7589	7.04992
2014-06-26	73.7953	66.8171	6.97827
2014-06-27	73.8103	66.7798	7.03056
2014-06-30	73.8618	66.636	7.22579
2014-07-01	73.8329	66.6032	7.22972
2014-07-02	73.9156	66.5312	7.38436
2014-07-03	73.8669	66.3722	7.49478
2014-07-04	73.7983	66.3909	7.40736
2014-07-07	73.7865	66.3258	7.46071
2014-07-08	73.8223	66.4054	7.4169
2014-07-09	73.8675	66.616	7.25151
2014-07-10	73.8456	66.5812	7.2644
2014-07-11	73.8855	66.6604	7.22514
2014-07-14	73.9429	66.554	7.38883
2014-07-15	73.7866	66.439	7.34758
2014-07-16	73.6457	66.3252	7.32049
2014-07-17	73.6266	66.2516	7.37501
2014-07-18	73.5327	66.1921	7.34058
2014-07-21	73.4352	66.1064	7.32882
2014-07-22	73.5555	66.2375	7.31803
2014-07-23	73.4737	66.294	7.17975
2014-07-24	73.3146	66.2004	7.1142
2014-07-25	73.2916	66.208	7.08358
2014-07-28	73.3755	65.9749	7.4006
2014-07-29	73.3885	65.9204	7.46808
2014-07-30	73.34	65.8587	7.48133
2014-07-31	73.2578	65.7522	7.50564
2014-08-01	73.265	65.9029	7.36214
2014-08-04	73.4331	66.4326	7.0005
2014-08-05	73.2949	66.2611	7.0339
2014-08-06	73.0283	65.9678	7.06057
2014-08-07	72.869	65.8982	6.97074
2014-08-08	72.8918	65.9883	6.90348
2014-08-11	73.0794	65.952	7.1274
2014-08-12	73.0719	65.9036	7.16828
2014-08-13	73.0251	65.8688	7.15629
2014-08-14	72.9455	65.7675	7.17799
2014-08-15	72.9591	65.809	7.15017
2014-08-18	73.0065	65.6457	7.3608
2014-08-19	72.9471	65.6805	7.26652
2014-08-20	72.9036	65.6515	7.25215
2014-08-21	72.9015	65.6664	7.2351
2014-08-22	72.8623	65.6793	7.18304
2014-08-25	72.2032	64.9694	7.23384
2014-08-26	71.0142	63.9882	7.02601
2014-08-27	70.7698	63.7473	7.02251
2014-08-28	70.8053	63.8017	7.00355
2014-08-29	70.8966	64.1061	6.79041
2014-09-01	71.0346	63.8826	7.15205
2014-09-02	71.1216	63.578	7.54364
2014-09-03	71.3285	63.3326	7.99588
2014-09-04	71.4802	62.8461	8.6341
2014-09-05	71.4563	62.7632	8.69309
2014-09-09	71.4021	62.733	8.66905
2014-09-10	71.3328	62.6639	8.66888
2014-09-11	71.3444	62.7502	8.59425
2014-09-12	71.5695	62.9839	8.58557
2014-09-15	71.5115	62.8953	8.61627
2014-09-16	71.6729	63.5058	8.1671
2014-09-17	71.521	63.8694	7.65157
2014-09-18	71.5262	63.8405	7.68572
2014-09-19	71.5974	63.7391	7.8583
2014-09-22	71.7878	64.2385	7.54931
2014-09-23	71.8246	64.627	7.19759
2014-09-24	71.9683	64.4163	7.55199
2014-09-25	71.9209	64.2699	7.65102
2014-09-26	71.9257	64.2225	7.70327
2014-09-29	72.0544	64.1902	7.86414
2014-09-30	72.034	64.1074	7.92662
2014-10-08	72.1013	64.0409	8.06045
2014-10-09	72.0273	63.9997	8.02767
2014-10-10	71.8712	63.9388	7.93235
2014-10-13	71.7436	63.7624	7.98119
2014-10-14	71.6605	63.6639	7.99662
2014-10-15	71.4781	63.6822	7.79598
2014-10-16	72.0107	64.3138	7.69697
2014-10-17	72.0541	64.0987	7.95538
2014-10-20	72.1489	64.3448	7.80406
2014-10-21	71.6096	63.9768	7.6328
2014-10-22	71.8611	64.0761	7.78498
2014-10-23	72.1752	63.9804	8.19482
2014-10-24	72.1688	63.9806	8.18819
2014-10-27	71.7626	63.6412	8.12137
2014-10-28	72.437	63.9861	8.45086
2014-10-29	72.7055	63.7403	8.96514
2014-10-30	72.4865	63.6823	8.80425
2014-10-31	72.4526	63.6432	8.80939
2014-11-03	72.4229	63.6151	8.80782
2014-11-04	72.3165	63.5613	8.75515
2014-11-05	72.149	63.414	8.73498
2014-11-06	71.8417	63.1233	8.71838
2014-11-07	71.8788	63.3058	8.57299
2014-11-10	71.9414	63.5987	8.34268
2014-11-11	71.9995	64.0205	7.97896
2014-11-12	72.137	64.7713	7.36572
2014-11-13	71.6289	64.5184	7.11056
2014-11-14	71.5385	64.4119	7.12666
2014-11-17	71.5206	64.5438	6.97682
2014-11-18	71.4434	64.4896	6.95381
2014-11-19	71.4393	64.4934	6.94594
2014-11-20	71.3817	64.4451	6.93667
2014-11-21	71.4505	64.5025	6.94799
2014-11-24	71.5868	64.4666	7.12022
2014-11-25	71.6887	64.0842	7.60451
2014-11-26	71.6412	64.0268	7.61442
2014-11-27	71.5591	63.9328	7.62634
2014-11-28	71.4836	63.8819	7.60168
2014-12-01	71.2601	63.4455	7.8146
2014-12-02	71.5021	64.0661	7.43594
2014-12-03	71.5777	63.9386	7.63912
2014-12-04	72.0082	63.452	8.55616
2014-12-05	72.0149	64.4807	7.53413
2014-12-08	71.7593	64.1542	7.60506
2014-12-09	73.538	67.0325	6.50555
2014-12-10	74.3325	69.0596	5.27289
2014-12-11	74.2698	68.6697	5.60016
2014-12-12	74.1391	68.3913	5.74779
2014-12-15	74.028	68.1029	5.92509
2014-12-16	73.884	67.9614	5.92266
2014-12-17	73.994	68.1722	5.82188
2014-12-18	73.9311	68.1564	5.77464
2014-12-19	73.519	67.9645	5.55452
2014-12-22	71.9233	66.501	5.42227
2014-12-23	70.7544	65.7602	4.99428
2014-12-24	70.7866	65.4622	5.32442
2014-12-25	70.8628	65.5916	5.27116
2014-12-26	70.9254	65.4648	5.46056
2014-12-29	70.5003	65.0757	5.42461
2014-12-30	70.6835	65.3335	5.34999
2014-12-31	70.9924	65.8152	5.17725
2015-01-05	71.3405	66.0438	5.29667
2015-01-06	70.5991	64.6414	5.95763
2015-01-07	70.3707	64.4453	5.92543
2015-01-08	69.9973	64.1004	5.8969
2015-01-09	70.1694	64.1609	6.00853
2015-01-12	70.2768	64.1822	6.0946
2015-01-13	70.1938	64.2602	5.93358
2015-01-14	69.8877	63.9813	5.90642
2015-01-15	69.7193	63.8545	5.86488
2015-01-16	69.7496	63.7381	6.01141
2015-01-19	71.6454	66.014	5.63137
2015-01-20	71.9077	66.9214	4.98637
2015-01-21	72.3146	67.0745	5.24008
2015-01-22	72.2577	66.9543	5.30337
2015-01-23	72.1757	66.795	5.38066
2015-01-26	72.2272	66.8537	5.37344
2015-01-27	72.119	66.559	5.56001
2015-01-28	72.1386	66.5814	5.55719
2015-01-29	72.0405	66.4667	5.5738
2015-01-30	71.9771	66.3506	5.62643
2015-02-02	72.0934	66.4193	5.67417
2015-02-03	72.1597	66.5699	5.58988
2015-02-04	72.1469	66.5725	5.57432
2015-02-05	72.1836	66.6143	5.5693
2015-02-06	72.5416	66.7976	5.744
2015-02-09	72.4262	66.5816	5.84457
2015-02-10	72.5017	66.6953	5.80639
2015-02-11	72.5214	66.6349	5.88654
2015-02-12	72.5152	66.5966	5.91856
2015-02-13	72.6313	66.6314	5.99991
2015-02-16	72.6326	66.4762	6.15642
2015-02-17	72.5992	66.4156	6.18363
2015-02-25	72.5778	66.3964	6.18139
2015-02-26	72.6697	66.4576	6.21207
2015-02-27	72.6491	66.3122	6.33687
2015-03-02	72.8239	66.2921	6.53184
2015-03-03	72.7709	66.2866	6.48426
2015-03-04	72.78	66.2969	6.48306
2015-03-05	72.7535	66.3039	6.44961
2015-03-06	72.6289	66.1181	6.51086
2015-03-09	72.823	66.2833	6.53976
2015-03-10	72.7765	66.1631	6.61344
2015-03-11	72.5006	65.9261	6.57453
2015-03-12	72.4269	65.7996	6.62733
2015-03-13	72.4452	65.8155	6.62975
2015-03-16	72.8238	65.9618	6.86194
2015-03-17	72.8972	65.8274	7.06979
2015-03-18	72.9465	65.607	7.33958
2015-03-19	72.9646	65.5318	7.43282
2015-03-20	72.9606	65.4577	7.50291
2015-03-23	73.3068	65.6847	7.62214
2015-03-24	73.2944	65.6223	7.67209
2015-03-25	72.722	64.9934	7.72857
2015-03-26	72.498	64.7638	7.73423
2015-03-27	72.017	64.4598	7.55716
2015-03-30	72.0551	64.3184	7.73663
2015-03-31	71.9989	64.3015	7.69741
2015-04-01	72.187	64.4333	7.75368
2015-04-02	72.0813	64.0403	8.041
2015-04-03	72.0431	63.7303	8.31281
2015-04-07	72.1308	63.7249	8.40587
2015-04-08	72.0028	63.7287	8.27407
2015-04-09	72.1501	63.7117	8.43841
2015-04-10	72.2078	64.0766	8.13114
2015-04-13	72.3028	64.0559	8.24691
2015-04-14	72.2255	64.0117	8.21374
2015-04-15	72.6346	64.3731	8.26156
2015-04-16	72.9305	64.9438	7.98674
2015-04-17	72.873	64.7532	8.1198
2015-04-20	72.8388	64.7907	8.04803
2015-04-21	73.1479	65.087	8.06083
2015-04-22	73.498	65.2067	8.29129
2015-04-23	73.4438	64.9267	8.51717
2015-04-24	73.2028	64.6436	8.55913
2015-04-27	73.1652	64.6282	8.53702
2015-04-28	73.6284	65.4126	8.21581
2015-04-29	73.7498	66.1043	7.64545
2015-04-30	73.5885	66.0557	7.53278
2015-05-04	73.2595	65.8612	7.39824
2015-05-05	73.4692	66.3497	7.11955
2015-05-06	73.7218	66.3612	7.36058
2015-05-07	74.1518	66.4989	7.65293
2015-05-08	74.2771	67.2019	7.07523
2015-05-11	74.6854	67.0606	7.62486
2015-05-12	74.7723	66.8031	7.96918
2015-05-13	74.587	66.5417	8.04529
2015-05-14	74.5005	66.4862	8.01431
2015-05-15	74.56	66.6183	7.94174
2015-05-18	74.4269	66.5725	7.85441
2015-05-19	74.4743	66.5744	7.89986
2015-05-20	74.4358	66.3448	8.09101
2015-05-21	74.5188	66.1597	8.35904
2015-05-22	74.4646	66.1339	8.33072
2015-05-25	74.7079	66.0929	8.61499
2015-05-26	74.8633	65.6628	9.20056
2015-05-27	74.8092	65.5538	9.25541
2015-05-28	75.5925	66.602	8.99054
2015-05-29	75.4995	66.8899	8.60956
2015-06-01	75.8947	67.3451	8.54964
2015-06-02	75.9368	66.8377	9.09905
2015-06-03	75.9845	67.0248	8.95964
2015-06-04	75.6992	66.6726	9.02667
2015-06-05	75.8279	66.9591	8.86885
2015-06-08	75.7916	66.9607	8.8309
2015-06-09	75.7154	66.916	8.79938
2015-06-10	75.6178	66.7508	8.86704
2015-06-11	75.5046	66.6492	8.85533
2015-06-12	75.4621	66.6139	8.84823
2015-06-15	75.5288	66.7479	8.78087
2015-06-16	75.9655	66.9913	8.97422
2015-06-17	75.9413	67.2993	8.64202
2015-06-18	76.1735	67.7209	8.45255
2015-06-19	76.9756	67.5951	9.38049
2015-06-23	77.0443	68.1435	8.90073
2015-06-24	77.1436	68.2744	8.86929
2015-06-25	77.3357	68.7401	8.59559
2015-06-26	78.2776	68.4929	9.78468
2015-06-29	78.284	67.2287	11.0553
2015-06-30	78.8074	68.8939	9.91347
2015-07-01	79.0906	69.6994	9.39119
2015-07-02	79.3206	69.5804	9.74019
2015-07-03	79.6373	69.2801	10.3571
2015-07-06	79.6042	69.1944	10.4098
2015-07-07	79.8719	69.0253	10.8466
2015-07-08	80.0431	69.01	11.0331
2015-07-09	80.3764	70.1717	10.2046
2015-07-10	80.5342	69.6634	10.8708
2015-07-13	80.6506	69.5064	11.1441
2015-07-14	80.59	69.5318	11.0582
2015-07-15	80.7021	69.9667	10.7355
2015-07-16	80.6984	70.1304	10.568
2015-07-17	80.7822	69.9034	10.8788
2015-07-20	80.7397	69.8183	10.9213
2015-07-21	80.7221	69.7518	10.9703
2015-07-22	80.71	69.7487	10.9614
2015-07-23	80.735	69.7311	11.0039
2015-07-24	80.7228	69.8074	10.9154
2015-07-27	80.9242	69.8443	11.0799
2015-07-28	80.8762	69.7686	11.1077
2015-07-29	80.9324	70.0593	10.8732
2015-07-30	80.9432	70.2268	10.7164
2015-07-31	80.934	70.2586	10.6753
2015-08-03	80.9141	70.0694	10.8446
2015-08-04	81.0043	70.4467	10.5576
2015-08-05	80.9946	70.5853	10.4093
2015-08-06	80.9575	70.5546	10.4029
2015-08-07	80.9919	70.5601	10.4318
2015-08-10	81.0491	70.4491	10.6
2015-08-11	81.0107	70.5049	10.5058
2015-08-12	80.9031	70.451	10.452
2015-08-13	80.9295	70.5063	10.4233
2015-08-14	80.8452	70.4689	10.3763
2015-08-17	80.8556	70.4586	10.397
2015-08-18	81.0221	70.8083	10.2138
2015-08-19	81.0319	71.0401	9.99174
2015-08-20	81.081	71.1847	9.89627
2015-08-21	81.1329	70.7979	10.3349
2015-08-24	81.2525	70.4115	10.8409
2015-08-25	81.2941	69.9966	11.2975
2015-08-26	81.2362	69.9103	11.326
2015-08-27	81.2308	70.1687	11.0621
2015-08-28	81.2617	70.1169	11.1447
2015-08-31	81.213	70.4149	10.7981
2015-09-01	81.2178	70.3227	10.8951
2015-09-02	81.186	70.3009	10.8851
2015-09-07	81.1779	70.3037	10.8741
2015-09-08	81.2095	70.2844	10.9251
2015-09-09	81.2231	70.2236	10.9995
2015-09-10	81.2261	70.3137	10.9124
2015-09-11	81.2221	70.3324	10.8896
2015-09-14	81.2845	70.3383	10.9462
2015-09-15	81.2994	70.1617	11.1377
2015-09-16	81.4043	70.7196	10.6847
2015-09-17	81.4236	70.9553	10.4683
2015-09-18	81.4229	70.9689	10.454
2015-09-21	81.4266	70.9323	10.4943
2015-09-22	81.4164	70.8992	10.5171
2015-09-23	81.4146	70.931	10.4836
2015-09-24	81.4066	70.9242	10.4824
2015-09-25	81.3715	70.9415	10.4301
2015-09-28	81.3729	71.0047	10.3683
2015-09-29	81.38	71.051	10.329
2015-09-30	81.3718	71.0361	10.3357
2015-10-08	81.3987	70.9548	10.4439
2015-10-09	81.3932	70.9486	10.4445
2015-10-12	81.4264	70.9463	10.48
2015-10-13	81.4064	70.8814	10.5251
2015-10-14	81.3877	70.8833	10.5044
2015-10-15	81.4056	70.8744	10.5312
2015-10-16	81.3902	70.8514	10.5388
2015-10-19	81.3799	70.8455	10.5344
2015-10-20	81.3746	70.8428	10.5318
2015-10-21	81.3497	70.9234	10.4263
2015-10-22	81.3904	71.2439	10.1465
2015-10-23	81.3916	71.1202	10.2715
2015-10-26	81.3063	71.0933	10.213
2015-10-27	81.2918	71.0872	10.2046
2015-10-28	81.2871	71.091	10.1961
2015-10-29	81.2835	71.1302	10.1533
2015-10-30	81.2818	71.1519	10.13
2015-11-02	81.2991	71.1144	10.1847
2015-11-03	81.2925	71.0956	10.1969
2015-11-04	81.325	71.0679	10.2571
2015-11-05	81.3132	71.1305	10.1827
2015-11-06	81.3183	71.0756	10.2427
2015-11-09	81.3169	71.0248	10.2921
2015-11-10	81.3048	71.0177	10.2871
2015-11-11	81.2768	70.9814	10.2954
2015-11-12	81.2588	70.973	10.2858
2015-11-13	81.2425	70.9841	10.2584
2015-11-16	81.0467	70.8548	10.1919
2015-11-17	81.0152	70.8563	10.1589
2015-11-18	81.0021	70.8473	10.1548
2015-11-19	80.9874	70.8659	10.1215
2015-11-20	80.9643	70.7995	10.1648
2015-11-23	80.9564	70.8225	10.1339
2015-11-24	80.953	70.8062	10.1468
2015-11-25	80.9419	70.7741	10.1678
2015-11-26	80.9289	70.7711	10.1578
2015-11-27	80.9677	70.6883	10.2795
2015-11-30	80.9414	70.8112	10.1302
2015-12-01	80.9346	70.7954	10.1392
2015-12-02	80.8361	70.707	10.1291
2015-12-03	80.8378	70.7237	10.1142
2015-12-04	80.835	70.7358	10.0992
2015-12-07	80.8142	70.7216	10.0926
2015-12-08	80.7976	70.7338	10.0638
2015-12-09	80.7574	70.7093	10.048
2015-12-10	80.7532	70.7101	10.0431
2015-12-11	80.7401	70.6856	10.0545
2015-12-14	80.7355	70.7346	10.0009
2015-12-15	80.7195	70.676	10.0435
2015-12-16	80.7137	70.6737	10.04
2015-12-17	80.6721	70.627	10.0451
2015-12-18	80.6612	70.6006	10.0607
2015-12-21	80.6185	70.5685	10.0499
2015-12-22	80.5563	70.5336	10.0228
2015-12-23	80.5305	70.516	10.0145
2015-12-24	80.5033	70.5123	9.99101
2015-12-25	80.4842	70.4935	9.99064
2015-12-28	80.4992	70.5241	9.97512
2015-12-29	80.4652	70.5516	9.91368
2015-12-30	80.4575	70.5462	9.91131
2015-12-31	80.4504	70.5447	9.90572
2016-01-04	80.5043	70.3738	10.1305
2016-01-05	80.4398	70.4157	10.0241
2016-01-06	80.4276	70.4723	9.95531
2016-01-07	80.5522	70.8847	9.66751
2016-01-08	80.5332	71.048	9.48512
2016-01-11	80.6007	71.1801	9.42063
2016-01-12	80.5558	71.2331	9.32267
2016-01-13	80.5717	71.2226	9.34906
2016-01-14	80.6161	71.4703	9.14576
2016-01-15	80.6338	71.6323	9.00155
2016-01-18	80.6228	71.6931	8.92972
2016-01-19	80.6273	71.6313	8.99594
2016-01-20	80.6365	71.7391	8.89741
2016-01-21	80.6488	71.7029	8.94592
2016-01-22	80.644	71.742	8.90196
2016-01-25	80.6316	71.7393	8.89229
2016-01-26	80.7183	71.8894	8.82894
2016-01-27	80.7109	71.7152	8.99569
2016-01-28	80.6993	71.7586	8.94071
2016-01-29	80.7055	71.9168	8.78876
2016-02-01	80.6936	71.9205	8.7731
2016-02-02	80.6879	71.9417	8.74621
2016-02-03	80.6859	71.9186	8.76727
2016-02-04	80.6856	71.9225	8.7631
2016-02-05	80.6854	71.9458	8.73961
2016-02-15	80.6727	71.91	8.7627
2016-02-16	80.7061	71.9311	8.77499
2016-02-17	80.6948	71.959	8.73573
2016-02-18	80.6893	71.9748	8.71457
2016-02-19	80.6877	71.9742	8.7135
2016-02-22	80.6804	71.9889	8.69147
2016-02-23	80.6755	72.0061	8.66943
2016-02-24	80.6576	71.9873	8.67026
2016-02-25	80.7937	72.1848	8.60888
2016-02-26	80.7688	72.069	8.69978
2016-02-29	80.7706	71.9389	8.83176
2016-03-01	80.7844	72.1859	8.59847
2016-03-02	80.8134	72.16	8.65337
2016-03-03	80.8118	72.1238	8.68801
2016-03-04	80.8168	72.1229	8.69395
2016-03-07	80.8269	72.2138	8.61304
2016-03-08	80.8209	72.1711	8.64975
2016-03-09	80.8148	72.2257	8.58913
2016-03-10	80.8264	72.183	8.64334
2016-03-11	80.8138	72.1816	8.63225
2016-03-14	80.823	72.1756	8.64743
2016-03-15	80.8191	72.1597	8.65943
2016-03-16	80.8053	72.1356	8.66968
2016-03-17	80.7914	72.1519	8.63953
2016-03-18	80.7893	72.0254	8.76385
2016-03-21	80.7856	71.9587	8.82693
2016-03-22	80.7714	71.964	8.80737
2016-03-23	80.7652	71.9611	8.80418
2016-03-24	80.7663	71.9904	8.77589
2016-03-25	80.7642	72.0059	8.75833
2016-03-28	80.7621	72.0081	8.75407
2016-03-29	80.7584	71.9556	8.80286
2016-03-30	80.7884	72.1126	8.67581
2016-03-31	80.7867	72.1328	8.65396
2016-04-01	80.7693	72.1213	8.64795
2016-04-05	80.7756	72.1264	8.6492
2016-04-06	80.7683	72.141	8.62725
2016-04-07	80.7747	72.1486	8.6261
2016-04-08	80.7743	72.1264	8.64789
2016-04-11	80.77	72.1363	8.63364
2016-04-12	80.7682	72.16	8.60825
2016-04-13	80.7591	72.1703	8.58878
2016-04-14	80.7567	72.112	8.64462
2016-04-15	80.7565	72.1242	8.63234
2016-04-18	80.7503	72.115	8.63529
2016-04-19	80.7487	72.1456	8.60311
2016-04-20	80.7398	72.1161	8.62375
2016-04-21	80.7317	71.9882	8.74357
2016-04-22	80.7195	72.01	8.70949
2016-04-25	80.6986	71.9812	8.71732
2016-04-26	80.6922	71.9884	8.70378
2016-04-27	80.6865	71.9735	8.71293
2016-04-28	80.6864	71.9712	8.71516
2016-04-29	80.6803	71.9652	8.71511
2016-05-03	80.6767	71.9184	8.75821
2016-05-04	80.6667	71.9653	8.70139
2016-05-05	80.6654	71.9659	8.69956
2016-05-06	80.6719	72.0013	8.67057
2016-05-09	80.6336	71.9724	8.66118
2016-05-10	80.6247	71.9676	8.65702
2016-05-11	80.6143	71.9662	8.64807
2016-05-12	80.5458	71.8998	8.64598
2016-05-13	80.5414	71.902	8.6394
2016-05-16	80.5304	71.879	8.65142
2016-05-17	80.5255	71.9464	8.57905
2016-05-18	80.5194	71.9374	8.58197
2016-05-19	80.5103	71.9001	8.61021
2016-05-20	80.5128	71.8839	8.62888
2016-05-23	80.5004	71.8647	8.63566
2016-05-24	80.4985	71.8939	8.60459
2016-05-25	80.4991	71.8835	8.61564
2016-05-26	80.4921	71.8665	8.6256
2016-05-27	80.491	71.8579	8.63311
2016-05-30	80.4907	71.8567	8.63394
2016-05-31	80.5244	71.9346	8.58981
2016-06-01	80.5176	71.9764	8.5412
2016-06-02	80.5137	71.9602	8.55347
2016-06-03	80.5033	71.9138	8.5895
2016-06-06	80.492	71.9223	8.56974
2016-06-07	80.4813	71.9052	8.57614
2016-06-08	80.4695	71.8988	8.57067
2016-06-13	80.4789	71.8646	8.61429
2016-06-14	80.4579	71.9042	8.55375
2016-06-15	80.4488	71.8738	8.57493
2016-06-16	80.4381	71.9655	8.47264
2016-06-17	80.4335	71.9666	8.46691
2016-06-20	80.4229	71.9597	8.46326
2016-06-21	80.3989	71.9225	8.47637
2016-06-22	80.3929	71.9647	8.42821
2016-06-23	80.3855	72.0007	8.38476
2016-06-24	80.377	72.0078	8.36915
2016-06-27	80.3747	72.0177	8.35699
2016-06-28	80.367	71.9623	8.4047
2016-06-29	80.3579	71.9599	8.39799
2016-06-30	80.3491	71.9488	8.40031
2016-07-01	80.3416	71.9412	8.40041
2016-07-04	80.3273	71.9508	8.37647
2016-07-05	80.3343	71.8914	8.44289
2016-07-06	80.3187	71.7576	8.56117
2016-07-07	80.299	71.8583	8.44071
2016-07-08	80.2971	71.8643	8.43275
2016-07-11	80.2872	71.8498	8.43746
2016-07-12	80.2911	71.8267	8.46435
2016-07-13	80.2883	71.8329	8.45542
2016-07-14	80.28	71.7962	8.48375
2016-07-15	80.2677	71.7855	8.48225
2016-07-18	80.2622	71.7727	8.48946
2016-07-19	80.2366	71.7615	8.47506
2016-07-20	80.2309	71.7629	8.46805
2016-07-21	80.1978	71.7324	8.46538
2016-07-22	80.1576	71.6859	8.4717
2016-07-25	80.1494	71.7267	8.42272
2016-07-26	80.1505	71.7259	8.42451
2016-07-27	80.0543	71.746	8.30824
2016-07-28	80.046	71.7442	8.30178
2016-07-29	80.0231	71.6881	8.33494
2016-08-01	79.9744	71.6358	8.33865
2016-08-02	79.9662	71.6895	8.27675
2016-08-03	79.96	71.6686	8.29144
2016-08-04	79.9553	71.6646	8.29075
2016-08-05	79.941	71.6519	8.28911
2016-08-08	79.9446	71.6894	8.25523
2016-08-09	79.944	71.6673	8.27672
2016-08-10	79.9108	71.6307	8.28013
2016-08-11	79.8807	71.5831	8.29752
2016-08-12	79.8692	71.6635	8.2057
2016-08-15	79.8581	71.6103	8.24783
2016-08-16	79.7087	71.6409	8.06779
2016-08-17	79.711	71.6264	8.08463
2016-08-18	79.6806	71.5966	8.08398
2016-08-19	79.6779	71.5834	8.09445
2016-08-22	79.6218	71.5596	8.06224
2016-08-23	79.617	71.527	8.09
2016-08-24	79.6137	71.522	8.09177
2016-08-25	79.6169	71.5608	8.05606
2016-08-26	79.5995	71.6404	7.95909
2016-08-29	79.5848	71.6997	7.88507
2016-08-30	79.5813	71.6933	7.88797
2016-08-31	79.5772	71.6864	7.89084
2016-09-01	79.567	71.672	7.89503
2016-09-02	79.5217	71.636	7.88573
2016-09-05	79.4925	71.6462	7.84633
2016-09-06	79.4759	71.586	7.88985
2016-09-07	79.4746	71.6271	7.84749
2016-09-08	79.4691	71.623	7.84613
2016-09-09	79.4737	71.6167	7.85701
2016-09-12	79.4608	71.5635	7.89735
2016-09-13	79.4124	71.4241	7.98824
2016-09-14	79.4114	71.4107	8.00073
2016-09-19	79.3938	71.3924	8.00141
2016-09-20	79.3878	71.4173	7.97058
2016-09-21	79.3875	71.4214	7.96608
2016-09-22	79.3857	71.4164	7.96936
2016-09-23	79.3889	71.4564	7.93252
2016-09-26	79.3953	71.3986	7.99665
2016-09-27	79.3922	71.4532	7.93903
2016-09-28	79.379	71.44	7.93899
2016-09-29	79.3686	71.4342	7.93441
2016-09-30	79.3586	71.4129	7.94566
2016-10-10	79.3678	71.3674	8.0004
2016-10-11	79.3661	71.3017	8.06434
2016-10-12	79.3575	71.2887	8.06875
2016-10-13	79.3487	71.2769	8.07178
2016-10-14	79.3422	71.2647	8.07745
2016-10-17	79.3344	71.28	8.05438
2016-10-18	79.3526	71.3746	7.97799
2016-10-19	79.3467	71.4194	7.92729
2016-10-20	79.3246	71.3941	7.93047
2016-10-21	79.3199	71.3933	7.92665
2016-10-24	79.2968	71.3776	7.91928
2016-10-25	79.2763	71.3424	7.93389
2016-10-26	79.2565	71.3321	7.92439
2016-10-27	79.2491	71.3217	7.92745
2016-10-28	79.2379	71.282	7.9559
2016-10-31	79.1981	71.2355	7.96263
2016-11-01	79.1959	71.2475	7.94839
2016-11-02	79.1567	71.4908	7.66597
2016-11-03	79.0753	71.3961	7.67928
2016-11-04	79.071	71.4087	7.6623
2016-11-07	79.03	71.3309	7.69908
2016-11-08	79.025	71.3549	7.67018
2016-11-09	79.0221	71.3878	7.63431
2016-11-10	79.0232	71.3739	7.64925
2016-11-11	78.9801	71.375	7.60507
2016-11-14	78.9621	71.3431	7.61897
2016-11-15	78.9449	71.3162	7.62863
2016-11-16	78.9416	71.3234	7.61821
2016-11-17	78.8924	71.2978	7.59456
2016-11-18	78.8922	71.2991	7.59312
2016-11-21	78.8568	71.2714	7.58539
2016-11-22	78.8554	71.2324	7.62303
2016-11-23	78.85	71.3192	7.53084
2016-11-24	78.8093	71.2878	7.52151
2016-11-25	78.7716	71.3152	7.45642
2016-11-28	78.7652	71.3206	7.44454
2016-11-29	78.677	71.2409	7.43603
2016-11-30	78.6624	71.2175	7.44487
2016-12-01	78.6221	71.1617	7.46042
2016-12-02	78.6197	71.2361	7.38351
2016-12-05	78.4825	70.9316	7.55094
2016-12-06	78.4444	70.8009	7.64344
2016-12-07	78.3985	70.7172	7.68125
2016-12-08	78.3851	70.751	7.63409
2016-12-09	78.3652	70.7809	7.58429
2016-12-12	78.5099	70.7885	7.72146
2016-12-13	78.4771	70.9126	7.56443
2016-12-14	78.4697	70.9153	7.55438
2016-12-15	78.4482	70.8847	7.56346
2016-12-16	78.4355	70.8391	7.59646
2016-12-19	78.4147	70.8743	7.54037
2016-12-20	78.4035	70.8167	7.5868
2016-12-21	78.399	70.8766	7.5224
2016-12-22	78.3896	70.8566	7.53307
2016-12-23	78.3701	70.8297	7.54044
2016-12-26	78.3507	70.8277	7.52306
2016-12-27	78.3409	70.835	7.5059
2016-12-28	78.3342	70.7866	7.5476
2016-12-29	78.2995	70.8027	7.49677
2016-12-30	78.2791	70.7543	7.52479
2017-01-03	78.2479	70.7672	7.48068
2017-01-04	78.2388	70.6848	7.55398
2017-01-05	78.2209	70.6978	7.52308
2017-01-06	78.2092	70.6949	7.51428
2017-01-09	78.2077	70.7318	7.47593
2017-01-10	78.1989	70.7107	7.48825
2017-01-11	78.2054	70.7025	7.50286
2017-01-12	78.2044	70.6362	7.56824
2017-01-13	78.1138	70.5497	7.56416
2017-01-16	77.9741	70.112	7.86209
2017-01-17	77.9476	70.3303	7.61729
2017-01-18	77.9441	70.3355	7.60862
2017-01-19	77.9395	70.3235	7.61596
2017-01-20	77.931	70.3652	7.56577
2017-01-23	77.92	70.2991	7.62086
2017-01-24	77.907	70.2662	7.64079
2017-01-25	77.8904	70.2592	7.63121
2017-01-26	77.8742	70.234	7.64017
2017-02-03	77.8588	70.2533	7.60544
2017-02-06	77.859	70.294	7.56498
2017-02-07	77.8469	70.3091	7.53776
2017-02-08	77.8428	70.3211	7.52169
2017-02-09	77.8309	70.3052	7.52571
2017-02-10	77.7957	70.272	7.52369
2017-02-13	77.8062	70.2613	7.54492
2017-02-14	77.7963	70.2682	7.52811
2017-02-15	77.7796	70.2635	7.51611
2017-02-16	77.7655	70.3141	7.45144
2017-02-17	77.7848	70.429	7.35574
2017-02-20	77.8014	70.5814	7.22003
2017-02-21	77.8047	70.5327	7.27201
2017-02-22	77.7792	70.5609	7.2183
2017-02-23	77.7651	70.5083	7.2568
2017-02-24	77.7483	70.4945	7.25378
2017-02-27	77.733	70.5205	7.21257
2017-02-28	77.702	70.4515	7.25057
2017-03-01	77.6977	70.442	7.2557
2017-03-02	77.6954	70.4443	7.25119
2017-03-03	77.6778	70.4536	7.22424
2017-03-06	77.6349	70.4234	7.21148
2017-03-07	77.6058	70.4001	7.20564
2017-03-08	77.6032	70.4069	7.19633
2017-03-09	77.5903	70.3858	7.20457
2017-03-10	77.559	70.3399	7.21909
2017-03-13	77.561	70.3367	7.22434
2017-03-14	77.5505	70.3285	7.22196
2017-03-15	77.5163	70.2794	7.23686
2017-03-16	77.4962	70.2508	7.24536
2017-03-17	77.4733	70.3175	7.15585
2017-03-20	77.4696	70.3743	7.0953
2017-03-21	77.456	70.3385	7.11748
2017-03-22	77.4399	70.3247	7.11516
2017-03-23	77.4252	70.3131	7.11203
2017-03-24	77.4095	70.3774	7.03208
2017-03-27	77.4077	70.4475	6.96025
2017-03-28	77.3893	70.3766	7.0127
2017-03-29	77.3796	70.3014	7.07815
2017-03-30	77.1161	70.1558	6.96031
2017-03-31	77.1184	70.2418	6.87669
2017-04-05	77.0466	70.1117	6.9349
2017-04-06	77.0149	69.8514	7.16351
2017-04-07	77.0025	69.8008	7.20174
2017-04-10	76.9602	69.8713	7.08892
2017-04-11	76.8742	69.8057	7.06857
2017-04-12	76.365	69.1395	7.22551
2017-04-13	76.336	69.0997	7.23625
2017-04-14	76.3928	69.2675	7.12537
2017-04-17	76.4359	68.8886	7.54732
2017-04-18	76.4532	68.6493	7.80394
2017-04-19	76.4364	68.4421	7.99433
2017-04-20	76.3439	68.4321	7.91183
2017-04-21	76.2126	68.3164	7.89615
2017-04-24	76.3694	68.3784	7.99099
2017-04-25	76.3053	68.4537	7.85168
2017-04-26	76.1606	68.2788	7.8818
2017-04-27	76.0722	68.2587	7.8135
2017-04-28	76.0524	68.2324	7.81995
2017-05-02	76.0158	68.1855	7.83024
2017-05-03	76.0188	68.1613	7.85754
2017-05-04	75.9684	68.0975	7.87098
2017-05-05	75.9535	67.9734	7.98004
2017-05-08	75.8309	67.7013	8.12953
2017-05-09	75.5425	67.4277	8.11484
2017-05-10	75.7024	66.2769	9.42549
2017-05-11	75.642	66.5571	9.08486
2017-05-12	75.6165	66.528	9.08846
2017-05-15	75.577	66.4906	9.08638
2017-05-16	75.6516	66.5914	9.06026
2017-05-17	75.5455	66.7837	8.76188
2017-05-18	75.5428	66.8075	8.73529
2017-05-19	75.537	66.8054	8.73168
2017-05-22	75.3459	66.6024	8.74357
2017-05-23	75.1973	65.9701	9.22718
2017-05-24	75.1745	66.1022	9.07234
2017-05-25	75.1064	66.0193	9.08711
2017-05-26	75.0672	65.9492	9.11796
2017-05-31	74.9797	65.8207	9.159
2017-06-01	74.779	65.6064	9.17262
2017-06-02	74.7438	65.7614	8.98241
2017-06-05	74.6089	65.6398	8.96914
2017-06-06	74.6	65.5856	9.01436
2017-06-07	74.6059	65.3826	9.22331
2017-06-08	74.5547	64.9489	9.60582
2017-06-09	74.4733	65.0477	9.4256
2017-06-12	74.4705	64.9177	9.55273
2017-06-13	74.2975	65.0853	9.21226
2017-06-14	74.2794	65.2262	9.0532
2017-06-15	74.1864	65.2598	8.9266
2017-06-16	74.1758	65.3809	8.79487
2017-06-19	74.1901	65.4324	8.7577
2017-06-20	74.1694	65.3444	8.82497
2017-06-21	74.1287	65.1253	9.00344
2017-06-22	74.1325	65.4003	8.73222
2017-06-23	74.1122	65.5549	8.55727
2017-06-26	74.2172	65.5685	8.64872
2017-06-27	74.2209	65.5401	8.68076
2017-06-28	74.1987	65.5342	8.66446
2017-06-29	74.1485	65.6779	8.47057
2017-06-30	74.1567	65.497	8.65964
2017-07-03	74.0482	65.3535	8.69468
2017-07-04	73.9846	65.2549	8.72969
2017-07-05	73.7752	65.2235	8.55167
2017-07-06	73.7499	65.252	8.49793
2017-07-07	73.7138	65.1731	8.54062
2017-07-10	73.6473	65.0895	8.55781
2017-07-11	73.49	64.9296	8.56032
2017-07-12	73.3632	64.5176	8.84562
2017-07-13	73.3409	64.0785	9.26237
2017-07-14	73.0808	64.238	8.8428
2017-07-17	73.319	65.0114	8.30753
2017-07-18	73.2066	65.5788	7.6278
2017-07-19	73.0424	65.2642	7.77819
2017-07-20	72.9952	65.0129	7.98223
2017-07-21	72.9365	64.9658	7.9707
2017-07-24	72.8772	64.916	7.9612
2017-07-25	72.8208	64.8939	7.9269
2017-07-26	72.7569	64.8761	7.88085
2017-07-27	72.6433	64.7966	7.84669
2017-07-28	72.6613	64.4071	8.2542
2017-07-31	72.2885	63.9993	8.28926
2017-08-01	72.2291	64.0197	8.20942
2017-08-02	72.1207	63.9169	8.20379
2017-08-03	72.066	63.8458	8.22024
2017-08-04	71.8053	63.4696	8.33572
2017-08-07	71.7012	63.3702	8.33097
2017-08-08	71.658	63.2989	8.3591
2017-08-09	71.4781	63.1216	8.35654
2017-08-10	71.3281	62.9441	8.38393
2017-08-11	70.9408	62.5093	8.43157
2017-08-14	70.8958	62.6681	8.22769
2017-08-15	70.8537	62.5917	8.26203
2017-08-16	70.6058	62.368	8.23781
2017-08-17	70.6363	62.4231	8.21317
2017-08-18	70.6162	62.4137	8.20251
2017-08-21	70.5015	62.3275	8.17394
2017-08-22	70.4972	62.3048	8.19238
2017-08-23	70.448	62.248	8.2
2017-08-24	70.4282	62.1693	8.25885
2017-08-25	70.4914	62.3466	8.14476
2017-08-28	70.2828	61.9417	8.3411
2017-08-29	70.2638	61.947	8.31679
2017-08-30	69.9651	61.7813	8.18381
2017-08-31	69.7841	61.6128	8.17131
2017-09-01	69.5312	61.4586	8.07264
2017-09-04	69.3297	61.3859	7.94383
2017-09-05	69.1841	61.5115	7.67257
2017-09-06	69.1489	61.4786	7.6703
2017-09-07	69.0429	61.4961	7.54675
2017-09-08	69.0018	61.6703	7.33143
2017-09-11	68.8967	61.2394	7.65733
2017-09-12	68.7791	61.4396	7.33955
2017-09-13	68.6053	61.2861	7.31919
2017-09-14	68.6457	61.4856	7.16012
2017-09-15	68.5158	61.3853	7.13043
2017-09-18	68.3709	61.3104	7.06057
2017-09-19	68.2517	61.2722	6.97951
2017-09-20	68.2205	61.2548	6.96567
2017-09-21	68.0426	61.1995	6.8431
2017-09-22	67.9448	61.1992	6.74561
2017-09-25	67.6844	60.9403	6.74414
2017-09-26	67.6152	60.8173	6.79783
2017-09-27	67.4565	60.6542	6.80223
2017-09-28	67.244	60.4791	6.76496
2017-09-29	67.2159	60.4008	6.81512
2017-10-09	67.3902	60.4018	6.98839
2017-10-10	67.3291	60.0867	7.24235
2017-10-11	67.0798	59.7129	7.36688
2017-10-12	66.8335	59.5669	7.26668
2017-10-13	66.8115	59.5991	7.21247
2017-10-16	66.9931	60.1045	6.88854
2017-10-17	66.5191	59.9813	6.53779
2017-10-18	66.2154	59.611	6.60447
2017-10-19	66.0539	59.4403	6.61363
2017-10-20	65.8551	59.3319	6.52316
2017-10-23	65.809	59.216	6.59306
2017-10-24	65.7153	59.111	6.60431
2017-10-25	65.7317	59.0674	6.66432
2017-10-26	65.3381	58.6886	6.64948
2017-10-27	65.2098	58.6243	6.58551
2017-10-30	65.0626	58.4001	6.6624
2017-10-31	64.8283	58.2397	6.58859
2017-11-01	64.7058	58.1437	6.56207
2017-11-02	64.8318	58.1861	6.64569
2017-11-03	64.8396	58.0749	6.76468
2017-11-06	65.1668	58.761	6.40574
2017-11-07	65.4801	58.4699	7.01023
2017-11-08	65.397	58.5354	6.86163
2017-11-09	65.5244	58.7155	6.80886
2017-11-10	64.6051	57.5362	7.06892
2017-11-13	63.3482	56.5551	6.79303
2017-11-14	63.301	56.5614	6.73958
2017-11-15	63.4104	56.4271	6.9833
2017-11-16	63.1845	56.2854	6.89905
2017-11-17	61.8836	55.0794	6.80427
2017-11-20	61.7203	55.3038	6.41657
2017-11-21	61.6681	55.2378	6.43024
2017-11-22	61.2886	54.8985	6.39013
2017-11-23	63.1884	56.7819	6.40644
2017-11-24	62.955	56.8659	6.08918
2017-11-27	63.055	56.9405	6.1145
2017-11-28	62.7684	56.7539	6.01449
2017-11-29	62.5068	56.562	5.94484
2017-11-30	62.5713	56.6119	5.9594
2017-12-01	62.4096	56.5302	5.87936
2017-12-04	62.1537	56.3232	5.83046
2017-12-05	61.6756	55.8729	5.80271
2017-12-06	61.6489	55.8886	5.76027
2017-12-07	61.7917	56.0368	5.7549
2017-12-08	61.7793	56.1053	5.67403
2017-12-11	61.8848	56.0122	5.87264
2017-12-12	62.0489	56.4869	5.56205
2017-12-13	61.7427	56.4575	5.28517
2017-12-14	61.6702	56.3833	5.28695
2017-12-15	61.7766	56.4864	5.29019
2017-12-18	61.5022	56.2149	5.28726
2017-12-19	61.3641	56.1215	5.24265
2017-12-20	61.0065	55.8102	5.1963
2017-12-21	61.1123	55.9233	5.18903
2017-12-22	60.9784	55.8302	5.14821
2017-12-25	61.1202	55.9571	5.16309
2017-12-26	60.9595	55.847	5.11247
2017-12-27	61.1831	56.1038	5.0793
2017-12-28	61.2613	56.3975	4.86379
2017-12-29	60.9784	56.1636	4.81475
2018-01-02	61.302	56.4131	4.88893
2018-01-03	61.5267	56.3187	5.20802
2018-01-04	61.2775	55.9988	5.27869
2018-01-05	61.1353	55.8613	5.27404
2018-01-08	60.8151	55.5871	5.22802
2018-01-09	60.6712	55.4596	5.21162
2018-01-10	60.7534	55.518	5.23532
2018-01-11	60.6172	55.4176	5.19965
2018-01-12	60.5056	55.3235	5.18211
2018-01-15	61.1899	55.9714	5.21851
2018-01-16	61.067	55.7601	5.30682
2018-01-17	61.0007	55.6667	5.33394
2018-01-18	60.754	55.4589	5.29509
2018-01-19	60.7114	55.4245	5.28693
2018-01-22	60.7514	55.4219	5.32947
2018-01-23	60.4673	55.12	5.34732
2018-01-24	60.1675	54.8786	5.28888
2018-01-25	59.8504	54.5808	5.26955
2018-01-26	59.794	54.5279	5.26612
2018-01-29	59.8	54.4731	5.32699
2018-01-30	59.6964	54.2134	5.48299
2018-01-31	59.8038	54.2801	5.5237
2018-02-01	60.8245	54.568	6.25653
2018-02-02	60.3587	54.5477	5.811
2018-02-05	59.838	54.0784	5.75958
2018-02-06	61.516	55.0688	6.44714
2018-02-07	61.6913	54.7566	6.93465
2018-02-08	61.4746	54.5894	6.88517
2018-02-09	64.4233	57.328	7.09536
2018-02-12	64.1219	57.734	6.38799
2018-02-13	64.1744	57.7467	6.42767
2018-02-14	64.319	57.8232	6.49578
2018-02-22	64.7211	57.9776	6.74348
2018-02-23	64.6891	57.8752	6.8139
2018-02-26	65.2881	58.2597	7.02846
2018-02-27	64.9776	58.0612	6.91642
2018-02-28	64.8645	57.978	6.88659
2018-03-01	64.9464	58.0709	6.87546
2018-03-02	64.7852	57.9864	6.79878
2018-03-05	64.6704	57.8561	6.81437
2018-03-06	64.5569	57.7358	6.82106
2018-03-07	64.5538	57.7784	6.77536
2018-03-08	64.4328	57.7514	6.68149
2018-03-09	64.4199	57.6452	6.77474
2018-03-12	63.9802	57.2209	6.7593
2018-03-13	63.9938	57.2942	6.69965
2018-03-14	63.9154	57.215	6.70039
2018-03-15	63.8279	57.1209	6.70698
2018-03-16	63.8213	57.0745	6.74679
2018-03-19	63.7269	56.986	6.74097
2018-03-20	63.7104	56.9743	6.73612
2018-03-21	63.5096	56.7888	6.72087
2018-03-22	63.5112	56.7654	6.74579
2018-03-23	65.3344	57.969	7.36543
2018-03-26	64.7776	57.7753	7.00231
2018-03-27	65.0189	57.9877	7.03115
2018-03-28	64.9975	58.333	6.66442
2018-03-29	64.936	58.421	6.51499
2018-03-30	64.7993	58.2883	6.51101
2018-04-02	64.528	58.1028	6.42528
2018-04-03	64.4528	58.0126	6.44023
2018-04-04	64.3138	57.8932	6.42065
2018-04-09	64.2179	57.8203	6.39758
2018-04-10	64.1687	57.7357	6.43301
2018-04-11	64.1199	57.6704	6.44947
2018-04-12	64.1516	57.7905	6.36113
2018-04-13	64.2944	57.8138	6.48062
2018-04-16	64.5608	57.8583	6.70251
2018-04-17	64.2101	57.4355	6.77459
2018-04-18	64.1406	57.5195	6.62109
2018-04-19	64.0102	57.2548	6.75534
2018-04-20	64.1601	57.5557	6.60434
2018-04-23	63.9354	57.3538	6.58159
2018-04-24	64.116	57.6568	6.45923
2018-04-25	63.9316	57.6655	6.26607
2018-04-26	64.0238	57.6656	6.35824
2018-04-27	63.8456	57.6242	6.22143
2018-05-02	63.7907	57.5935	6.19717
2018-05-03	63.8615	57.7052	6.15633
2018-05-04	63.87	57.6861	6.18393
2018-05-07	64.0047	57.7541	6.25058
2018-05-08	63.9217	57.6395	6.28221
2018-05-09	63.9082	57.6321	6.2761
2018-05-10	63.7675	57.5107	6.25682
2018-05-11	63.6559	57.4088	6.24709
2018-05-14	63.5717	57.3424	6.22933
2018-05-15	63.7185	57.4998	6.21873
2018-05-16	63.769	57.6792	6.08976
2018-05-17	63.6951	57.5778	6.11732
2018-05-18	63.6614	57.6013	6.06014
2018-05-21	63.5854	57.495	6.09039
2018-05-22	63.5337	57.4255	6.10819
2018-05-23	63.6517	57.5531	6.09856
2018-05-24	63.7189	57.5117	6.20721
2018-05-25	63.3876	57.2241	6.16358
2018-05-28	63.1933	57.0433	6.15006
2018-05-29	63.1854	56.993	6.19241
2018-05-30	64.5363	58.0165	6.51973
2018-05-31	64.7052	58.807	5.89823
2018-06-01	64.9352	59.3062	5.62892
2018-06-04	63.6094	57.9513	5.65811
2018-06-05	62.7879	57.2959	5.49199
2018-06-06	62.8772	57.3068	5.57044
2018-06-07	62.7614	57.2345	5.5269
2018-06-08	62.9599	57.331	5.62883
2018-06-11	62.9593	57.2325	5.72679
2018-06-12	62.9346	57.2462	5.68834
2018-06-13	62.9124	57.3607	5.55172
2018-06-14	62.6892	57.1325	5.55662
2018-06-15	62.7337	57.1841	5.54966
2018-06-19	66.2288	59.6203	6.6085
2018-06-20	66.0009	59.8015	6.19935
2018-06-21	65.8341	59.6696	6.1645
2018-06-22	65.0438	58.9925	6.05136
2018-06-25	65.0569	59.059	5.99792
2018-06-26	64.9344	58.8867	6.04766
2018-06-27	64.701	58.6371	6.06391
2018-06-28	64.7078	58.5808	6.12701
2018-06-29	65.0242	58.9557	6.06853
2018-07-02	65.5329	59.7293	5.80364
2018-07-03	65.3698	59.6416	5.72821
2018-07-04	64.7048	59.0738	5.63101
2018-07-05	64.5731	58.8623	5.71084
2018-07-06	64.504	58.8807	5.62334
2018-07-09	64.561	58.8884	5.67258
2018-07-10	64.3888	58.7754	5.61343
2018-07-11	64.7717	59.2239	5.54775
2018-07-12	64.9904	59.6358	5.3546
2018-07-13	64.829	59.4629	5.36608
2018-07-16	64.7919	59.4323	5.35957
2018-07-17	64.7957	59.4359	5.35984
2018-07-18	64.3971	59.0788	5.31832
2018-07-19	63.9776	58.7029	5.27473
2018-07-20	64.0519	58.7712	5.28072
2018-07-23	63.897	58.6241	5.27295
2018-07-24	63.828	58.4073	5.42068
2018-07-25	63.6958	58.4348	5.26099
2018-07-26	63.2864	58.0661	5.22031
2018-07-27	63.2636	58.0358	5.22773
2018-07-30	62.7504	57.5726	5.17782
2018-07-31	62.6601	57.4823	5.17777
2018-08-01	62.8292	57.6715	5.15771
2018-08-02	63.5487	58.0136	5.53508
2018-08-03	63.2812	57.5999	5.68139
2018-08-06	64.2292	58.2068	6.02241
2018-08-07	64.3334	58.5865	5.74686
2018-08-08	64.5684	58.9991	5.56929
2018-08-09	64.8896	59.431	5.45862
2018-08-10	64.8534	59.4073	5.44613
2018-08-13	64.795	59.3526	5.44234
2018-08-14	64.7923	59.3581	5.43418
2018-08-15	65.5606	59.9877	5.57294
2018-08-16	65.6789	59.9039	5.77509
2018-08-17	65.8824	59.9041	5.97827
2018-08-20	65.8884	60.0267	5.86171
2018-08-21	65.7771	59.8307	5.94637
2018-08-22	65.96	60.0818	5.87825
2018-08-23	65.8447	59.9661	5.87859
2018-08-24	65.8346	59.9623	5.87228
2018-08-27	65.9471	60.0847	5.86235
2018-08-28	65.9129	59.9718	5.94107
2018-08-29	66.0539	60.1226	5.93126
2018-08-30	66.1225	60.1237	5.99881
2018-08-31	66.1733	60.0958	6.07748
2018-09-03	66.1049	60.0678	6.03709
2018-09-04	66.1477	60.1177	6.02998
2018-09-05	66.3399	60.4014	5.93854
2018-09-06	66.3888	60.3207	6.06808
2018-09-07	66.2881	60.2326	6.05552
2018-09-10	66.5433	60.4806	6.0627
2018-09-11	66.3576	60.2119	6.14569
2018-09-12	66.1842	60.0669	6.11734
2018-09-13	66.1446	60.0413	6.10323
2018-09-14	66.1243	60.0294	6.09484
2018-09-17	66.1563	60.0358	6.12044
2018-09-18	66.4002	60.4328	5.96737
2018-09-19	66.3702	60.3416	6.02864
2018-09-20	66.2924	60.2574	6.03508
2018-09-21	66.4661	60.4356	6.03043
2018-09-25	66.4345	60.4673	5.96726
2018-09-26	66.397	60.4633	5.93366
2018-09-27	66.1837	60.3126	5.87109
2018-09-28	66.1839	60.3676	5.81633
2018-10-08	67.8094	62.0256	5.78379
2018-10-09	67.6504	61.8147	5.83564
2018-10-10	67.1539	61.3649	5.789
2018-10-11	70.6332	64.358	6.27517
2018-10-12	70.5338	64.2913	6.24255
2018-10-15	70.5881	64.3194	6.26873
2018-10-16	70.55	64.1981	6.35193
2018-10-17	70.4969	64.2478	6.24919
2018-10-18	71.3005	65.1812	6.11931
2018-10-19	71.5625	65.8365	5.72603
2018-10-22	72.6047	66.3969	6.20778
2018-10-23	72.8884	67.0716	5.81683
2018-10-24	72.8145	66.9931	5.82145
2018-10-25	72.78	66.9589	5.8211
2018-10-26	72.7287	66.9287	5.8
2018-10-29	72.8397	66.9489	5.89081
2018-10-30	72.8979	67.0733	5.82458
2018-10-31	72.9351	67.0551	5.88008
2018-11-01	72.8849	66.9744	5.91044
2018-11-02	73.2036	67.0904	6.11324
2018-11-05	72.7444	66.4829	6.26155
2018-11-06	72.7655	66.6071	6.15839
2018-11-07	72.7476	66.5899	6.15772
2018-11-08	72.7419	66.584	6.15789
2018-11-09	72.4225	66.2637	6.15878
2018-11-12	72.3257	66.2065	6.11926
2018-11-13	72.2179	65.9075	6.31033
2018-11-14	72.2942	66.0497	6.24456
2018-11-15	72.3246	66.1251	6.19951
2018-11-16	72.3306	66.1025	6.22808
2018-11-19	72.3046	66.0701	6.23451
2018-11-20	72.6844	66.4049	6.27946
2018-11-21	72.6214	66.4492	6.1723
2018-11-22	72.6393	66.4957	6.14361
2018-11-23	73.1779	66.9823	6.19568
2018-11-26	73.1008	66.8654	6.23542
2018-11-27	73.0672	66.8357	6.23155
2018-11-28	72.9663	66.6624	6.30389
2018-11-29	73.1665	66.9972	6.1693
2018-11-30	73.1992	67.0838	6.11539
2018-12-03	73.4945	67.283	6.21147
2018-12-04	73.4517	67.2082	6.24344
2018-12-05	73.3428	67.1085	6.2343
2018-12-06	73.352	67.08	6.27209
2018-12-07	73.305	67.0365	6.26858
2018-12-10	73.3017	67.0342	6.26757
2018-12-11	73.25	66.9977	6.25236
2018-12-12	73.1228	66.8757	6.24711
2018-12-13	73.2298	66.9464	6.28341
2018-12-14	73.3119	67.1512	6.16071
2018-12-17	73.2769	67.0635	6.21338
2018-12-18	73.2001	66.9952	6.20494
2018-12-19	73.0383	66.7949	6.24346
2018-12-20	72.9183	66.7214	6.19689
2018-12-21	72.7193	66.5304	6.18887
2018-12-24	72.5301	66.3691	6.16106
2018-12-25	72.4306	66.3399	6.0907
2018-12-26	72.3198	66.2157	6.10406
2018-12-27	72.2292	66.1363	6.09285
2018-12-28	72.1052	66.0211	6.08407
2019-01-02	71.9927	65.9068	6.08584
2019-01-03	71.9123	65.7925	6.11985
2019-01-04	71.659	65.5711	6.08787
2019-01-07	71.6742	65.4261	6.24812
2019-01-08	71.4229	65.184	6.23894
2019-01-09	71.3498	65.1148	6.23504
2019-01-10	70.8058	64.5943	6.21158
2019-01-11	70.6656	64.4627	6.20292
2019-01-14	70.6385	64.4396	6.19894
2019-01-15	70.665	64.512	6.15302
2019-01-16	70.591	64.449	6.14199
2019-01-17	70.5984	64.4509	6.14755
2019-01-18	70.8145	64.7392	6.07534
2019-01-21	70.8393	64.6987	6.14055
2019-01-22	70.8996	64.812	6.08768
2019-01-23	70.8991	64.834	6.06506
2019-01-24	70.7844	64.7193	6.06509
2019-01-25	70.7306	64.6754	6.05519
2019-01-28	70.3366	64.3141	6.02251
2019-01-29	69.96	64.0089	5.95106
2019-01-30	69.8133	63.8422	5.97108
2019-01-31	69.6711	63.7006	5.97052
2019-02-01	69.6215	63.7438	5.87772
2019-02-11	69.7073	63.4773	6.23008
2019-02-12	69.6423	63.3532	6.28909
2019-02-13	69.6565	63.3316	6.32486
2019-02-14	69.5424	63.1713	6.37108
2019-02-15	69.5704	63.2253	6.34512
2019-02-18	69.9528	63.7019	6.2509
2019-02-19	69.9081	63.7747	6.13336
2019-02-20	69.8778	63.7555	6.1223
2019-02-21	69.8377	63.7321	6.10555
2019-02-22	69.8626	63.7928	6.06983
2019-02-25	70.7746	64.2788	6.49582
2019-02-26	70.702	64.315	6.38701
2019-02-27	70.4613	64.0912	6.37012
2019-02-28	70.4645	64.119	6.34556
2019-03-01	70.434	64.0726	6.36141
2019-03-04	70.3943	63.9969	6.39744
2019-03-05	70.4724	63.9009	6.57147
2019-03-06	70.1772	63.5064	6.67079
2019-03-07	70.137	63.434	6.70299
2019-03-08	70.9089	64.4449	6.46397
2019-03-11	70.6003	64.8476	5.75273
2019-03-12	70.585	64.7388	5.84623
2019-03-13	70.7981	65.0548	5.74332
2019-03-14	70.598	64.7341	5.86391
2019-03-15	70.6737	64.9641	5.7096
2019-03-18	70.7822	64.8693	5.91294
2019-03-19	70.5894	64.7016	5.88774
2019-03-20	70.2974	64.4227	5.8747
2019-03-21	70.2535	64.3893	5.86423
2019-03-22	70.1423	64.2537	5.88856
2019-03-25	70.0274	64.1803	5.84708
2019-03-26	70.1287	64.3121	5.81661
2019-03-27	69.8192	64.0035	5.81572
2019-03-28	69.7505	63.9501	5.80036
2019-03-29	69.6706	63.9537	5.7169
2019-04-01	69.9495	64.0777	5.87178
2019-04-02	69.8938	63.9929	5.90085
2019-04-03	69.8965	63.9985	5.898
2019-04-04	69.7825	63.8426	5.93985
2019-04-08	69.3915	63.5016	5.88991
2019-04-09	69.1354	63.2689	5.86651
2019-04-10	69.079	63.2417	5.83729
2019-04-11	68.7892	62.8399	5.94923
2019-04-12	68.6908	62.7937	5.89711
2019-04-15	68.7073	62.7917	5.91567
2019-04-16	68.8639	63.0146	5.84928
2019-04-17	68.7627	62.6611	6.10161
2019-04-18	68.7928	62.718	6.07477
2019-04-19	68.7759	62.7078	6.06801
2019-04-22	68.7443	62.7127	6.03159
2019-04-23	68.5569	62.4454	6.11148
2019-04-24	68.5492	62.5029	6.04637
2019-04-25	69.2143	63.2604	5.95382
2019-04-26	69.5214	63.0174	6.5041
2019-04-29	69.2524	62.7195	6.53293
2019-04-30	69.1685	62.6658	6.50271
2019-05-06	70.0798	63.6682	6.41165
2019-05-07	70.0176	63.8513	6.16632
2019-05-08	70.0657	63.9413	6.12436
2019-05-09	70.023	63.873	6.15005
2019-05-10	70.4304	64.3033	6.12708
2019-05-13	70.4831	64.5021	5.98096
2019-05-14	70.4736	64.4718	6.00178
2019-05-15	70.4956	64.4833	6.01238
2019-05-16	70.3934	64.3369	6.05646
2019-05-17	70.7246	64.7666	5.95795
2019-05-20	70.7307	64.5742	6.15645
2019-05-21	70.9335	64.8127	6.12083
2019-05-22	70.8434	64.703	6.14036
2019-05-23	70.8672	64.6956	6.17154
2019-05-24	70.7442	64.6182	6.12603
2019-05-27	70.7393	64.654	6.08531
2019-05-28	70.6664	64.5522	6.11423
2019-05-29	70.6347	64.5227	6.11207
2019-05-30	70.2689	64.179	6.08984
2019-05-31	70.1314	64.0449	6.08645
2019-06-03	70.1607	64.0774	6.08329
2019-06-04	70.2153	64.0551	6.16019
2019-06-05	70.221	64.0253	6.19572
2019-06-06	70.2239	64.0177	6.20615
2019-06-10	70.258	64.1817	6.07623
2019-06-11	70.4361	64.2234	6.21262
2019-06-12	70.4041	64.2692	6.13491
2019-06-13	70.1928	64.0786	6.11417
2019-06-14	70.3619	64.2366	6.12536
2019-06-17	70.261	64.1411	6.11989
2019-06-18	70.2501	64.1386	6.11153
2019-06-19	70.3016	64.1848	6.11675
2019-06-20	70.4973	64.2656	6.23178
2019-06-21	70.1174	63.9072	6.21018
2019-06-24	70.0561	63.7947	6.26139
2019-06-25	70.0316	63.7775	6.25407
2019-06-26	70.0062	63.7599	6.24634
2019-06-27	69.9685	63.7308	6.23771
2019-06-28	69.9161	63.6893	6.22684
2019-07-01	69.8064	63.6436	6.16277
2019-07-02	69.7161	63.5845	6.1316
2019-07-03	69.3413	63.2379	6.10338
2019-07-04	69.339	63.2302	6.10875
2019-07-05	69.3218	63.2167	6.10504
2019-07-08	69.9972	63.8359	6.16135
2019-07-09	69.8891	63.637	6.25214
2019-07-10	69.7427	63.5105	6.23211
2019-07-11	69.52	63.2969	6.22315
2019-07-12	69.3347	63.1065	6.22828
2019-07-15	69.2805	63.0528	6.22764
2019-07-16	69.254	63.0544	6.19959
2019-07-17	69.2462	63.0472	6.19901
2019-07-18	68.8239	62.6656	6.15831
2019-07-19	68.7709	62.6913	6.07961
2019-07-22	68.5476	62.563	5.98463
2019-07-23	68.5258	62.608	5.91779
2019-07-24	68.5094	62.5753	5.93411
2019-07-25	68.5095	62.5277	5.98172
2019-07-26	68.3857	62.4066	5.97918
2019-07-29	68.1506	62.195	5.95563
2019-07-30	68.1184	62.1647	5.95363
2019-07-31	68.1124	62.1651	5.94732
2019-08-01	68.0929	62.1305	5.96239
2019-08-02	68.0968	62.0998	5.99699
2019-08-05	68.2947	62.0591	6.23559
2019-08-06	68.2296	61.9412	6.28835
2019-08-07	68.1311	61.8381	6.29296
2019-08-08	68.2053	61.8703	6.33502
2019-08-09	68.3368	62.0907	6.24614
2019-08-12	68.2877	62.107	6.18077
2019-08-13	68.2759	62.129	6.14693
2019-08-14	68.2621	62.1293	6.13276
2019-08-15	68.2512	62.1032	6.14795
2019-08-16	68.1142	61.9754	6.13887
2019-08-19	68.8484	62.5615	6.2869
2019-08-20	68.5701	62.5441	6.02602
2019-08-21	67.7821	61.8262	5.95588
2019-08-22	67.6712	61.7145	5.95669
2019-08-23	67.6555	61.6952	5.96037
2019-08-26	67.6788	61.7168	5.96205
2019-08-27	68.0221	62.144	5.8781
2019-08-28	67.9759	62.1338	5.84214
2019-08-29	67.9377	62.0983	5.83945
2019-08-30	67.9242	62.0584	5.8658
2019-09-02	67.5507	61.8254	5.72527
2019-09-03	67.5377	61.7014	5.83624
2019-09-04	67.3954	61.5558	5.83964
2019-09-05	67.3029	61.4705	5.83237
2019-09-06	67.2419	61.4086	5.83329
2019-09-09	67.153	61.3481	5.80491
2019-09-10	67.1406	61.3071	5.83354
2019-09-11	67.1001	61.2723	5.82779
2019-09-12	67.1119	61.3069	5.80499
2019-09-16	66.9648	61.1694	5.79536
2019-09-17	67.6046	61.8508	5.75381
2019-09-18	67.4836	61.7979	5.68576
2019-09-19	67.4428	61.7652	5.67762
2019-09-20	67.4409	61.7417	5.69924
2019-09-23	67.5496	61.8704	5.67916
2019-09-24	67.6188	62.0039	5.61488
2019-09-25	68.0737	62.5223	5.55144
2019-09-26	68.2841	62.3869	5.89719
2019-09-27	68.1041	62.2364	5.86763
2019-09-30	68.1097	62.254	5.85578
2019-10-08	68.0063	62.2132	5.79315
2019-10-09	67.9656	62.1787	5.78685
2019-10-10	67.8121	62.0134	5.79869
2019-10-11	67.7172	61.9083	5.80885
2019-10-14	67.6184	61.8183	5.80011
2019-10-15	67.7347	62.014	5.72061
2019-10-16	67.6795	61.851	5.82844
2019-10-17	67.6653	61.8259	5.83942
2019-10-18	67.8641	61.9616	5.90256
2019-10-21	67.7781	61.8326	5.94552
2019-10-22	67.8592	61.9425	5.91674
2019-10-23	67.8164	61.9445	5.87194
2019-10-24	67.81	61.93	5.88006
2019-10-25	67.8101	61.9592	5.85085
2019-10-28	67.7479	61.8191	5.9288
2019-10-29	67.797	61.9597	5.83729
2019-10-30	67.6352	61.7251	5.91011
2019-10-31	67.4641	61.5364	5.92771
2019-11-01	67.4554	61.5954	5.85999
2019-11-04	67.4041	61.5354	5.86873
2019-11-05	67.4361	61.5317	5.90443
2019-11-06	67.4306	61.5531	5.87749
2019-11-07	67.3044	61.4283	5.87612
2019-11-08	67.2414	61.3695	5.87193
2019-11-11	67.557	61.5687	5.98835
2019-11-12	67.4978	61.5079	5.98993
2019-11-13	67.4634	61.4691	5.99434
2019-11-14	67.3784	61.3947	5.98374
2019-11-15	67.326	61.362	5.964
2019-11-18	67.4036	61.5304	5.87319
2019-11-19	67.478	61.482	5.99602
2019-11-20	67.4421	61.5591	5.88294
2019-11-21	67.4002	61.5157	5.88455
2019-11-22	67.3043	61.4478	5.85649
2019-11-25	66.9631	61.2113	5.75179
2019-11-26	66.726	60.9918	5.73417
2019-11-27	66.7235	60.9984	5.7251
2019-11-28	66.6646	60.9227	5.74194
2019-11-29	66.4817	60.7502	5.7315
2019-12-02	66.4018	60.6709	5.73088
2019-12-03	66.4003	60.672	5.72831
2019-12-04	66.3879	60.6599	5.72798
2019-12-05	66.3509	60.5981	5.75272
2019-12-06	66.3293	60.5318	5.79747
2019-12-09	66.246	60.385	5.86106
2019-12-10	66.1946	60.3401	5.85453
2019-12-11	66.0967	60.2555	5.84118
2019-12-12	65.8461	60.0232	5.82282
2019-12-13	66.0243	60.225	5.79929
2019-12-16	66.1875	60.2163	5.97119
2019-12-17	66.1547	59.988	6.16666
2019-12-18	66.0459	59.9903	6.05567
2019-12-19	66.0234	59.9696	6.0537
2019-12-20	66.114	60.0515	6.06246
2019-12-23	66.3164	60.067	6.24945
2019-12-24	66.1041	60.1171	5.98698
2019-12-25	65.9693	60.0153	5.95402
2019-12-26	65.9355	59.9391	5.99632
2019-12-27	65.9063	59.9107	5.99559
2019-12-30	66.0494	60.0165	6.03296
2019-12-31	65.9601	59.875	6.08512
2020-01-02	66.0876	59.8905	6.19714
2020-01-03	65.9828	59.7796	6.20319
2020-01-06	65.4739	59.3162	6.15766
2020-01-07	65.4674	59.1729	6.29447
2020-01-08	65.5454	59.3233	6.22213
2020-01-09	65.5935	59.4571	6.1364
2020-01-10	65.6098	59.4967	6.11309
2020-01-13	65.6111	59.5738	6.03734
2020-01-14	65.523	59.4734	6.04953
2020-01-15	65.555	59.4975	6.05751
2020-01-16	65.5472	59.4771	6.07016
2020-01-17	65.485	59.4034	6.08163
2020-01-20	65.5374	59.4648	6.07265
2020-01-21	65.511	59.6994	5.81166
2020-01-22	65.337	59.5768	5.76023
2020-01-23	66.9848	61.1876	5.79723
2020-02-03	71.3095	61.3544	9.9551
2020-02-04	71.3461	63.7102	7.63597
2020-02-05	71.3649	63.7927	7.57226
2020-02-06	71.4598	63.5946	7.8652
2020-02-07	70.9537	62.9688	7.98485
2020-02-10	70.8274	62.8535	7.97388
2020-02-11	70.7723	62.778	7.99421
2020-02-12	70.4016	62.5188	7.88278
2020-02-13	70.2692	62.4587	7.81049
2020-02-14	70.1706	62.376	7.79459
2020-02-17	70.3289	62.4906	7.83834
2020-02-18	70.1818	62.451	7.73085
2020-02-19	70.0881	62.3329	7.75519
2020-02-20	70.2519	62.5044	7.74745
2020-02-21	70.2271	62.4841	7.74292
2020-02-24	70.1269	62.4306	7.6963
2020-02-25	70.0256	62.4009	7.62465
2020-02-26	69.7937	62.1388	7.6549
2020-02-27	69.8464	62.3	7.54643
2020-02-28	70.7512	63.1954	7.55581
2020-03-02	71.2686	64.7435	6.52507
2020-03-03	71.0201	64.3192	6.70091
2020-03-04	70.8982	64.1969	6.70131
2020-03-05	70.9952	64.2794	6.71584
2020-03-06	71.0332	64.4439	6.58924
2020-03-09	71.5613	65.0824	6.47899
2020-03-10	71.6632	65.4108	6.25241
2020-03-11	71.6509	65.4403	6.21061
2020-03-12	71.8102	65.5061	6.30403
2020-03-13	71.6369	64.9069	6.72991
2020-03-16	71.778	65.026	6.75198
2020-03-17	71.8063	64.8405	6.9658
2020-03-18	71.923	64.8676	7.05549
2020-03-19	71.6629	64.428	7.23486
2020-03-20	71.6929	64.3603	7.33263
2020-03-23	72.0374	65.0744	6.96304
2020-03-24	72.0654	65.4581	6.60728
2020-03-25	72.1215	65.4449	6.67653
2020-03-26	72.2124	65.7217	6.49073
2020-03-27	72.2082	65.7227	6.48551
2020-03-30	72.0801	65.6587	6.42139
2020-03-31	71.9311	65.6019	6.3292
2020-04-01	71.7117	65.2517	6.46004
2020-04-02	72.0674	65.6111	6.45623
2020-04-03	72.0192	65.6148	6.40446
2020-04-07	72.0292	65.6115	6.4177
2020-04-08	72.0157	65.5879	6.42783
2020-04-09	71.9325	65.5322	6.40025
2020-04-10	71.9929	65.6119	6.381
2020-04-13	71.9364	65.5899	6.34654
2020-04-14	71.9514	65.6532	6.29817
2020-04-15	71.9496	65.7111	6.23848
2020-04-16	71.9875	65.753	6.23443
2020-04-17	71.8426	65.6463	6.19634
2020-04-20	71.699	65.508	6.19099
2020-04-21	71.7174	65.5616	6.15576
2020-04-22	71.7309	65.6171	6.11378
2020-04-23	71.6831	65.5684	6.11465
2020-04-24	71.5426	65.4482	6.0944
2020-04-27	71.4807	65.3876	6.09311
2020-04-28	71.2265	65.1257	6.1008
2020-04-29	71.1584	65.0967	6.06174
2020-04-30	71.0474	65.061	5.98646
2020-05-06	70.8443	64.851	5.9933
2020-05-07	70.7453	64.7739	5.97139
2020-05-08	70.7304	64.7773	5.95311
2020-05-11	70.6969	64.7437	5.95318
2020-05-12	70.6066	64.656	5.9506
2020-05-13	70.569	64.6209	5.94815
2020-05-14	70.6333	64.6922	5.94112
2020-05-15	70.5825	64.6279	5.95461
2020-05-18	70.4745	64.5393	5.93516
2020-05-19	70.4747	64.5034	5.97123
2020-05-20	70.4435	64.4978	5.94566
2020-05-21	70.461	64.4784	5.98257
2020-05-22	70.6052	64.3821	6.22308
2020-05-25	70.5735	64.4381	6.13537
2020-05-26	70.4601	64.347	6.11308
2020-05-27	70.4203	64.3803	6.03997
2020-05-28	70.1174	64.178	5.93947
2020-05-29	70.0385	64.0947	5.94384
2020-06-01	70.6396	64.4326	6.20704
2020-06-02	70.3524	64.0436	6.30887
2020-06-03	70.2891	63.9885	6.30064
2020-06-04	70.1156	63.8323	6.28327
2020-06-05	70.0635	63.7919	6.27161
2020-06-08	70.0626	63.7949	6.26773
2020-06-09	70.0446	63.7095	6.33516
2020-06-10	70.0347	63.7056	6.32904
2020-06-11	69.7585	63.4388	6.31971
2020-06-12	69.6656	63.3722	6.29343
2020-06-15	69.5426	63.2753	6.26735
2020-06-16	69.7886	63.5064	6.2822
2020-06-17	69.5951	63.3181	6.27698
2020-06-18	69.511	63.2111	6.29988
2020-06-19	69.4392	63.1449	6.2943
2020-06-22	69.3016	63.0274	6.2742
2020-06-23	68.9622	62.6953	6.26686
2020-06-24	68.7802	62.5324	6.24777
2020-06-29	68.5762	62.3586	6.2176
2020-06-30	68.549	62.3453	6.20369
2020-07-01	68.6312	62.2484	6.38282
2020-07-02	68.3739	61.9688	6.40515
2020-07-03	68.3027	61.8649	6.43775
2020-07-06	69.1925	62.2387	6.95389
2020-07-07	69.0691	62.2482	6.82093
2020-07-08	69.0198	61.8994	7.12041
2020-07-09	68.8296	61.3827	7.44693
2020-07-10	68.9114	61.7898	7.12154
2020-07-13	70.0287	63.2238	6.80487
2020-07-14	69.7515	63.0382	6.7133
2020-07-15	68.798	62.1442	6.65379
2020-07-16	70.4723	63.2767	7.1956
2020-07-17	70.5063	63.5096	6.99676
2020-07-20	70.5752	63.3321	7.24306
2020-07-21	70.5227	63.3961	7.12663
2020-07-22	70.428	63.2504	7.17761
2020-07-23	69.9683	62.8562	7.11216
2020-07-24	70.6743	63.7781	6.89625
2020-07-27	70.8211	64.114	6.7071
2020-07-28	70.64	63.9115	6.72844
2020-07-29	70.5925	63.838	6.75455
2020-07-30	70.1143	63.4477	6.6666
2020-07-31	70.018	63.1312	6.88687
2020-08-03	69.9135	62.6641	7.24938
2020-08-04	69.891	62.7656	7.12537
2020-08-05	69.7292	62.6615	7.06772
2020-08-06	69.6113	62.6196	6.99172
2020-08-07	69.5186	62.5203	6.99827
2020-08-10	69.4754	62.4954	6.97995
2020-08-11	69.4678	62.5024	6.96541
2020-08-12	69.5267	62.4628	7.06394
2020-08-13	69.4985	62.4333	7.06515
2020-08-14	69.5025	62.4151	7.08734
2020-08-17	69.5736	62.2828	7.29086
2020-08-18	69.5415	62.2456	7.29596
2020-08-19	68.7903	61.5983	7.19203
2020-08-20	68.4776	61.1368	7.3408
2020-08-21	68.375	61.0949	7.28012
2020-08-24	68.2817	61.0362	7.24549
2020-08-25	68.2203	60.9971	7.22327
2020-08-26	68.1172	60.8821	7.23511
2020-08-27	67.9295	60.818	7.11147
2020-08-28	68.2138	60.8324	7.38139
2020-08-31	67.9769	60.6388	7.33805
2020-09-01	68.0533	60.7175	7.33579
2020-09-02	68.0273	60.6926	7.3347
2020-09-03	67.7124	60.404	7.30843
2020-09-04	67.6321	60.2757	7.35639
2020-09-07	67.5133	60.1674	7.34588
2020-09-08	67.2633	60.0537	7.20963
2020-09-09	67.287	60.2283	7.05873
2020-09-10	67.0025	59.7248	7.27772
2020-09-11	67.1963	60.3532	6.8431
2020-09-14	67.577	60.2723	7.30468
2020-09-15	67.3041	60.0035	7.30066
2020-09-16	67.1738	59.8934	7.28037
2020-09-17	67.0337	59.7495	7.28412
2020-09-18	66.8546	59.6672	7.18739
2020-09-21	66.7713	59.628	7.14328
2020-09-22	67.0505	59.9309	7.11956
2020-09-23	66.6893	59.6516	7.03768
2020-09-24	67.6757	60.5861	7.08962
2020-09-25	67.2514	60.0664	7.18494
2020-09-28	67.0818	59.9067	7.17509
2020-09-29	67.1128	59.98	7.1328
2020-09-30	66.9301	59.8337	7.0964
2020-10-09	66.8808	59.6282	7.25256
2020-10-12	67.3237	59.454	7.86969
2020-10-13	67.3134	59.424	7.88941
2020-10-14	66.7551	58.9367	7.81841
2020-10-15	66.8625	59.1252	7.73722
2020-10-16	66.8794	59.1169	7.76244
2020-10-19	66.9048	59.0873	7.81757
2020-10-20	66.8806	59.1297	7.75087
2020-10-21	66.6289	58.9649	7.66408
2020-10-22	66.6239	58.9243	7.6996
2020-10-23	66.772	58.9953	7.77671
2020-10-26	66.7155	58.9403	7.7752
2020-10-27	66.6562	58.8838	7.77234
2020-10-28	66.5615	58.8073	7.7542
2020-10-29	66.3113	58.5859	7.72544
2020-10-30	66.0049	58.4474	7.55752
2020-11-02	66.1879	58.9198	7.26817
2020-11-03	66.1422	58.7811	7.3611
2020-11-04	66.0636	58.6765	7.38703
2020-11-05	66.3089	58.898	7.41089
2020-11-06	66.2997	58.9261	7.37353
2020-11-09	66.3199	59.0723	7.24762
2020-11-10	66.1688	59.0714	7.09742
2020-11-11	65.9166	58.9074	7.00918
2020-11-12	65.919	58.8558	7.06311
2020-11-13	65.9076	58.8372	7.07036
2020-11-16	65.4342	58.4398	6.99443
2020-11-17	65.7349	58.7727	6.96217
2020-11-18	65.5998	58.6984	6.90137
2020-11-19	65.4874	58.6018	6.88551
2020-11-20	65.5177	58.53	6.98766
2020-11-23	65.6041	58.4865	7.1176
2020-11-24	65.5732	58.4926	7.08061
2020-11-25	65.7341	58.6248	7.10926
2020-11-26	65.4465	58.4912	6.95535
2020-11-27	65.4237	58.4804	6.94329
2020-11-30	65.4392	58.4864	6.95275
2020-12-01	65.6025	58.7089	6.89358
2020-12-02	65.607	58.7302	6.87676
2020-12-03	65.4747	58.5965	6.87818
2020-12-04	65.2582	58.452	6.80623
2020-12-07	65.1218	58.3807	6.74111
2020-12-08	65.1096	58.3789	6.73074
2020-12-09	64.8871	58.1927	6.69438
2020-12-10	64.4553	57.7981	6.65714
2020-12-11	64.4592	57.843	6.6162
2020-12-14	63.9763	57.4565	6.51984
2020-12-15	63.9007	57.366	6.53461
2020-12-16	63.851	57.3178	6.53325
2020-12-17	63.7036	57.1875	6.51611
2020-12-18	63.4941	56.9757	6.51838
2020-12-21	63.1008	56.6017	6.49912
2020-12-22	63.5683	57.3913	6.17703
2020-12-23	63.5105	57.5731	5.93739
2020-12-24	63.3626	57.5361	5.82652
2020-12-25	63.7372	57.8836	5.85359
2020-12-28	63.6676	57.8473	5.82026
2020-12-29	63.9613	58.1224	5.83887
2020-12-30	64.047	58.4322	5.61476
2020-12-31	64.2023	58.4131	5.78918
2021-01-04	64.151	58.2459	5.9051
2021-01-05	63.7628	57.5933	6.16949
2021-01-06	63.6618	57.4228	6.23899
2021-01-07	63.5177	57.306	6.2116
2021-01-08	63.4117	57.2302	6.18156
2021-01-11	64.0921	57.6065	6.48558
2021-01-12	64.2561	58.158	6.09818
2021-01-13	63.8753	57.8868	5.98844
2021-01-14	64.3033	58.2149	6.0884
2021-01-15	64.212	58.1614	6.05059
2021-01-18	64.1127	58.0584	6.05428
2021-01-19	63.6537	57.6979	5.95573
2021-01-20	63.117	57.2589	5.85806
2021-01-21	63.299	57.2807	6.0183
2021-01-22	63.0894	57.1511	5.93831
2021-01-25	62.9041	56.9534	5.95066
2021-01-26	62.7548	56.9188	5.83594
2021-01-27	62.5234	56.6995	5.82385
2021-01-28	61.1828	55.4688	5.71401
2021-01-29	61.3097	55.231	6.0787
2021-02-01	60.9851	55.06	5.92507
2021-02-02	60.9632	54.9924	5.97088
2021-02-03	60.9466	55.0728	5.87377
2021-02-04	60.8769	54.9513	5.92567
2021-02-05	60.6253	54.6396	5.98571
2021-02-08	60.526	54.7732	5.75279
2021-02-09	60.4625	54.4834	5.97909
2021-02-10	60.5777	54.2814	6.29632
2021-02-18	59.7865	53.356	6.43054
2021-02-19	59.5557	53.1008	6.45489
2021-02-22	59.4475	53.1435	6.30401
2021-02-23	59.1581	52.7472	6.41084
2021-02-24	59.4951	53.0456	6.44945
2021-02-25	59.3166	52.8833	6.43332
2021-02-26	59.2324	52.6157	6.61676
2021-03-01	59.174	52.8126	6.36147
2021-03-02	58.8674	52.642	6.22538
2021-03-03	58.7798	52.6173	6.16246
2021-03-04	58.5706	52.5333	6.03733
2021-03-05	58.4202	52.3916	6.0286
2021-03-08	58.4897	52.3508	6.13882
2021-03-09	58.8557	52.1385	6.71713
2021-03-10	58.6907	51.8282	6.86249
2021-03-11	59.4645	52.6631	6.80132
2021-03-12	59.4904	52.5761	6.91437
2021-03-15	59.4102	52.6073	6.80285
2021-03-16	59.331	52.5985	6.73256
2021-03-17	59.1612	52.4522	6.70904
2021-03-18	59.1394	52.4385	6.70086
2021-03-19	58.8452	52.2156	6.62959
2021-03-22	59.1377	52.6305	6.5072
2021-03-23	59.2806	52.9407	6.33991
2021-03-24	59.2685	52.7387	6.52977
2021-03-25	59.0755	52.54	6.53549
2021-03-26	59.0615	52.5402	6.52138
2021-03-29	58.9496	52.465	6.48457
2021-03-30	58.574	52.1371	6.43682
2021-03-31	58.574	52.1431	6.4309
2021-04-01	58.6798	52.2888	6.39102
2021-04-02	58.332	51.9279	6.40411
2021-04-06	58.2693	51.8803	6.389
2021-04-07	58.0908	51.7281	6.36272
2021-04-08	58.0376	51.6849	6.35263
2021-04-09	58.0918	51.7258	6.36596
2021-04-12	57.7748	51.2767	6.49802
2021-04-13	57.7535	51.205	6.54849
2021-04-14	57.6418	51.1396	6.50221
2021-04-15	57.4855	51.0686	6.41697
2021-04-16	57.3812	51.0197	6.36141
2021-04-19	57.6033	51.1552	6.44819
2021-04-20	57.508	51.1442	6.3638
2021-04-21	57.4754	51.1241	6.35127
2021-04-22	57.438	51.0958	6.34222
2021-04-23	57.3718	51.0375	6.33433
2021-04-26	57.2586	50.9483	6.31034
2021-04-27	57.1802	50.8624	6.31781
2021-04-28	57.2218	50.917	6.3048
2021-04-29	57.1734	50.8849	6.2885
2021-04-30	56.9443	50.6719	6.27241
2021-05-06	56.5581	50.3474	6.21071
2021-05-07	56.4184	50.2477	6.17064
2021-05-10	56.0908	49.9847	6.10615
2021-05-11	55.8028	49.727	6.07584
2021-05-12	55.7076	49.6382	6.06941
2021-05-13	55.8808	49.8329	6.04792
2021-05-14	55.8668	49.9884	5.87834
2021-05-17	56.0114	50.0629	5.94843
2021-05-18	55.8722	49.8804	5.99172
2021-05-19	55.8006	49.8375	5.9631
2021-05-20	55.6637	49.7324	5.93132
2021-05-21	55.5103	49.5528	5.95747
2021-05-24	55.3602	49.41	5.95026
2021-05-25	55.3057	49.3468	5.95894
2021-05-26	55.2486	49.2849	5.96363
2021-05-27	55.2134	49.2597	5.95367
2021-05-28	55.0848	49.1962	5.8886
2021-05-31	55.4072	49.5523	5.85488
2021-06-01	55.3435	49.3763	5.96724
2021-06-02	55.3568	49.4754	5.88139
2021-06-03	55.2589	49.3818	5.87711
2021-06-04	55.2298	49.3515	5.87833
2021-06-07	55.2077	49.3364	5.87134
2021-06-08	55.0429	49.1715	5.87142
2021-06-09	55.3712	49.5694	5.80179
2021-06-10	55.2731	49.4076	5.86557
2021-06-11	55.0413	49.2392	5.8021
2021-06-15	55.0486	49.2584	5.79016
2021-06-16	55.5642	49.5376	6.02658
2021-06-17	55.5965	49.7968	5.79972
2021-06-18	55.347	49.5459	5.80109
2021-06-21	55.2479	49.4082	5.83974
2021-06-22	55.2945	49.3749	5.91956
2021-06-23	55.2801	49.3409	5.93921
2021-06-24	55.133	49.2083	5.92474
2021-06-25	55.1566	49.1969	5.95975
2021-06-28	55.0027	49.0036	5.99912
2021-06-29	54.7543	48.876	5.87828
2021-06-30	54.6992	48.8502	5.84905
2021-07-01	54.5988	48.7861	5.81269
2021-07-02	55.0143	49.0228	5.99157
2021-07-05	54.6892	48.7963	5.89294
2021-07-06	54.5913	48.709	5.88232
2021-07-07	54.6278	48.7383	5.88958
2021-07-08	54.3726	48.5262	5.84637
2021-07-09	54.1824	48.3595	5.82293
2021-07-12	53.7273	47.8763	5.85098
2021-07-13	53.6932	47.7766	5.91654
2021-07-14	53.8632	48.0952	5.76806
2021-07-15	53.7721	48.0347	5.73741
2021-07-16	53.7655	48.0966	5.66888
2021-07-19	53.7657	48.0681	5.69758
2021-07-20	53.7409	48.0516	5.6893
2021-07-21	53.6178	47.8947	5.72307
2021-07-22	53.3984	47.6241	5.77428
2021-07-23	53.2297	47.5439	5.68582
2021-07-26	53.0703	47.3385	5.73176
2021-07-27	53.5969	47.7167	5.88018
2021-07-28	53.179	46.8881	6.29094
2021-07-29	53.8971	48.1259	5.77126
2021-07-30	54.0943	48.1076	5.98675
2021-08-02	53.9219	47.5171	6.40476
2021-08-03	54.1506	48.0328	6.11779
2021-08-04	54.6292	48.7386	5.89057
2021-08-05	54.5097	48.7443	5.76543
2021-08-06	54.367	48.61	5.75705
2021-08-09	54.0333	48.3344	5.69896
2021-08-10	54.0265	48.2907	5.73579
2021-08-11	53.7837	48.0705	5.7132
2021-08-12	53.6433	47.9815	5.66184
2021-08-13	53.5615	47.9132	5.6483
2021-08-16	53.5144	47.858	5.65638
2021-08-17	53.7508	47.9209	5.82986
2021-08-18	53.4613	47.8708	5.59042
2021-08-19	53.4306	47.8449	5.58561
2021-08-20	52.8896	47.3782	5.51137
2021-08-23	53.51	47.9926	5.5174
2021-08-24	53.368	47.6626	5.70542
2021-08-25	53.2118	47.4474	5.76432
2021-08-26	53.2413	47.6408	5.60055
2021-08-27	53.034	47.4356	5.59847
2021-08-30	52.7224	47.1059	5.61645
2021-08-31	52.1885	46.656	5.53244
2021-09-01	51.9041	46.3825	5.52163
2021-09-02	52.2745	46.9621	5.31246
2021-09-03	51.1817	46.1084	5.07331
2021-09-06	51.045	45.9743	5.07072
2021-09-07	50.9907	45.8482	5.1425
2021-09-08	50.719	45.6171	5.10193
2021-09-09	49.942	44.9284	5.01356
2021-09-10	49.8376	44.8376	5.00005
2021-09-13	49.4436	44.4508	4.99281
2021-09-14	49.4866	44.6181	4.86843
2021-09-15	48.6639	43.9094	4.75455
2021-09-16	49.3189	44.7135	4.60547
2021-09-17	47.9647	43.5877	4.37701
2021-09-22	47.7651	43.3736	4.39152
2021-09-23	47.4357	43.0812	4.35445
2021-09-24	46.7103	42.3963	4.31396
2021-09-27	45.2713	41.1428	4.12849
2021-09-28	44.9604	40.8848	4.07562
2021-09-29	44.8054	40.8358	3.96961
2021-09-30	45.1283	41.3962	3.73208
2021-10-08	44.8817	41.1789	3.70283
2021-10-11	44.8155	41.1017	3.71378
2021-10-12	44.8849	41.1415	3.74343
2021-10-13	44.4238	40.7556	3.66812
2021-10-14	44.3059	40.6496	3.65629
2021-10-15	44.1557	40.5003	3.6554
2021-10-18	44.0707	40.4449	3.62576
2021-10-19	44.135	40.4089	3.72605
2021-10-20	43.86	40.1515	3.70851
2021-10-21	43.7563	40.0504	3.70586
2021-10-22	43.8719	40.1523	3.71958
2021-10-25	44.2636	40.5974	3.66619
2021-10-26	44.2954	40.658	3.63746
2021-10-27	43.3725	39.7762	3.59632
2021-10-28	43.1939	39.6072	3.58664
2021-10-29	43.2699	39.8512	3.41869
2021-11-01	43.2459	39.7985	3.44739
2021-11-02	43.0846	39.6495	3.43514
2021-11-03	42.7732	39.3196	3.45364
2021-11-04	42.7807	39.3684	3.41221
2021-11-05	43.3263	39.9974	3.32894
2021-11-08	43.0253	39.7364	3.28895
2021-11-09	43.0162	39.7247	3.29151
2021-11-10	43.1058	39.8091	3.29674
2021-11-11	42.9893	39.7264	3.26293
2021-11-12	42.9538	39.6858	3.26807
2021-11-15	42.7005	39.4417	3.25881
2021-11-16	42.552	39.2973	3.25463
2021-11-17	42.866	39.668	3.19804
2021-11-18	42.7843	39.5969	3.18741
2021-11-19	43.0255	39.8055	3.22
2021-11-22	42.9492	39.6558	3.2934
2021-11-23	42.7965	39.5332	3.26329
2021-11-24	42.654	39.3998	3.25415
2021-11-25	42.6648	39.405	3.25983
2021-11-26	42.5089	39.2624	3.24653
2021-11-29	42.4962	39.2575	3.23875
2021-11-30	42.4737	39.2428	3.23083
2021-12-01	42.3453	39.1217	3.2236
2021-12-02	42.41	39.2075	3.20257
2021-12-03	42.3922	39.2168	3.1754
2021-12-06	42.5191	39.4013	3.11784
2021-12-07	42.4066	39.2786	3.12809
2021-12-08	42.47	39.3896	3.08039
2021-12-09	42.3752	39.2176	3.15752
2021-12-10	42.3303	39.1669	3.16332
2021-12-13	42.3991	39.2084	3.19067
2021-12-14	42.1304	38.9673	3.16305
2021-12-15	42.1032	38.9378	3.16544
2021-12-16	42.1474	38.9868	3.16063
2021-12-17	42.7054	39.5994	3.10593
2021-12-20	43.7258	40.3802	3.34565
2021-12-21	43.7004	40.4284	3.27195
2021-12-22	43.6745	40.3554	3.31913
2021-12-23	43.7836	40.4176	3.36596
2021-12-24	44.3441	41.0471	3.29695
2021-12-27	44.2755	40.913	3.36247
2021-12-28	44.2856	40.9306	3.35495
2021-12-29	44.1907	40.8912	3.29956
2021-12-30	44.2062	40.9463	3.25983
2021-12-31	44.4766	41.1688	3.30782
2022-01-04	44.4024	41.1334	3.26905
2022-01-05	45.3222	41.9052	3.41698
2022-01-06	45.0967	41.6065	3.4902
2022-01-07	45.1909	41.7058	3.48512
2022-01-10	45.0618	41.6028	3.45899
2022-01-11	45.1582	41.7197	3.43851
2022-01-12	45.3529	42.0155	3.33746
2022-01-13	45.7205	42.5112	3.20935
2022-01-14	45.6244	42.3709	3.25348
2022-01-17	45.6025	42.3698	3.23267
2022-01-18	45.5927	42.3414	3.25132
2022-01-19	45.7327	42.4907	3.242
2022-01-20	45.6658	42.4031	3.26263
2022-01-21	45.7339	42.4188	3.31514
2022-01-24	45.5934	42.2806	3.3128
2022-01-25	47.2626	43.9083	3.35431
2022-01-26	47.5209	44.3122	3.20879
2022-01-27	48.514	45.3924	3.12164
2022-01-28	48.1021	44.721	3.38109
2022-02-07	49.1307	45.7748	3.35594
2022-02-08	49.019	45.6609	3.35811
2022-02-09	49.1001	45.6304	3.4697
2022-02-10	48.912	45.496	3.41607
2022-02-11	49.3226	45.8929	3.42972
2022-02-14	49.4293	45.9318	3.49754
2022-02-15	49.5036	46.0563	3.44728
2022-02-16	49.3709	45.9074	3.46349
2022-02-17	49.4431	45.9558	3.48731
2022-02-18	49.3257	45.8223	3.50339
2022-02-21	49.3041	45.8027	3.50143
2022-02-22	49.1162	45.6391	3.47708
2022-02-23	49.4672	46.0186	3.4486
2022-02-24	49.5114	46.1674	3.34399
2022-02-25	49.6481	46.371	3.27703
2022-02-28	49.7342	46.3908	3.34347
2022-03-01	49.5971	46.2086	3.38846
2022-03-02	49.4854	46.1079	3.37745
2022-03-03	49.2999	45.9485	3.35142
2022-03-04	49.257	45.9138	3.34318
2022-03-07	49.5935	46.0404	3.55317
2022-03-08	51.105	47.21	3.89499
2022-03-09	50.9757	46.8192	4.15655
2022-03-10	51.2597	47.179	4.08065
2022-03-11	51.2724	47.2446	4.02778
2022-03-14	52.4464	48.2399	4.20651
2022-03-15	57.7604	52.3295	5.4309
2022-03-16	58.4133	53.9481	4.46521
2022-03-17	57.7143	53.1704	4.54389
2022-03-18	57.7007	53.118	4.58277
2022-03-21	57.594	52.9968	4.59719
[truncated: 375 more rows]
