# Supplementary material for: Asymmetric spillover connectedness between clean energy markets and industrial stock markets: How uncertainties affect it
Source: PLoS One. 2025 Mar 31;20(3):e0316171. doi: 10.1371/journal.pone.0316171 (PMC11957356; doi:10.1371/journal.pone.0316171)
Supplement: S1 File — Original data, code, and appendix content. (ZIP) [file pone.0316171.s001.zip › Supporting information/data and code/Raw data/TPNTCI.xlsx]

## Sheet: Sheet1
	T	P	N
2014-01-03	73.4923	67.3526	73.2381
2014-01-06	73.5661	79.9993	73.3614
2014-01-07	74.8838	73.8898	74.5298
2014-01-08	74.3537	73.8757	74.8723
2014-01-09	77.2449	73.5322	75.3507
2014-01-10	78.5566	75.0765	77.5302
2014-01-13	78.1283	74.9231	77.375
2014-01-14	77.1655	73.2066	76.623
2014-01-15	75.7949	72.5451	77.5801
2014-01-16	75.0577	68.7782	75.5154
2014-01-17	72.5824	68.3705	79.3486
2014-01-20	72.4675	72.9457	73.7746
2014-01-21	73.2518	67.72	73.9841
2014-01-22	73.2974	66.2759	73.9579
2014-01-23	74.0757	67.2067	74.3294
2014-01-24	74.1493	68.1587	74.1347
2014-01-27	72.3748	67.586	73.506
2014-01-28	72.4444	67.7296	73.4332
2014-01-29	72.4066	67.3232	73.626
2014-01-30	72.367	68.0109	73.6404
2014-02-07	72.4091	67.0414	73.569
2014-02-10	73.3685	68.251	73.7241
2014-02-11	73.0055	66.1658	73.8865
2014-02-12	72.7704	65.6509	73.8818
2014-02-13	72.6192	65.7218	73.6965
2014-02-14	72.5224	65.4313	73.287
2014-02-17	72.5987	65.8136	73.3809
2014-02-18	72.5536	65.7557	73.3904
2014-02-19	72.4395	65.7033	73.4106
2014-02-20	72.3718	65.7631	72.7649
2014-02-21	72.622	65.8873	72.8025
2014-02-24	72.6617	65.9991	72.6157
2014-02-25	72.7626	66.187	72.63
2014-02-26	72.4447	65.8021	72.0915
2014-02-27	72.2888	65.8049	71.9346
2014-02-28	72.2604	65.8092	71.9214
2014-03-03	72.4536	66.116	71.99
2014-03-04	72.3594	66.1154	71.7392
2014-03-05	72.2954	66.1505	71.5953
2014-03-06	71.9944	66.1529	71.4797
2014-03-07	71.9691	65.9079	71.3382
2014-03-10	72.8448	66.1468	73.2963
2014-03-11	73.0074	66.1459	73.5536
2014-03-12	72.9155	66.0307	73.4865
2014-03-13	72.8891	66.296	73.4863
2014-03-14	72.9986	66.2757	73.3893
2014-03-17	73.1891	66.2254	73.5214
2014-03-18	73.1086	66.2603	73.5588
2014-03-19	73.0315	65.6801	73.5131
2014-03-20	73.6051	65.7831	74.368
2014-03-21	73.9947	66.519	74.3467
2014-03-24	73.9482	66.1771	74.3836
2014-03-25	73.8877	66.1235	74.3424
2014-03-26	73.8471	66.2105	74.3391
2014-03-27	74.0098	66.3403	74.4971
2014-03-28	74.0755	66.4614	74.3874
2014-03-31	74.0696	66.5591	74.3104
2014-04-01	74.0972	66.4226	74.3564
2014-04-02	73.8358	66.1875	74.2401
2014-04-03	73.7847	66.2883	74.1193
2014-04-04	73.8809	66.3097	74.1714
2014-04-08	73.9198	66.3173	74.212
2014-04-09	73.8993	66.0395	74.2508
2014-04-10	73.9166	66.0117	74.2937
2014-04-11	73.7968	65.9188	74.1968
2014-04-14	73.7442	66.0621	74.0478
2014-04-15	73.8	66.201	73.9953
2014-04-16	73.7851	66.2971	74.0626
2014-04-17	73.7744	66.4966	73.952
2014-04-18	73.6577	66.4082	73.7613
2014-04-21	73.688	66.6388	73.6493
2014-04-22	73.6814	66.8221	73.6081
2014-04-23	73.6668	66.9199	73.5899
2014-04-24	73.6935	67.0922	73.4706
2014-04-25	73.6981	67.2817	73.1563
2014-04-28	74.0861	67.4695	73.7751
2014-04-29	73.9349	67.2337	73.7374
2014-04-30	73.8721	66.7143	73.7926
2014-05-05	73.8737	66.6137	73.8501
2014-05-06	73.8638	66.5892	73.908
2014-05-07	73.9821	66.7486	73.9872
2014-05-08	73.9382	66.7276	73.9939
2014-05-09	73.9155	66.9119	73.9121
2014-05-12	74.0297	67.8221	73.9496
2014-05-13	73.9907	67.3655	73.8638
2014-05-14	73.9539	67.4155	73.9035
2014-05-15	74.0344	67.5218	73.8964
2014-05-16	73.9832	67.5694	73.9061
2014-05-19	73.9501	67.7031	73.8578
2014-05-20	73.9335	67.6651	73.8928
2014-05-21	73.9071	67.5594	73.9474
2014-05-22	73.8687	67.5689	73.9512
2014-05-23	73.9099	67.4906	74.0205
2014-05-26	73.8487	67.4365	74.0053
2014-05-27	73.8466	67.5114	74.011
2014-05-28	73.8337	67.3025	74.0658
2014-05-29	73.8741	67.3601	74.0415
2014-05-30	73.8125	67.3755	73.9878
2014-06-03	73.7551	67.2507	73.9236
2014-06-04	73.8506	67.4716	73.9505
2014-06-05	73.8699	67.3898	74.0224
2014-06-06	73.8694	67.4765	74.0147
2014-06-09	73.6908	67.088	74.0253
2014-06-10	73.7236	67.0589	74.0833
2014-06-11	73.7292	66.9993	74.1487
2014-06-12	73.7073	67.1728	74.105
2014-06-13	73.7346	67.0956	74.1887
2014-06-16	73.7399	67.0112	74.2568
2014-06-17	73.7919	67.0993	74.2481
2014-06-18	73.6897	67.2242	73.8766
2014-06-19	73.967	67.3931	74.0794
2014-06-20	73.8901	67.1458	74.0827
2014-06-23	73.8205	66.9387	74.1197
2014-06-24	73.7832	66.7043	74.1914
2014-06-25	73.8089	66.8334	74.1746
2014-06-26	73.7953	66.6497	74.2195
2014-06-27	73.8103	66.5827	74.2897
2014-06-30	73.8618	66.4705	74.36
2014-07-01	73.8329	66.3898	74.3684
2014-07-02	73.9156	66.3198	74.4483
2014-07-03	73.8669	65.9585	74.5201
2014-07-04	73.7983	66.1985	74.3794
2014-07-07	73.7865	66.3631	74.3327
2014-07-08	73.8223	66.3009	74.446
2014-07-09	73.8675	66.4543	74.4388
2014-07-10	73.8456	66.4863	74.4653
2014-07-11	73.8855	66.4297	74.5269
2014-07-14	73.9429	66.5228	74.6004
2014-07-15	73.7866	66.1295	74.5455
2014-07-16	73.6457	66.204	74.3367
2014-07-17	73.6266	66.4211	74.2866
2014-07-18	73.5327	66.3364	74.2422
2014-07-21	73.4352	66.2842	74.1484
2014-07-22	73.5555	66.2544	74.2546
2014-07-23	73.4737	66.2808	74.055
2014-07-24	73.3146	65.8695	73.9944
2014-07-25	73.2916	65.5691	74.0359
2014-07-28	73.3755	65.7354	74.119
2014-07-29	73.3885	65.6071	74.2018
2014-07-30	73.34	65.5519	74.2533
2014-07-31	73.2578	65.2765	74.3257
2014-08-01	73.265	65.4092	74.0896
2014-08-04	73.4331	65.573	74.068
2014-08-05	73.2949	65.3697	74.145
2014-08-06	73.0283	65.0048	74.0782
2014-08-07	72.869	65.1721	73.8889
2014-08-08	72.8918	65.1027	74.0458
2014-08-11	73.0794	65.4801	74.1266
2014-08-12	73.0719	65.4461	74.2073
2014-08-13	73.0251	65.4886	74.2307
2014-08-14	72.9455	65.6016	74.0238
2014-08-15	72.9591	65.5356	74.087
2014-08-18	73.0065	65.5913	74.1713
2014-08-19	72.9471	65.7038	74.1399
2014-08-20	72.9036	65.6406	74.2679
2014-08-21	72.9015	65.7906	74.271
2014-08-22	72.8623	65.4973	74.3667
2014-08-25	72.2032	64.254	74.2413
2014-08-26	71.0142	63.2407	73.5883
2014-08-27	70.7698	63.2398	73.3678
2014-08-28	70.8053	63.5964	73.1038
2014-08-29	70.8966	63.466	73.2826
2014-09-01	71.0346	63.6395	73.387
2014-09-02	71.1216	63.6847	73.491
2014-09-03	71.3285	63.888	73.5946
2014-09-04	71.4802	63.812	73.6977
2014-09-05	71.4563	63.7155	73.8004
2014-09-09	71.4021	63.725	73.8162
2014-09-10	71.3328	63.319	73.9622
2014-09-11	71.3444	63.4923	73.8502
2014-09-12	71.5695	63.7049	73.9798
2014-09-15	71.5115	63.478	74.0843
2014-09-16	71.6729	63.6503	73.8844
2014-09-17	71.521	63.5265	73.4894
2014-09-18	71.5262	63.4593	73.5698
2014-09-19	71.5974	63.4518	73.6501
2014-09-22	71.7878	63.7279	73.6097
2014-09-23	71.8246	63.6057	73.6052
2014-09-24	71.9683	63.6829	73.6821
2014-09-25	71.9209	63.3904	73.7558
2014-09-26	71.9257	63.3244	73.8224
2014-09-29	72.0544	63.37	73.8864
2014-09-30	72.034	63.279	73.9524
2014-10-08	72.1013	63.2631	74.0354
2014-10-09	72.0273	63.1693	73.9971
2014-10-10	71.8712	63.4166	73.0957
2014-10-13	71.7436	63.5137	73.0897
2014-10-14	71.6605	63.7069	72.8834
2014-10-15	71.4781	62.815	73.0426
2014-10-16	72.0107	63.0328	73.2675
2014-10-17	72.0541	63.2826	73.2515
2014-10-20	72.1489	63.3801	73.3238
2014-10-21	71.6096	62.5612	73.1378
2014-10-22	71.8611	62.7757	73.2733
2014-10-23	72.1752	63.0287	73.4731
2014-10-24	72.1688	63.2114	73.5364
2014-10-27	71.7626	62.9833	72.7799
2014-10-28	72.437	64.7559	72.9793
2014-10-29	72.7055	64.7912	73.0635
2014-10-30	72.4865	64.3738	73.0949
2014-10-31	72.4526	64.2502	73.1699
2014-11-03	72.4229	64.1098	73.2526
2014-11-04	72.3165	63.9539	73.1782
2014-11-05	72.149	63.7645	73.1438
2014-11-06	71.8417	63.2652	72.6168
2014-11-07	71.8788	63.4704	72.4496
2014-11-10	71.9414	63.43	72.5166
2014-11-11	71.9995	63.3762	72.6351
2014-11-12	72.137	63.3396	72.5595
2014-11-13	71.6289	62.8423	72.1247
2014-11-14	71.5385	62.9263	71.8982
2014-11-17	71.5206	62.7358	72.0589
2014-11-18	71.4434	62.8972	71.4787
2014-11-19	71.4393	62.9777	71.6081
2014-11-20	71.3817	63.0005	71.6235
2014-11-21	71.4505	63.0164	71.6703
2014-11-24	71.5868	63.0604	71.7665
2014-11-25	71.6887	63.2153	71.8625
2014-11-26	71.6412	62.8698	71.9479
2014-11-27	71.5591	62.7938	71.9431
2014-11-28	71.4836	63.0669	71.5272
2014-12-01	71.2601	63.1442	71.0162
2014-12-02	71.5021	63.2776	70.9722
2014-12-03	71.5777	62.9932	71.078
2014-12-04	72.0082	63.7501	71.1836
2014-12-05	72.0149	64.0367	70.8028
2014-12-08	71.7593	63.739	71.4647
2014-12-09	73.538	64.1406	74.5306
2014-12-10	74.3325	68.4432	74.6446
2014-12-11	74.2698	68.1282	74.6853
2014-12-12	74.1391	67.7284	74.7303
2014-12-15	74.028	67.4887	74.7747
2014-12-16	73.884	67.3	74.683
2014-12-17	73.994	67.453	74.6759
2014-12-18	73.9311	67.2072	74.7143
2014-12-19	73.519	66.6425	74.4723
2014-12-22	71.9233	65.1763	73.3126
2014-12-23	70.7544	64.9943	69.6012
2014-12-24	70.7866	64.7504	69.6745
2014-12-25	70.8628	64.6859	69.7568
2014-12-26	70.9254	64.6608	69.813
2014-12-29	70.5003	63.8449	69.6873
2014-12-30	70.6835	63.9044	69.8762
2014-12-31	70.9924	64.6312	70.0393
2015-01-05	71.3405	65.3373	70.0957
2015-01-06	70.5991	64.3893	69.9452
2015-01-07	70.3707	63.7361	69.9515
2015-01-08	69.9973	63.5105	69.3848
2015-01-09	70.1694	63.6648	69.5793
2015-01-12	70.2768	63.7955	69.5231
2015-01-13	70.1938	63.1925	69.4981
2015-01-14	69.8877	62.9079	69.2501
2015-01-15	69.7193	62.4038	69.2434
2015-01-16	69.7496	62.3064	69.3038
2015-01-19	71.6454	62.6373	72.9051
2015-01-20	71.9077	63.607	72.9292
2015-01-21	72.3146	65.108	72.9586
2015-01-22	72.2577	64.8062	72.988
2015-01-23	72.1757	64.9874	72.8834
2015-01-26	72.2272	65.0775	72.8988
2015-01-27	72.119	65.0247	72.8893
2015-01-28	72.1386	65.0982	72.7508
2015-01-29	72.0405	65.0829	72.6302
2015-01-30	71.9771	65.2065	72.3223
2015-02-02	72.0934	65.315	72.4865
2015-02-03	72.1597	65.4017	72.5302
2015-02-04	72.1469	65.5515	72.4954
2015-02-05	72.1836	65.6653	72.3366
2015-02-06	72.5416	65.7724	72.6473
2015-02-09	72.4262	65.8588	72.394
2015-02-10	72.5017	65.9377	72.399
2015-02-11	72.5214	65.8363	72.4339
2015-02-12	72.5152	65.774	72.4688
2015-02-13	72.6313	66.0146	72.5037
2015-02-16	72.6326	65.9672	72.5387
2015-02-17	72.5992	65.9028	72.5595
2015-02-25	72.5778	65.8421	72.5919
2015-02-26	72.6697	65.8965	72.6265
2015-02-27	72.6491	65.8351	72.6576
2015-03-02	72.8239	66.3577	72.6945
2015-03-03	72.7709	66.3809	72.5938
2015-03-04	72.78	66.234	72.6523
2015-03-05	72.7535	66.2589	72.4918
2015-03-06	72.6289	66.1785	72.4067
2015-03-09	72.823	66.456	72.5047
2015-03-10	72.7765	66.2387	72.5414
2015-03-11	72.5006	65.8318	72.4011
2015-03-12	72.4269	65.9421	72.3674
2015-03-13	72.4452	65.8249	72.4133
2015-03-16	72.8238	67.1072	72.4528
2015-03-17	72.8972	67.2929	72.4924
2015-03-18	72.9465	67.3345	72.5321
2015-03-19	72.9646	67.0861	72.5717
2015-03-20	72.9606	67.0178	72.6115
2015-03-23	73.3068	68.1229	72.6513
2015-03-24	73.2944	68.0213	72.6911
2015-03-25	72.722	67.2372	72.2817
2015-03-26	72.498	67.1991	72.0626
2015-03-27	72.017	65.9749	72.0963
2015-03-30	72.0551	66.0982	72.1472
2015-03-31	71.9989	66.0646	72.0735
2015-04-01	72.187	66.5487	72.1265
2015-04-02	72.0813	66.5718	72.0916
2015-04-03	72.0431	66.2815	72.1496
2015-04-07	72.1308	66.3476	72.1949
2015-04-08	72.0028	66.3843	71.9648
2015-04-09	72.1501	66.4748	72.1853
2015-04-10	72.2078	66.5493	72.3
2015-04-13	72.3028	66.9337	72.3476
2015-04-14	72.2255	66.6605	72.395
2015-04-15	72.6346	66.7548	73.2795
2015-04-16	72.9305	67.3301	73.4573
2015-04-17	72.873	67.0398	73.4939
2015-04-20	72.8388	67.2865	73.1846
2015-04-21	73.1479	68.3622	73.2279
2015-04-22	73.498	69.4421	73.2686
2015-04-23	73.4438	69.2312	73.3092
2015-04-24	73.2028	69.1151	73.0897
2015-04-27	73.1652	68.8912	73.12
2015-04-28	73.6284	68.953	74.1179
2015-04-29	73.7498	69.1548	74.1883
2015-04-30	73.5885	68.9585	74.1135
2015-05-04	73.2595	68.2752	74.1384
2015-05-05	73.4692	68.25	74.7863
2015-05-06	73.7218	68.3038	74.9174
2015-05-07	74.1518	68.3577	75.33
2015-05-08	74.2771	68.9183	75.357
2015-05-11	74.6854	70.5166	75.3793
2015-05-12	74.7723	70.5277	75.4016
2015-05-13	74.587	70.4136	75.1305
2015-05-14	74.5005	70.208	75.1622
2015-05-15	74.56	70.2431	75.1439
2015-05-18	74.4269	70.0004	75.1611
2015-05-19	74.4743	70.1618	75.183
2015-05-20	74.4358	70.0121	75.2061
2015-05-21	74.5188	70.3199	75.2292
2015-05-22	74.4646	70.1143	75.2523
2015-05-25	74.7079	70.7439	75.2755
2015-05-26	74.8633	71.1728	75.2988
2015-05-27	74.8092	71.0233	75.322
2015-05-28	75.5925	71.0614	76.6557
2015-05-29	75.4995	70.9234	76.6213
2015-06-01	75.8947	72.588	76.6398
2015-06-02	75.9368	72.5872	76.655
2015-06-03	75.9845	72.7506	76.5931
2015-06-04	75.6992	72.4241	76.3962
2015-06-05	75.8279	72.5391	76.423
2015-06-08	75.7916	72.4958	76.3627
2015-06-09	75.7154	72.2465	76.3322
2015-06-10	75.6178	72.1226	76.2762
2015-06-11	75.5046	71.9224	76.2574
2015-06-12	75.4621	71.8066	76.2713
2015-06-15	75.5288	71.8368	76.2262
2015-06-16	75.9655	71.8669	77.0795
2015-06-17	75.9413	71.4709	77.126
2015-06-18	76.1735	71.4871	77.5673
2015-06-19	76.9756	71.5172	78.7722
2015-06-23	77.0443	71.5404	78.8054
2015-06-24	77.1436	71.9165	78.812
2015-06-25	77.3357	71.936	79.0291
2015-06-26	78.2776	71.9639	80.1747
2015-06-29	78.284	71.9919	79.9589
2015-06-30	78.8074	73.7884	80.0295
2015-07-01	79.0906	73.8929	80.2166
2015-07-02	79.3206	73.9133	80.4482
2015-07-03	79.6373	73.9337	80.7723
2015-07-06	79.6042	73.9543	80.6782
2015-07-07	79.8719	73.9749	80.8781
2015-07-08	80.0431	73.9956	81.0088
2015-07-09	80.3764	77.1348	81.0301
2015-07-10	80.5342	78.3629	81.0306
2015-07-13	80.6506	78.9613	81.0311
2015-07-14	80.59	78.8351	81.0211
2015-07-15	80.7021	78.8432	81.1686
2015-07-16	80.6984	78.8782	81.1671
2015-07-17	80.7822	79.2464	81.1676
2015-07-20	80.7397	79.1585	81.1672
2015-07-21	80.7221	79.0937	81.1677
2015-07-22	80.71	79.0334	81.1682
2015-07-23	80.735	79.1229	81.1687
2015-07-24	80.7228	79.1347	81.1382
2015-07-27	80.9242	79.1376	81.4768
2015-07-28	80.8762	79.1406	81.3591
2015-07-29	80.9324	79.4754	81.3578
2015-07-30	80.9432	79.4871	81.3363
2015-07-31	80.934	79.4896	81.3199
2015-08-03	80.9141	79.4921	81.2418
2015-08-04	81.0043	79.8433	81.243
2015-08-05	80.9946	79.8607	81.2257
2015-08-06	80.9575	79.7778	81.2174
2015-08-07	80.9919	79.8813	81.2179
2015-08-10	81.0491	80.0734	81.2185
2015-08-11	81.0107	79.952	81.219
2015-08-12	80.9031	79.7388	81.1827
2015-08-13	80.9295	79.7575	81.1851
2015-08-14	80.8452	79.5107	81.1858
2015-08-17	80.8556	79.5353	81.1863
2015-08-18	81.0221	79.5371	81.468
2015-08-19	81.0319	79.5181	81.4744
2015-08-20	81.081	79.5325	81.4822
2015-08-21	81.1329	79.5344	81.5435
2015-08-24	81.2525	79.5362	81.7133
2015-08-25	81.2941	79.5381	81.7333
2015-08-26	81.2362	79.5399	81.616
2015-08-27	81.2308	79.5811	81.6118
2015-08-28	81.2617	79.793	81.6119
2015-08-31	81.213	79.8046	81.5363
2015-09-01	81.2178	79.8066	81.5503
2015-09-02	81.186	79.8081	81.4852
2015-09-07	81.1779	79.8078	81.4823
2015-09-08	81.2095	79.9467	81.4823
2015-09-09	81.2231	80.0032	81.4826
2015-09-10	81.2261	80.0139	81.4762
2015-09-11	81.2221	80.0039	81.4725
2015-09-14	81.2845	80.0104	81.5249
2015-09-15	81.2994	80.0117	81.5385
2015-09-16	81.4043	80.4358	81.5384
2015-09-17	81.4236	80.4515	81.5449
2015-09-18	81.4229	80.4462	81.5495
2015-09-21	81.4266	80.4653	81.5498
2015-09-22	81.4164	80.4487	81.5484
2015-09-23	81.4146	80.4519	81.5264
2015-09-24	81.4066	80.4351	81.5253
2015-09-25	81.3715	80.4377	81.4425
2015-09-28	81.3729	80.4274	81.4436
2015-09-29	81.38	80.4349	81.4377
2015-09-30	81.3718	80.4171	81.4391
2015-10-08	81.3987	80.5202	81.4395
2015-10-09	81.3932	80.4932	81.4399
2015-10-12	81.4264	80.6185	81.4403
2015-10-13	81.4064	80.5532	81.4407
2015-10-14	81.3877	80.5496	81.4131
2015-10-15	81.4056	80.5608	81.4211
2015-10-16	81.3902	80.5144	81.4216
2015-10-19	81.3799	80.52	81.4001
2015-10-20	81.3746	80.5036	81.3999
2015-10-21	81.3497	80.5093	81.3093
2015-10-22	81.3904	80.5899	81.3072
2015-10-23	81.3916	80.5992	81.3077
2015-10-26	81.3063	80.4878	81.2408
2015-10-27	81.2918	80.4564	81.2374
2015-10-28	81.2871	80.4603	81.2348
2015-10-29	81.2835	80.4288	81.2394
2015-10-30	81.2818	80.4331	81.2248
2015-11-02	81.2991	80.4345	81.2306
2015-11-03	81.2925	80.4344	81.2219
2015-11-04	81.325	80.5412	81.2245
2015-11-05	81.3132	80.5217	81.2231
2015-11-06	81.3183	80.5275	81.2238
2015-11-09	81.3169	80.5138	81.2244
2015-11-10	81.3048	80.4811	81.2236
2015-11-11	81.2768	80.4012	81.2244
2015-11-12	81.2588	80.3775	81.2147
2015-11-13	81.2425	80.3783	81.1747
2015-11-16	81.0467	80.2818	80.9788
2015-11-17	81.0152	80.2032	80.9791
2015-11-18	81.0021	80.2057	80.9412
2015-11-19	80.9874	80.1636	80.9479
2015-11-20	80.9643	80.1363	80.9451
2015-11-23	80.9564	80.1453	80.9205
2015-11-24	80.953	80.1384	80.9187
2015-11-25	80.9419	80.0999	80.9196
2015-11-26	80.9289	80.105	80.9018
2015-11-27	80.9677	80.1054	80.9718
2015-11-30	80.9414	79.9919	80.9719
2015-12-01	80.9346	79.9838	80.962
2015-12-02	80.8361	79.7743	80.9427
2015-12-03	80.8378	79.7738	80.9428
2015-12-04	80.835	79.7794	80.9347
2015-12-07	80.8142	79.7415	80.9274
2015-12-08	80.7976	79.7472	80.8769
2015-12-09	80.7574	79.6749	80.8609
2015-12-10	80.7532	79.6746	80.8538
2015-12-11	80.7401	79.6698	80.8387
2015-12-14	80.7355	79.6369	80.8406
2015-12-15	80.7195	79.6031	80.8369
2015-12-16	80.7137	79.594	80.8354
2015-12-17	80.6721	79.4972	80.8361
2015-12-18	80.6612	79.5002	80.8224
2015-12-21	80.6185	79.3789	80.822
2015-12-22	80.5563	79.1862	80.8215
2015-12-23	80.5305	79.1853	80.7773
2015-12-24	80.5033	79.1883	80.7279
2015-12-25	80.4842	79.1721	80.7097
2015-12-28	80.4992	79.1795	80.7178
2015-12-29	80.4652	79.1515	80.6997
2015-12-30	80.4575	79.1283	80.6996
2015-12-31	80.4504	79.1372	80.6794
2016-01-04	80.5043	79.1415	80.7511
2016-01-05	80.4398	79.0939	80.6971
2016-01-06	80.4276	79.004	80.6962
2016-01-07	80.5522	79.0067	80.892
2016-01-08	80.5332	78.9344	80.8864
2016-01-11	80.6007	78.9307	81.0241
2016-01-12	80.5558	78.8217	81.0193
2016-01-13	80.5717	78.8209	81.0431
2016-01-14	80.6161	78.9465	81.0486
2016-01-15	80.6338	78.9606	81.0385
2016-01-18	80.6228	78.9182	81.0363
2016-01-19	80.6273	78.9327	81.0374
2016-01-20	80.6365	78.9569	81.0317
2016-01-21	80.6488	78.9618	81.0247
2016-01-22	80.644	78.9407	81.0232
2016-01-25	80.6316	78.8827	81.0243
2016-01-26	80.7183	78.8815	81.1646
2016-01-27	80.7109	78.8866	81.1431
2016-01-28	80.6993	78.8917	81.1051
2016-01-29	80.7055	78.9508	81.1026
2016-02-01	80.6936	78.9625	81.0728
2016-02-02	80.6879	78.9578	81.0715
2016-02-03	80.6859	78.9541	81.0725
2016-02-04	80.6856	78.9433	81.0733
2016-02-05	80.6854	78.9526	81.0724
2016-02-15	80.6727	78.9541	81.0471
2016-02-16	80.7061	79.0907	81.0504
2016-02-17	80.6948	79.0373	81.0514
2016-02-18	80.6893	79.0397	81.0493
2016-02-19	80.6877	79.0365	81.0515
2016-02-22	80.6804	78.9957	81.0529
2016-02-23	80.6755	78.9917	81.0502
2016-02-24	80.6576	78.9558	81.0455
2016-02-25	80.7937	78.9625	81.2162
2016-02-26	80.7688	78.9032	81.2095
2016-02-29	80.7706	78.9002	81.2177
2016-03-01	80.7844	78.9018	81.2244
2016-03-02	80.8134	79.0427	81.2254
2016-03-03	80.8118	79.0381	81.2264
2016-03-04	80.8168	79.049	81.2234
2016-03-07	80.8269	79.0613	81.2261
2016-03-08	80.8209	79.0575	81.2224
2016-03-09	80.8148	79.0692	81.1854
2016-03-10	80.8264	79.0748	81.1756
2016-03-11	80.8138	79.0428	81.1755
2016-03-14	80.823	79.077	81.177
2016-03-15	80.8191	79.0852	81.1708
2016-03-16	80.8053	79.0819	81.1599
2016-03-17	80.7914	79.0391	81.1602
2016-03-18	80.7893	79.0231	81.1613
2016-03-21	80.7856	79.0007	81.1625
2016-03-22	80.7714	78.9693	81.1599
2016-03-23	80.7652	78.9571	81.1585
2016-03-24	80.7663	78.9648	81.1486
2016-03-25	80.7642	78.9554	81.148
2016-03-28	80.7621	78.964	81.1435
2016-03-29	80.7584	78.9704	81.1264
2016-03-30	80.7884	79.065	81.1281
2016-03-31	80.7867	79.0652	81.1289
2016-04-01	80.7693	79.027	81.1267
2016-04-05	80.7756	79.0443	81.1286
2016-04-06	80.7683	79.0363	81.123
2016-04-07	80.7747	79.0456	81.1204
2016-04-08	80.7743	79.0522	81.1186
2016-04-11	80.77	79.0278	81.1206
2016-04-12	80.7682	79.0338	81.1163
2016-04-13	80.7591	78.9767	81.1182
2016-04-14	80.7567	78.9675	81.1196
2016-04-15	80.7565	78.9817	81.1182
2016-04-18	80.7503	78.9894	81.0976
2016-04-19	80.7487	78.9805	81.0981
2016-04-20	80.7398	78.9923	81.0504
2016-04-21	80.7317	78.9996	81.0323
2016-04-22	80.7195	78.9639	81.0355
2016-04-25	80.6986	78.9533	81.0238
2016-04-26	80.6922	78.9193	81.024
2016-04-27	80.6865	78.9176	81.0196
2016-04-28	80.6864	78.9279	81.0153
2016-04-29	80.6803	78.9253	81.0123
2016-05-03	80.6767	78.9068	81.0149
2016-05-04	80.6667	78.8872	81.0118
2016-05-05	80.6654	78.8778	81.0133
2016-05-06	80.6719	78.8859	80.9965
2016-05-09	80.6336	78.8942	80.8973
2016-05-10	80.6247	78.8966	80.8913
2016-05-11	80.6143	78.8734	80.8864
2016-05-12	80.5458	78.6479	80.8852
2016-05-13	80.5414	78.6617	80.8774
2016-05-16	80.5304	78.6062	80.8799
2016-05-17	80.5255	78.6159	80.8667
2016-05-18	80.5194	78.6238	80.8349
2016-05-19	80.5103	78.6095	80.8303
2016-05-20	80.5128	78.6043	80.8336
2016-05-23	80.5004	78.554	80.8353
2016-05-24	80.4985	78.5664	80.8237
2016-05-25	80.4991	78.5763	80.823
2016-05-26	80.4921	78.559	80.8244
2016-05-27	80.491	78.5578	80.8239
2016-05-30	80.4907	78.5704	80.8225
2016-05-31	80.5244	78.7179	80.8242
2016-06-01	80.5176	78.6847	80.8259
2016-06-02	80.5137	78.6673	80.8282
2016-06-03	80.5033	78.6179	80.83
2016-06-06	80.492	78.6041	80.8283
2016-06-07	80.4813	78.5794	80.8275
2016-06-08	80.4695	78.5664	80.8263
2016-06-13	80.4789	78.5801	80.8073
2016-06-14	80.4579	78.5444	80.7994
2016-06-15	80.4488	78.5012	80.8037
2016-06-16	80.4381	78.5012	80.7846
2016-06-17	80.4335	78.4671	80.7903
2016-06-20	80.4229	78.4203	80.7925
2016-06-21	80.3989	78.4262	80.7588
2016-06-22	80.3929	78.4028	80.7599
2016-06-23	80.3855	78.404	80.7451
2016-06-24	80.377	78.4156	80.7262
2016-06-27	80.3747	78.4245	80.7259
2016-06-28	80.367	78.3881	80.7286
2016-06-29	80.3579	78.3651	80.7308
2016-06-30	80.3491	78.3596	80.7292
2016-07-01	80.3416	78.3605	80.7226
2016-07-04	80.3273	78.2991	80.7246
2016-07-05	80.3343	78.2891	80.7275
2016-07-06	80.3187	78.1908	80.7304
2016-07-07	80.299	78.182	80.7118
2016-07-08	80.2971	78.1923	80.7043
2016-07-11	80.2872	78.1767	80.7017
2016-07-12	80.2911	78.1621	80.7054
2016-07-13	80.2883	78.1524	80.7086
2016-07-14	80.28	78.1529	80.701
2016-07-15	80.2677	78.1467	80.6927
2016-07-18	80.2622	78.1625	80.6771
2016-07-19	80.2366	78.0933	80.6758
2016-07-20	80.2309	78.1009	80.6686
2016-07-21	80.1978	78.004	80.6687
2016-07-22	80.1576	77.9735	80.6423
2016-07-25	80.1494	77.9432	80.647
2016-07-26	80.1505	77.9163	80.6499
2016-07-27	80.0543	77.9329	80.397
2016-07-28	80.046	77.9158	80.3954
2016-07-29	80.0231	77.9287	80.3447
2016-08-01	79.9744	77.8925	80.297
2016-08-02	79.9662	77.8778	80.2968
2016-08-03	79.96	77.8592	80.3036
2016-08-04	79.9553	77.8525	80.3055
2016-08-05	79.941	77.8504	80.2982
2016-08-08	79.9446	77.8053	80.304
2016-08-09	79.944	77.7684	80.3084
2016-08-10	79.9108	77.7157	80.2941
2016-08-11	79.8807	77.7196	80.2512
2016-08-12	79.8692	77.6852	80.2498
2016-08-15	79.8581	77.6047	80.2545
2016-08-16	79.7087	77.4705	80.1549
2016-08-17	79.711	77.4677	80.1676
2016-08-18	79.6806	77.4016	80.167
2016-08-19	79.6779	77.3971	80.1723
2016-08-22	79.6218	77.4232	80.0524
2016-08-23	79.617	77.4215	80.0489
2016-08-24	79.6137	77.4229	80.0544
2016-08-25	79.6169	77.4416	80.0384
2016-08-26	79.5995	77.367	80.0419
2016-08-29	79.5848	77.3991	80.0096
2016-08-30	79.5813	77.4075	80.0224
2016-08-31	79.5772	77.4066	80.0264
2016-09-01	79.567	77.4299	79.9957
2016-09-02	79.5217	77.34	79.9801
2016-09-05	79.4925	77.3032	79.9651
2016-09-06	79.4759	77.247	79.975
2016-09-07	79.4746	77.2645	79.9707
2016-09-08	79.4691	77.2593	79.9807
2016-09-09	79.4737	77.2759	79.9778
2016-09-12	79.4608	77.2993	79.8828
2016-09-13	79.4124	77.2807	79.8597
2016-09-14	79.4114	77.2991	79.8419
2016-09-19	79.3938	77.2253	79.8513
2016-09-20	79.3878	77.2389	79.8498
2016-09-21	79.3875	77.2472	79.858
2016-09-22	79.3857	77.2383	79.866
2016-09-23	79.3889	77.2607	79.8591
2016-09-26	79.3953	77.2854	79.8203
2016-09-27	79.3922	77.2705	79.8116
2016-09-28	79.379	77.2484	79.8157
2016-09-29	79.3686	77.2333	79.8188
2016-09-30	79.3586	77.2037	79.8257
2016-10-10	79.3678	77.2361	79.8338
2016-10-11	79.3661	77.203	79.8422
2016-10-12	79.3575	77.2121	79.8409
2016-10-13	79.3487	77.2191	79.8397
2016-10-14	79.3422	77.2152	79.848
2016-10-17	79.3344	77.2429	79.8056
2016-10-18	79.3526	77.2505	79.8246
2016-10-19	79.3467	77.2561	79.8265
2016-10-20	79.3246	77.2256	79.8228
2016-10-21	79.3199	77.2658	79.823
2016-10-24	79.2968	77.1559	79.8334
2016-10-25	79.2763	77.0552	79.843
2016-10-26	79.2565	77.0705	79.8111
2016-10-27	79.2491	77.042	79.8095
2016-10-28	79.2379	77.0837	79.7887
2016-10-31	79.1981	77.1106	79.729
2016-11-01	79.1959	77.0787	79.7384
2016-11-02	79.1567	77.1163	79.6011
2016-11-03	79.0753	76.8488	79.624
2016-11-04	79.071	76.8831	79.5816
2016-11-07	79.03	76.7779	79.5954
2016-11-08	79.025	76.7614	79.6052
2016-11-09	79.0221	76.7976	79.5907
2016-11-10	79.0232	76.7369	79.6059
2016-11-11	78.9801	76.5813	79.6186
2016-11-14	78.9621	76.559	79.6087
2016-11-15	78.9449	76.5556	79.6116
2016-11-16	78.9416	76.5741	79.6165
2016-11-17	78.8924	76.4367	79.6228
2016-11-18	78.8922	76.4935	79.6149
2016-11-21	78.8568	76.3883	79.6246
2016-11-22	78.8554	76.3022	79.6382
2016-11-23	78.85	76.3282	79.6142
2016-11-24	78.8093	76.2667	79.5997
2016-11-25	78.7716	76.1254	79.6109
2016-11-28	78.7652	76.135	79.621
2016-11-29	78.677	76.0425	79.5726
2016-11-30	78.6624	76.0849	79.4889
2016-12-01	78.6221	76.0283	79.4759
2016-12-02	78.6197	76.0555	79.4098
2016-12-05	78.4825	76.1009	79.138
2016-12-06	78.4444	76.0883	79.067
2016-12-07	78.3985	75.9869	79.0725
2016-12-08	78.3851	75.9929	79.0376
2016-12-09	78.3652	75.9521	79.0438
2016-12-12	78.5099	76.0065	79.1395
2016-12-13	78.4771	75.897	79.0766
2016-12-14	78.4697	75.9066	79.0539
2016-12-15	78.4482	75.909	79.0424
2016-12-16	78.4355	75.837	79.0592
2016-12-19	78.4147	75.8601	79.0509
2016-12-20	78.4035	75.9056	79.0016
2016-12-21	78.399	75.8008	79.0104
2016-12-22	78.3896	75.8022	79.0207
2016-12-23	78.3701	75.8572	78.9563
2016-12-26	78.3507	75.8607	78.9402
2016-12-27	78.3409	75.906	78.9282
2016-12-28	78.3342	75.9566	78.9071
2016-12-29	78.2995	75.8774	78.9025
2016-12-30	78.2791	75.7576	78.9151
2017-01-03	78.2479	75.6717	78.931
2017-01-04	78.2388	75.6255	78.949
2017-01-05	78.2209	75.6125	78.9538
2017-01-06	78.2092	75.6561	78.9187
2017-01-09	78.2077	75.6354	78.9316
2017-01-10	78.1989	75.6345	78.9442
2017-01-11	78.2054	75.6989	78.9124
2017-01-12	78.2044	75.7621	78.8718
2017-01-13	78.1138	75.734	78.7456
2017-01-16	77.9741	75.7807	78.5223
2017-01-17	77.9476	75.6833	78.4977
2017-01-18	77.9441	75.6927	78.5132
2017-01-19	77.9395	75.7581	78.5055
2017-01-20	77.931	75.6713	78.5114
2017-01-23	77.92	75.6127	78.532
2017-01-24	77.907	75.5636	78.5504
2017-01-25	77.8904	75.5943	78.5434
2017-01-26	77.8742	75.5565	78.5672
2017-02-03	77.8588	75.5799	78.5367
2017-02-06	77.859	75.4978	78.5594
2017-02-07	77.8469	75.5071	78.5596
2017-02-08	77.8428	75.4306	78.5785
2017-02-09	77.8309	75.3988	78.601
2017-02-10	77.7957	75.3047	78.6202
2017-02-13	77.8062	75.2385	78.6448
2017-02-14	77.7963	75.2431	78.6607
2017-02-15	77.7796	75.3005	78.6157
2017-02-16	77.7655	75.2086	78.6189
2017-02-17	77.7848	75.2182	78.585
2017-02-20	77.8014	75.175	78.5962
2017-02-21	77.8047	75.1529	78.62
2017-02-22	77.7792	75.0923	78.6272
2017-02-23	77.7651	75.1099	78.6154
2017-02-24	77.7483	75.1505	78.6118
2017-02-27	77.733	75.2476	78.5209
2017-02-28	77.702	75.2437	78.5038
2017-03-01	77.6977	75.2334	78.5325
2017-03-02	77.6954	75.2829	78.5087
2017-03-03	77.6778	75.2858	78.5139
2017-03-06	77.6349	75.1716	78.5285
2017-03-07	77.6058	75.1116	78.5362
2017-03-08	77.6032	75.133	78.5239
2017-03-09	77.5903	75.2294	78.4821
2017-03-10	77.559	75.2525	78.4687
2017-03-13	77.561	75.2016	78.5034
2017-03-14	77.5505	75.2003	78.5215
2017-03-15	77.5163	75.193	78.533
2017-03-16	77.4962	75.1449	78.5872
2017-03-17	77.4733	75.181	78.5115
2017-03-20	77.4696	75.1396	78.5082
2017-03-21	77.456	75.0906	78.5398
2017-03-22	77.4399	75.1393	78.4991
2017-03-23	77.4252	75.1879	78.5122
2017-03-24	77.4095	75.0144	78.5658
2017-03-27	77.4077	75.1155	78.5468
2017-03-28	77.3893	75.2214	78.5182
2017-03-29	77.3796	75.327	78.4937
2017-03-30	77.1161	75.2966	78.1232
2017-03-31	77.1184	75.2942	78.1079
2017-04-05	77.0466	74.8829	78.1453
2017-04-06	77.0149	74.9407	78.1798
2017-04-07	77.0025	75.0344	78.2195
2017-04-10	76.9602	75.1299	78.1287
2017-04-11	76.8742	74.9807	78.1494
2017-04-12	76.365	73.9923	78.1396
2017-04-13	76.336	73.8951	78.1636
2017-04-14	76.3928	74.0554	78.1154
2017-04-17	76.4359	74.2008	78.0335
2017-04-18	76.4532	74.3451	78.0583
2017-04-19	76.4364	74.488	77.9141
2017-04-20	76.3439	74.409	77.8441
2017-04-21	76.2126	74.1169	77.8338
2017-04-24	76.3694	74.2679	77.9031
2017-04-25	76.3053	74.1524	77.826
2017-04-26	76.1606	74.0283	77.8092
2017-04-27	76.0722	74.0102	77.6869
2017-04-28	76.0524	73.9997	77.7108
2017-05-02	76.0158	74.0573	77.6845
2017-05-03	76.0188	74.1195	77.6828
2017-05-04	75.9684	74.2577	77.6414
2017-05-05	75.9535	74.468	77.5914
2017-05-08	75.8309	74.6245	77.0235
2017-05-09	75.5425	74.6542	76.8409
2017-05-10	75.7024	74.6955	76.5013
2017-05-11	75.642	74.7229	76.4374
2017-05-12	75.6165	74.8048	76.4554
2017-05-15	75.577	74.831	76.4896
2017-05-16	75.6516	74.4808	76.5694
2017-05-17	75.5455	74.5252	76.5055
2017-05-18	75.5428	74.7273	76.4974
2017-05-19	75.537	74.8303	76.5163
2017-05-22	75.3459	74.7325	76.3444
2017-05-23	75.1973	74.8332	76.0325
2017-05-24	75.1745	74.9318	75.9753
2017-05-25	75.1064	74.7683	76.0283
2017-05-26	75.0672	74.7101	76.075
2017-05-31	74.9797	74.6782	76.1138
2017-06-01	74.779	74.6871	75.8477
2017-06-02	74.7438	74.5865	75.8325
2017-06-05	74.6089	74.5113	75.7025
2017-06-06	74.6	74.5226	75.8219
2017-06-07	74.6059	74.3484	75.8885
2017-06-08	74.5547	74.0516	75.9522
2017-06-09	74.4733	74.0816	75.8942
2017-06-12	74.4705	74.3608	75.7769
2017-06-13	74.2975	74.0454	75.6916
2017-06-14	74.2794	73.9757	75.5734
2017-06-15	74.1864	73.5853	75.6305
2017-06-16	74.1758	73.821	75.6457
2017-06-19	74.1901	73.6558	75.7329
2017-06-20	74.1694	73.5909	75.8042
2017-06-21	74.1287	73.4293	75.873
2017-06-22	74.1325	73.6193	75.7472
2017-06-23	74.1122	73.5822	75.7173
2017-06-26	74.2172	73.5876	75.7913
2017-06-27	74.2209	73.4601	75.8649
2017-06-28	74.1987	73.6067	75.7759
2017-06-29	74.1485	73.4138	75.8078
2017-06-30	74.1567	73.2471	75.8816
2017-07-03	74.0482	73.0058	75.9273
2017-07-04	73.9846	73.1045	75.9139
2017-07-05	73.7752	73.0582	75.7722
2017-07-06	73.7499	72.9824	75.9053
2017-07-07	73.7138	72.6575	75.9775
2017-07-10	73.6473	72.5183	76.0057
2017-07-11	73.49	72.5556	75.811
2017-07-12	73.3632	72.8118	75.5586
2017-07-13	73.3409	72.8058	75.5602
2017-07-14	73.0808	71.8778	75.7005
2017-07-17	73.319	72.0836	75.5123
2017-07-18	73.2066	71.8413	75.0951
2017-07-19	73.0424	71.77	75.1644
2017-07-20	72.9952	71.9864	75.2334
2017-07-21	72.9365	71.9445	75.2283
2017-07-24	72.8772	71.902	75.2936
2017-07-25	72.8208	72.0315	75.2234
2017-07-26	72.7569	72.052	75.2246
2017-07-27	72.6433	71.9825	75.1611
2017-07-28	72.6613	71.4562	75.2539
2017-07-31	72.2885	70.7443	75.1689
2017-08-01	72.2291	70.7289	75.1967
2017-08-02	72.1207	70.7509	75.1884
2017-08-03	72.066	70.7188	75.1789
2017-08-04	71.8053	70.9366	74.2937
2017-08-07	71.7012	70.7265	74.6042
2017-08-08	71.658	70.5592	74.5688
2017-08-09	71.4781	70.4637	74.6178
2017-08-10	71.3281	70.282	74.4391
2017-08-11	70.9408	70.5258	73.3254
2017-08-14	70.8958	70.057	73.2147
2017-08-15	70.8537	69.9935	73.292
2017-08-16	70.6058	69.6488	73.2425
2017-08-17	70.6363	69.5348	73.3973
2017-08-18	70.6162	69.5818	73.4163
2017-08-21	70.5015	69.5108	73.3857
2017-08-22	70.4972	69.5931	73.3938
2017-08-23	70.448	69.8851	73.2142
2017-08-24	70.4282	70.2028	73.1869
2017-08-25	70.4914	69.9012	73.241
2017-08-28	70.2828	69.8932	73.2406
2017-08-29	70.2638	69.8439	73.3233
2017-08-30	69.9651	69.9078	73.004
2017-08-31	69.7841	69.6194	72.8542
2017-09-01	69.5312	69.2712	72.9292
2017-09-04	69.3297	69.0507	73.0945
2017-09-05	69.1841	69.0467	73.0696
2017-09-06	69.1489	68.9786	73.1635
2017-09-07	69.0429	69.0166	73.0116
2017-09-08	69.0018	68.5724	73.1433
2017-09-11	68.8967	68.3034	73.2515
2017-09-12	68.7791	67.9651	73.1773
2017-09-13	68.6053	67.7036	73.224
2017-09-14	68.6457	67.9183	72.9831
2017-09-15	68.5158	68.2554	72.6026
2017-09-18	68.3709	67.8081	72.6072
2017-09-19	68.2517	68.0814	72.5971
2017-09-20	68.2205	67.8427	72.6586
2017-09-21	68.0426	67.8328	72.403
2017-09-22	67.9448	67.9885	72.3068
2017-09-25	67.6844	67.9955	72.0958
2017-09-26	67.6152	68.1905	72.0648
2017-09-27	67.4565	68.1184	72.1471
2017-09-28	67.244	67.9194	72.1278
2017-09-29	67.2159	67.871	72.1477
2017-10-09	67.3902	67.7441	72.2881
2017-10-10	67.3291	67.6169	72.3587
2017-10-11	67.0798	66.9101	72.375
2017-10-12	66.8335	67.0568	72.2762
2017-10-13	66.8115	67.0085	72.4626
2017-10-16	66.9931	67.3098	72.332
2017-10-17	66.5191	66.3429	72.2965
2017-10-18	66.2154	65.7485	72.2119
2017-10-19	66.0539	65.758	72.0134
2017-10-20	65.8551	65.255	72.0216
2017-10-23	65.809	65.0458	72.1689
2017-10-24	65.7153	64.9891	72.2377
2017-10-25	65.7317	64.7883	72.3701
2017-10-26	65.3381	64.5922	72.1396
2017-10-27	65.2098	64.7131	72.0216
2017-10-30	65.0626	65.1134	71.5319
2017-10-31	64.8283	64.9345	71.5766
2017-11-01	64.7058	65.0824	71.5989
2017-11-02	64.8318	65.6262	71.432
2017-11-03	64.8396	66.0571	71.2856
2017-11-06	65.1668	65.365	71.349
2017-11-07	65.4801	65.253	71.5208
2017-11-08	65.397	65.3997	71.5495
2017-11-09	65.5244	65.1036	71.7851
2017-11-10	64.6051	63.2635	71.8761
2017-11-13	63.3482	61.308	71.2251
2017-11-14	63.301	61.6447	70.9821
2017-11-15	63.4104	62.103	70.696
2017-11-16	63.1845	61.9332	70.6957
2017-11-17	61.8836	61.1737	70.6349
2017-11-20	61.7203	60.7816	70.1791
2017-11-21	61.6681	60.7055	70.3225
2017-11-22	61.2886	60.3437	70.249
2017-11-23	63.1884	60.71	71.509
2017-11-24	62.955	60.9703	71.2232
2017-11-27	63.055	61.3013	71.0191
2017-11-28	62.7684	61.1003	70.8102
2017-11-29	62.5068	60.5222	70.8451
2017-11-30	62.5713	60.5331	70.7039
2017-12-01	62.4096	60.093	70.8186
2017-12-04	62.1537	60.0772	70.6469
2017-12-05	61.6756	59.6471	70.4362
2017-12-06	61.6489	59.7397	70.4227
2017-12-07	61.7917	60.3349	70.2602
2017-12-08	61.7793	60.1603	70.3138
2017-12-11	61.8848	59.9992	70.4722
2017-12-12	62.0489	59.9272	70.3894
2017-12-13	61.7427	58.3006	70.4953
2017-12-14	61.6702	58.0809	70.5848
2017-12-15	61.7766	58.5055	70.5286
2017-12-18	61.5022	58.6023	69.9938
2017-12-19	61.3641	58.3996	70.1091
2017-12-20	61.0065	58.1361	70.0103
2017-12-21	61.1123	58.0057	70.0678
2017-12-22	60.9784	57.9151	70.0355
2017-12-25	61.1202	58.1768	69.9331
2017-12-26	60.9595	57.898	69.8825
2017-12-27	61.1831	58.4344	69.2533
2017-12-28	61.2613	58.0703	69.5356
2017-12-29	60.9784	57.8282	69.3647
2018-01-02	61.302	57.6567	69.5829
2018-01-03	61.5267	58.0943	69.7186
2018-01-04	61.2775	57.6383	69.6717
2018-01-05	61.1353	57.6188	69.6878
2018-01-08	60.8151	57.4061	69.5583
2018-01-09	60.6712	57.161	69.5567
2018-01-10	60.7534	57.7099	69.3365
2018-01-11	60.6172	57.6116	69.2411
2018-01-12	60.5056	57.9324	69.1672
2018-01-15	61.1899	58.3821	68.4544
2018-01-16	61.067	58.3359	68.5402
2018-01-17	61.0007	58.6884	68.4914
2018-01-18	60.754	57.8767	68.6481
2018-01-19	60.7114	57.8898	68.7833
2018-01-22	60.7514	57.4409	68.9805
2018-01-23	60.4673	56.9592	69.0249
2018-01-24	60.1675	56.7629	68.9061
2018-01-25	59.8504	56.58	68.7821
2018-01-26	59.794	56.9236	68.7364
2018-01-29	59.8	57.3937	68.2448
2018-01-30	59.6964	57.6396	68.2632
2018-01-31	59.8038	57.987	68.0175
2018-02-01	60.8245	58.3998	67.7114
2018-02-02	60.3587	57.4939	67.1034
2018-02-05	59.838	57.4702	65.9677
2018-02-06	61.516	57.9406	67.5947
2018-02-07	61.6913	58.4249	66.9257
2018-02-08	61.4746	57.887	66.9094
2018-02-09	64.4233	58.4231	69.3182
2018-02-12	64.1219	59.6688	69.2451
2018-02-13	64.1744	59.0109	69.3681
2018-02-14	64.319	58.7038	69.4776
2018-02-22	64.7211	59.849	69.5708
2018-02-23	64.6891	59.6937	69.4853
2018-02-26	65.2881	60.68	69.6358
2018-02-27	64.9776	60.3243	69.4016
2018-02-28	64.8645	60.2537	69.3305
2018-03-01	64.9464	60.108	69.4351
2018-03-02	64.7852	60.1513	69.2766
2018-03-05	64.6704	60.2637	69.2626
2018-03-06	64.5569	60.1467	69.2061
2018-03-07	64.5538	60.1758	68.9533
2018-03-08	64.4328	59.5452	68.956
2018-03-09	64.4199	59.1881	69.0699
2018-03-12	63.9802	58.8429	68.8452
2018-03-13	63.9938	58.7479	68.8164
2018-03-14	63.9154	58.9701	68.797
2018-03-15	63.8279	58.9815	68.7979
2018-03-16	63.8213	59.2682	68.7012
2018-03-19	63.7269	59.3887	68.5841
2018-03-20	63.7104	59.699	68.6131
2018-03-21	63.5096	59.6487	68.5516
2018-03-22	63.5112	59.8359	68.4492
2018-03-23	65.3344	60.1715	69.692
2018-03-26	64.7776	59.8331	69.2116
2018-03-27	65.0189	60.3479	69.2846
2018-03-28	64.9975	60.3193	69.1506
2018-03-29	64.936	60.0269	69.2043
2018-03-30	64.7993	59.5825	69.2918
2018-04-02	64.528	59.4385	68.8796
2018-04-03	64.4528	59.8325	68.6538
2018-04-04	64.3138	59.8818	68.4531
2018-04-09	64.2179	59.749	68.4912
2018-04-10	64.1687	59.2427	68.5915
2018-04-11	64.1199	58.9811	68.7021
2018-04-12	64.1516	59.4627	68.5287
2018-04-13	64.2944	59.805	68.3735
2018-04-16	64.5608	60.1412	68.2914
2018-04-17	64.2101	60.256	67.7871
2018-04-18	64.1406	59.6976	67.8629
2018-04-19	64.0102	59.42	67.8916
2018-04-20	64.1601	59.3187	67.5428
2018-04-23	63.9354	59.4494	67.2061
2018-04-24	64.116	60.1648	67.2847
2018-04-25	63.9316	59.7648	67.1552
2018-04-26	64.0238	60.0883	66.9587
2018-04-27	63.8456	59.7276	66.9837
2018-05-02	63.7907	60.0674	66.8714
2018-05-03	63.8615	59.9697	67.0481
2018-05-04	63.87	60.0736	67.1601
2018-05-07	64.0047	60.1022	67.2771
2018-05-08	63.9217	59.4813	67.3662
2018-05-09	63.9082	59.7195	67.4453
2018-05-10	63.7675	59.7078	67.4291
2018-05-11	63.6559	59.7186	67.4187
2018-05-14	63.5717	59.7562	67.4183
2018-05-15	63.7185	59.5239	67.5188
2018-05-16	63.769	60.6777	67.5029
2018-05-17	63.6951	60.9495	67.1349
2018-05-18	63.6614	60.6656	67.2854
2018-05-21	63.5854	60.4755	67.3474
2018-05-22	63.5337	60.4612	67.3767
2018-05-23	63.6517	60.908	67.1128
2018-05-24	63.7189	61.2021	67.0718
2018-05-25	63.3876	60.964	66.7028
2018-05-28	63.1933	61.0155	66.5201
2018-05-29	63.1854	61.1143	66.3688
2018-05-30	64.5363	61.5092	67.5217
2018-05-31	64.7052	61.5943	67.5034
2018-06-01	64.9352	61.919	67.4421
2018-06-04	63.6094	61.777	64.6543
2018-06-05	62.7879	60.8904	64.2557
2018-06-06	62.8772	60.7723	64.3505
2018-06-07	62.7614	61.1063	64.1108
2018-06-08	62.9599	61.3333	64.022
2018-06-11	62.9593	61.614	63.8417
2018-06-12	62.9346	61.2449	63.9717
2018-06-13	62.9124	61.3332	63.687
2018-06-14	62.6892	61.1134	63.529
2018-06-15	62.7337	61.5147	63.1376
2018-06-19	66.2288	61.8091	67.8353
2018-06-20	66.0009	61.3138	67.8969
2018-06-21	65.8341	61.5515	67.4185
2018-06-22	65.0438	61.4655	66.6558
2018-06-25	65.0569	61.633	66.4648
2018-06-26	64.9344	61.7295	66.0606
2018-06-27	64.701	61.8936	65.6924
2018-06-28	64.7078	62.2083	65.54
2018-06-29	65.0242	62.1963	65.6505
2018-07-02	65.5329	62.0865	66.1074
2018-07-03	65.3698	61.7384	66.1181
2018-07-04	64.7048	61.2465	65.8437
2018-07-05	64.5731	61.7776	65.1356
2018-07-06	64.504	61.3509	65.208
2018-07-09	64.561	61.5833	65.3271
2018-07-10	64.3888	60.5957	65.3242
2018-07-11	64.7717	60.7759	65.6657
2018-07-12	64.9904	61.1685	65.7898
2018-07-13	64.829	60.6954	65.7625
2018-07-16	64.7919	60.5977	65.8546
2018-07-17	64.7957	60.9276	65.8465
2018-07-18	64.3971	59.8164	65.8934
2018-07-19	63.9776	58.9147	65.7799
2018-07-20	64.0519	58.7313	65.9802
2018-07-23	63.897	58.0543	66.0365
2018-07-24	63.828	58.2957	66.0325
2018-07-25	63.6958	58.1398	65.7561
2018-07-26	63.2864	57.5572	65.5688
2018-07-27	63.2636	57.9807	65.5221
2018-07-30	62.7504	57.3681	65.3106
2018-07-31	62.6601	57.7815	65.4159
2018-08-01	62.8292	58.0391	65.3269
2018-08-02	63.5487	58.2991	65.9485
2018-08-03	63.2812	58.1226	65.7034
2018-08-06	64.2292	58.5138	66.5796
2018-08-07	64.3334	58.3847	66.7365
2018-08-08	64.5684	58.393	66.8192
2018-08-09	64.8896	58.8872	67.0174
2018-08-10	64.8534	58.7964	67.0874
2018-08-13	64.795	58.6929	67.1204
2018-08-14	64.7923	59.0664	67.0556
2018-08-15	65.5606	59.2953	67.801
2018-08-16	65.6789	59.5241	67.7761
2018-08-17	65.8824	59.7518	67.6991
2018-08-20	65.8884	59.2976	67.8658
2018-08-21	65.7771	58.7495	67.9366
2018-08-22	65.96	58.833	67.9239
2018-08-23	65.8447	58.8291	67.8701
2018-08-24	65.8346	58.9829	67.8878
2018-08-27	65.9471	58.852	68.0029
2018-08-28	65.9129	58.8858	68.1031
2018-08-29	66.0539	59.2316	68.0685
2018-08-30	66.1225	59.446	67.9601
2018-08-31	66.1733	59.6016	67.7473
2018-09-03	66.1049	59.4356	67.8506
2018-09-04	66.1477	59.2735	67.9563
2018-09-05	66.3399	59.4759	67.9073
2018-09-06	66.3888	59.6932	67.8341
2018-09-07	66.2881	59.6622	67.8183
2018-09-10	66.5433	59.8241	67.8861
2018-09-11	66.3576	59.8366	67.6816
2018-09-12	66.1842	59.6058	67.5928
2018-09-13	66.1446	59.3841	67.7067
2018-09-14	66.1243	59.5588	67.6869
2018-09-17	66.1563	59.7789	67.4164
2018-09-18	66.4002	60.2281	67.5077
2018-09-19	66.3702	59.768	67.6231
2018-09-20	66.2924	59.7967	67.5352
2018-09-21	66.4661	59.8123	67.6558
2018-09-25	66.4345	60.0066	67.5406
2018-09-26	66.397	59.6877	67.6187
2018-09-27	66.1837	59.6475	67.4875
2018-09-28	66.1839	59.5197	67.6498
2018-10-08	67.8094	59.769	69.758
2018-10-09	67.6504	59.704	69.6836
2018-10-10	67.1539	59.7772	68.5043
2018-10-11	70.6332	59.9789	73.781
2018-10-12	70.5338	59.8703	73.7242
2018-10-15	70.5881	60.0222	73.5818
2018-10-16	70.55	60.1974	73.3257
2018-10-17	70.4969	59.8724	73.3452
2018-10-18	71.3005	60.6121	74.0302
2018-10-19	71.5625	62.2612	74.0384
2018-10-22	72.6047	66.5518	74.0788
2018-10-23	72.8884	66.7583	74.1805
2018-10-24	72.8145	66.7508	74.0937
2018-10-25	72.78	66.8303	74.0587
2018-10-26	72.7287	66.7192	74.072
2018-10-29	72.8397	66.9582	73.8695
2018-10-30	72.8979	66.8683	73.9928
2018-10-31	72.9351	66.8826	74.0328
2018-11-01	72.8849	66.7206	74.0496
2018-11-02	73.2036	67.7249	74.0859
2018-11-05	72.7444	66.4287	73.9958
2018-11-06	72.7655	66.9386	73.8278
2018-11-07	72.7476	67.0423	73.7704
2018-11-08	72.7419	67.1091	73.7505
2018-11-09	72.4225	67.2065	72.945
2018-11-12	72.3257	66.9534	72.9304
2018-11-13	72.2179	66.627	72.9797
2018-11-14	72.2942	66.687	72.9496
2018-11-15	72.3246	66.6033	73.013
2018-11-16	72.3306	66.523	73.0618
2018-11-19	72.3046	66.4625	73.0887
2018-11-20	72.6844	66.5745	73.514
2018-11-21	72.6214	66.3469	73.5433
2018-11-22	72.6393	66.5676	73.5254
2018-11-23	73.1779	66.669	74.1202
2018-11-26	73.1008	66.4805	74.0929
2018-11-27	73.0672	66.45	74.1135
2018-11-28	72.9663	65.9636	74.1515
2018-11-29	73.1665	66.2601	74.234
2018-11-30	73.1992	66.2438	74.2995
2018-12-03	73.4945	67.4325	74.3408
2018-12-04	73.4517	67.381	74.3631
2018-12-05	73.3428	67.2369	74.3235
2018-12-06	73.352	67.425	74.0333
2018-12-07	73.305	67.3441	74.0329
2018-12-10	73.3017	67.5123	73.9513
2018-12-11	73.25	67.4286	73.9842
2018-12-12	73.1228	66.9953	74.0227
2018-12-13	73.2298	67.0666	74.0666
2018-12-14	73.3119	67.2654	73.9744
2018-12-17	73.2769	67.2934	73.9243
2018-12-18	73.2001	67.2687	73.8836
2018-12-19	73.0383	67.2166	73.699
2018-12-20	72.9183	67.2263	73.6586
2018-12-21	72.7193	67.0906	73.5359
2018-12-24	72.5301	66.9187	73.4197
2018-12-25	72.4306	66.9886	73.2346
2018-12-26	72.3198	66.7478	73.2102
2018-12-27	72.2292	66.8027	73.0706
2018-12-28	72.1052	66.3712	73.0796
2019-01-02	71.9927	66.5871	72.6293
2019-01-03	71.9123	66.6199	72.5163
2019-01-04	71.659	66.2364	72.4253
2019-01-07	71.6742	66.1327	72.4732
2019-01-08	71.4229	65.4999	72.4817
2019-01-09	71.3498	65.4301	72.4914
2019-01-10	70.8058	64.1704	72.4229
2019-01-11	70.6656	64.0827	72.4262
2019-01-14	70.6385	64.1662	72.3687
2019-01-15	70.665	64.0263	72.4512
2019-01-16	70.591	64.1082	72.4617
2019-01-17	70.5984	64.2554	72.4162
2019-01-18	70.8145	64.7573	72.4857
2019-01-21	70.8393	64.7022	72.5461
2019-01-22	70.8996	64.836	72.4399
2019-01-23	70.8991	64.798	72.5146
2019-01-24	70.7844	64.3593	72.5725
2019-01-25	70.7306	64.2861	72.6046
2019-01-28	70.3366	63.3214	72.6093
2019-01-29	69.96	62.8374	72.3137
2019-01-30	69.8133	62.8821	72.2017
2019-01-31	69.6711	62.8171	72.0317
2019-02-01	69.6215	62.7685	72.0768
2019-02-11	69.7073	62.6555	72.1422
2019-02-12	69.6423	62.451	72.2061
2019-02-13	69.6565	62.1664	72.2707
2019-02-14	69.5424	61.9232	72.2952
2019-02-15	69.5704	62.132	72.2506
2019-02-18	69.9528	62.9134	72.3164
2019-02-19	69.9081	63.2133	72.0766
2019-02-20	69.8778	63.0112	72.2131
2019-02-21	69.8377	63.1254	72.1043
2019-02-22	69.8626	62.9074	72.1922
2019-02-25	70.7746	64.679	72.2578
2019-02-26	70.702	64.7578	72.138
2019-02-27	70.4613	64.8371	71.2314
2019-02-28	70.4645	64.7911	71.3277
2019-03-01	70.434	64.5418	71.4018
2019-03-04	70.3943	64.3568	71.4757
2019-03-05	70.4724	64.3757	71.5494
2019-03-06	70.1772	63.9015	71.5923
2019-03-07	70.137	63.8861	71.6296
2019-03-08	70.9089	64.0259	72.8972
2019-03-11	70.6003	64.0464	72.9247
2019-03-12	70.585	63.9984	72.9792
2019-03-13	70.7981	64.1444	73.054
2019-03-14	70.598	64.1518	72.5792
2019-03-15	70.6737	63.9838	72.7167
2019-03-18	70.7822	64.5518	72.771
2019-03-19	70.5894	64.1982	72.7829
2019-03-20	70.2974	63.6614	72.7361
2019-03-21	70.2535	63.5069	72.7921
2019-03-22	70.1423	63.3412	72.718
2019-03-25	70.0274	63.3777	72.4707
2019-03-26	70.1287	63.4692	72.2934
2019-03-27	69.8192	63.1682	72.1272
2019-03-28	69.7505	63.2086	71.9605
2019-03-29	69.6706	62.8166	71.9982
2019-04-01	69.9495	63.2993	72.0595
2019-04-02	69.8938	63.3934	72.0101
2019-04-03	69.8965	63.3195	72.0453
2019-04-04	69.7825	63.1289	72.0367
2019-04-08	69.3915	62.636	71.7601
2019-04-09	69.1354	62.3727	71.5712
2019-04-10	69.079	62.3122	71.5661
2019-04-11	68.7892	62.2463	71.1611
2019-04-12	68.6908	62.1587	71.1399
2019-04-15	68.7073	62.2735	71.0114
2019-04-16	68.8639	62.452	71.0875
2019-04-17	68.7627	62.1628	71.1565
2019-04-18	68.7928	62.263	71.0373
2019-04-19	68.7759	62.1988	71.114
2019-04-22	68.7443	62.3173	70.8544
2019-04-23	68.5569	62.2833	70.4855
2019-04-24	68.5492	62.19	70.5587
2019-04-25	69.2143	62.3206	71.4177
2019-04-26	69.5214	62.4389	71.7264
2019-04-29	69.2524	62.3871	71.304
2019-04-30	69.1685	62.2257	71.3209
2019-05-06	70.0798	62.3829	72.1411
2019-05-07	70.0176	62.1686	72.1755
2019-05-08	70.0657	62.2993	72.027
2019-05-09	70.023	62.4249	71.8123
2019-05-10	70.4304	63.4458	71.8733
2019-05-13	70.4831	63.6455	71.8199
2019-05-14	70.4736	63.7441	71.7758
2019-05-15	70.4956	63.8296	71.8295
2019-05-16	70.3934	63.5983	71.8796
2019-05-17	70.7246	63.6871	72.1952
2019-05-20	70.7307	63.7987	72.081
2019-05-21	70.9335	64.0217	72.1627
2019-05-22	70.8434	63.9481	72.0992
2019-05-23	70.8672	64.0738	71.8939
2019-05-24	70.7442	63.8942	71.8423
2019-05-27	70.7393	63.7598	71.8832
2019-05-28	70.6664	63.593	71.8941
2019-05-29	70.6347	63.6054	71.8936
2019-05-30	70.2689	62.7124	71.8909
2019-05-31	70.1314	62.518	71.8864
2019-06-03	70.1607	62.6735	71.5806
2019-06-04	70.2153	62.8035	71.4611
2019-06-05	70.221	62.9336	71.4458
2019-06-06	70.2239	63.0639	71.1453
2019-06-10	70.258	63.0803	71.1849
2019-06-11	70.4361	63.1548	71.2387
2019-06-12	70.4041	63.2729	71.0765
2019-06-13	70.1928	63.2468	70.8366
2019-06-14	70.3619	63.3721	70.9548
2019-06-17	70.261	63.4247	70.7626
2019-06-18	70.2501	63.4108	70.7727
2019-06-19	70.3016	63.4086	70.8394
2019-06-20	70.4973	63.6632	70.8961
2019-06-21	70.1174	63.3966	70.5384
2019-06-24	70.0561	63.2688	70.6189
2019-06-25	70.0316	63.3664	70.42
2019-06-26	70.0062	63.3393	70.451
2019-06-27	69.9685	63.1735	70.5125
2019-06-28	69.9161	63.2757	70.4361
2019-07-01	69.8064	62.7738	70.4773
2019-07-02	69.7161	62.8115	70.3206
2019-07-03	69.3413	62.3653	70.1483
2019-07-04	69.339	62.5095	70.1283
2019-07-05	69.3218	62.4224	70.1699
2019-07-08	69.9972	62.5159	71.0869
2019-07-09	69.8891	62.572	70.8873
2019-07-10	69.7427	62.3989	70.8107
2019-07-11	69.52	62.3123	70.5883
2019-07-12	69.3347	61.8944	70.6279
2019-07-15	69.2805	61.7741	70.6927
2019-07-16	69.254	61.9776	70.6253
2019-07-17	69.2462	62.0688	70.6892
2019-07-18	68.8239	61.8859	70.2836
2019-07-19	68.7709	61.7682	70.3514
2019-07-22	68.5476	61.7627	69.9998
2019-07-23	68.5258	61.632	70.0625
2019-07-24	68.5094	61.5088	70.1316
2019-07-25	68.5095	61.4749	70.1968
2019-07-26	68.3857	61.3085	70.1987
2019-07-29	68.1506	61.0091	70.1253
2019-07-30	68.1184	61.0254	70.1384
2019-07-31	68.1124	61.1536	70.0572
2019-08-01	68.0929	61.2556	69.983
2019-08-02	68.0968	61.3898	69.8145
2019-08-05	68.2947	61.5215	69.5919
2019-08-06	68.2296	61.6451	69.1428
2019-08-07	68.1311	61.6466	68.9889
2019-08-08	68.2053	61.4304	69.0672
2019-08-09	68.3368	61.626	69.0278
2019-08-12	68.2877	61.3842	69.1012
2019-08-13	68.2759	61.4926	69.0081
2019-08-14	68.2621	61.4299	69.0949
2019-08-15	68.2512	61.3711	69.1815
2019-08-16	68.1142	61.2986	69.0366
2019-08-19	68.8484	62.9675	69.1118
2019-08-20	68.5701	63.1647	68.0947
2019-08-21	67.7821	61.5718	68.1251
2019-08-22	67.6712	61.4469	68.2397
2019-08-23	67.6555	61.4376	68.3249
2019-08-26	67.6788	61.5649	68.1797
2019-08-27	68.0221	62.0858	68.2546
2019-08-28	67.9759	62.0614	68.2717
2019-08-29	67.9377	62.1715	68.0856
2019-08-30	67.9242	62.2912	67.9161
2019-09-02	67.5507	62.0582	67.7808
2019-09-03	67.5377	61.9063	67.9516
2019-09-04	67.3954	61.6909	67.9202
2019-09-05	67.3029	61.6232	67.9791
2019-09-06	67.2419	61.6863	67.9349
2019-09-09	67.153	61.2992	68.0273
2019-09-10	67.1406	61.3153	68.1164
2019-09-11	67.1001	61.4555	67.8549
2019-09-12	67.1119	61.3195	67.9109
2019-09-16	66.9648	61.1711	67.8522
2019-09-17	67.6046	61.3738	68.8107
2019-09-18	67.4836	61.0895	68.9373
2019-09-19	67.4428	61.045	68.9509
2019-09-20	67.4409	60.9413	69.0636
2019-09-23	67.5496	61.1096	69.0949
2019-09-24	67.6188	61.0063	69.2171
2019-09-25	68.0737	61.1689	69.4167
2019-09-26	68.2841	61.3428	68.9824
2019-09-27	68.1041	61.2175	68.8372
2019-09-30	68.1097	61.3026	68.7957
2019-10-08	68.0063	60.8824	68.8459
2019-10-09	67.9656	60.805	68.9096
2019-10-10	67.8121	60.6643	68.8442
2019-10-11	67.7172	60.6373	68.7953
2019-10-14	67.6184	60.4766	68.8437
2019-10-15	67.7347	60.7102	68.7763
2019-10-16	67.6795	60.895	68.1849
2019-10-17	67.6653	61.0362	68.222
2019-10-18	67.8641	61.2226	68.3121
2019-10-21	67.7781	61.4077	68.0147
2019-10-22	67.8592	61.4173	68.1765
2019-10-23	67.8164	61.5116	68.1264
2019-10-24	67.81	61.7008	68.0989
2019-10-25	67.8101	61.5574	68.1895
2019-10-28	67.7479	61.2396	68.2996
2019-10-29	67.797	61.309	68.2199
2019-10-30	67.6352	61.3381	67.91
2019-10-31	67.4641	61.3247	67.7049
2019-11-01	67.4554	61.1673	67.814
2019-11-04	67.4041	61.1374	67.8151
2019-11-05	67.4361	61.1183	67.9652
2019-11-06	67.4306	61.3009	67.8911
2019-11-07	67.3044	61.3241	67.7309
2019-11-08	67.2414	61.2603	67.828
2019-11-11	67.557	61.4685	68.0369
2019-11-12	67.4978	61.5598	67.9572
2019-11-13	67.4634	61.7221	67.96
2019-11-14	67.3784	61.7968	67.8753
2019-11-15	67.326	61.8826	67.6888
2019-11-18	67.4036	61.8575	67.7739
2019-11-19	67.478	61.6883	67.899
2019-11-20	67.4421	61.9745	67.6624
2019-11-21	67.4002	62.0653	67.6818
2019-11-22	67.3043	62.1842	67.4515
2019-11-25	66.9631	61.2982	67.3824
2019-11-26	66.726	60.9351	67.4007
2019-11-27	66.7235	61.1933	67.1007
2019-11-28	66.6646	61.2943	67.0457
2019-11-29	66.4817	61.3013	66.8865
2019-12-02	66.4018	61.3369	66.7806
2019-12-03	66.4003	61.3462	66.9574
2019-12-04	66.3879	61.4679	67.072
2019-12-05	66.3509	61.3636	67.1524
2019-12-06	66.3293	61.2063	67.2949
2019-12-09	66.246	61.1169	67.3373
2019-12-10	66.1946	61.2752	67.3071
2019-12-11	66.0967	61.2595	67.279
2019-12-12	65.8461	60.7032	67.2719
2019-12-13	66.0243	60.7059	67.4213
2019-12-16	66.1875	60.772	67.5725
2019-12-17	66.1547	60.4387	67.6927
2019-12-18	66.0459	60.596	67.2623
2019-12-19	66.0234	60.6388	67.4563
2019-12-20	66.114	60.8918	67.3888
2019-12-23	66.3164	61.1208	67.4027
2019-12-24	66.1041	60.5338	67.4783
2019-12-25	65.9693	60.3392	67.44
2019-12-26	65.9355	60.2132	67.552
2019-12-27	65.9063	60.349	67.6628
2019-12-30	66.0494	60.348	67.8197
2019-12-31	65.9601	60.0715	67.9534
2020-01-02	66.0876	60.1346	68.1089
2020-01-03	65.9828	60.0579	68.1596
2020-01-06	65.4739	59.8088	67.5896
2020-01-07	65.4674	59.5288	67.7881
2020-01-08	65.5454	59.8095	67.6418
2020-01-09	65.5935	59.6348	67.92
2020-01-10	65.6098	59.8225	67.8558
2020-01-13	65.6111	59.6284	68.0389
2020-01-14	65.523	59.6191	68.0673
2020-01-15	65.555	59.9332	67.9031
2020-01-16	65.5472	60.1862	67.9599
2020-01-17	65.485	60.4365	67.6404
2020-01-20	65.5374	60.3034	67.8107
2020-01-21	65.511	60.515	67.4609
2020-01-22	65.337	60.4446	67.3317
2020-01-23	66.9848	60.6988	69.3152
2020-02-03	71.3095	60.9611	74.5275
2020-02-04	71.3461	60.6239	74.4877
2020-02-05	71.3649	60.3231	74.4605
2020-02-06	71.4598	60.6148	74.4949
2020-02-07	70.9537	59.5589	74.5161
2020-02-10	70.8274	59.1113	74.4267
2020-02-11	70.7723	59.0156	74.4675
2020-02-12	70.4016	58.1988	74.5009
2020-02-13	70.2692	58.2084	74.4098
2020-02-14	70.1706	58.2743	74.2424
2020-02-17	70.3289	59.0904	74.2906
2020-02-18	70.1818	58.4742	74.2471
2020-02-19	70.0881	58.5313	74.2024
2020-02-20	70.2519	58.9632	74.2597
2020-02-21	70.2271	58.8572	74.2883
2020-02-24	70.1269	58.7187	74.2246
2020-02-25	70.0256	58.8142	73.9827
2020-02-26	69.7937	58.9539	73.3987
2020-02-27	69.8464	58.7844	73.4676
2020-02-28	70.7512	59.1779	73.8761
2020-03-02	71.2686	61.7155	73.8683
2020-03-03	71.0201	61.5291	73.8904
2020-03-04	70.8982	61.476	73.7875
2020-03-05	70.9952	61.9264	73.8084
2020-03-06	71.0332	62.0088	73.7072
2020-03-09	71.5613	62.1997	73.8097
2020-03-10	71.6632	62.457	73.8133
2020-03-11	71.6509	62.6684	73.741
2020-03-12	71.8102	62.8567	73.8106
2020-03-13	71.6369	63.0233	73.4066
2020-03-16	71.778	63.1974	73.0675
2020-03-17	71.8063	63.3645	73.0211
2020-03-18	71.923	63.5525	73.0799
2020-03-19	71.6629	63.7001	72.6473
2020-03-20	71.6929	63.4659	72.8729
2020-03-23	72.0374	63.7172	72.3264
2020-03-24	72.0654	63.4851	72.3061
2020-03-25	72.1215	63.7739	72.342
2020-03-26	72.2124	63.864	72.3352
2020-03-27	72.2082	63.8837	72.3427
2020-03-30	72.0801	63.9555	72.0403
2020-03-31	71.9311	63.4682	71.985
2020-04-01	71.7117	63.399	71.8472
2020-04-02	72.0674	64.1374	72.0448
2020-04-03	72.0192	64.2912	71.9231
2020-04-07	72.0292	64.2095	71.9673
2020-04-08	72.0157	64.2227	71.9732
2020-04-09	71.9325	64.1989	71.9209
2020-04-10	71.9929	64.3476	71.7991
2020-04-13	71.9364	64.4731	71.6062
2020-04-14	71.9514	64.6525	71.6142
2020-04-15	71.9496	64.7021	71.5482
2020-04-16	71.9875	64.5943	71.7104
2020-04-17	71.8426	63.9976	71.7278
2020-04-20	71.699	63.8643	71.6721
2020-04-21	71.7174	63.9906	71.5993
2020-04-22	71.7309	63.8137	71.6452
2020-04-23	71.6831	63.8651	71.5925
2020-04-24	71.5426	63.7498	71.4976
2020-04-27	71.4807	63.7284	71.4783
2020-04-28	71.2265	63.4415	71.252
2020-04-29	71.1584	63.399	71.1678
2020-04-30	71.0474	63.047	71.2181
2020-05-06	70.8443	62.6115	71.0747
2020-05-07	70.7453	62.5622	70.9349
2020-05-08	70.7304	62.3714	71.0619
2020-05-11	70.6969	62.4362	71.038
2020-05-12	70.6066	62.1598	71.0575
2020-05-13	70.569	62.089	71.0781
2020-05-14	70.6333	62.2036	70.9595
2020-05-15	70.5825	62.2768	70.9461
2020-05-18	70.4745	62.1244	70.9316
2020-05-19	70.4747	61.9614	71.0177
2020-05-20	70.4435	62.1156	70.9252
2020-05-21	70.461	62.2722	70.8183
2020-05-22	70.6052	62.429	71.1331
2020-05-25	70.5735	62.0235	71.2272
2020-05-26	70.4601	61.388	71.2682
2020-05-27	70.4203	61.4632	71.1356
2020-05-28	70.1174	60.6115	71.1082
2020-05-29	70.0385	60.3191	71.1413
2020-06-01	70.6396	62.5814	71.2068
2020-06-02	70.3524	62.2656	71.2024
2020-06-03	70.2891	62.2957	71.2156
2020-06-04	70.1156	62.3263	70.8945
2020-06-05	70.0635	62.3959	70.9375
2020-06-08	70.0626	62.0724	71.0293
2020-06-09	70.0446	62.0264	71.0888
2020-06-10	70.0347	62.2133	71.0182
2020-06-11	69.7585	62.0619	70.6954
2020-06-12	69.6656	61.9771	70.7503
2020-06-15	69.5426	62.0656	70.4488
2020-06-16	69.7886	62.185	70.6697
2020-06-17	69.5951	61.8412	70.6928
2020-06-18	69.511	61.5238	70.7443
2020-06-19	69.4392	61.2774	70.8021
2020-06-22	69.3016	60.9368	70.8222
2020-06-23	68.9622	59.9267	70.8333
2020-06-24	68.7802	59.2095	70.892
2020-06-29	68.5762	58.7334	70.8744
2020-06-30	68.549	58.5064	70.9563
2020-07-01	68.6312	58.6222	71.0231
2020-07-02	68.3739	58.1935	70.9009
2020-07-03	68.3027	57.9088	70.9905
2020-07-06	69.1925	61.2965	71.0701
2020-07-07	69.0691	60.7647	71.1179
2020-07-08	69.0198	60.6178	71.176
2020-07-09	68.8296	60.2979	71.1837
2020-07-10	68.9114	60.5015	71.0272
2020-07-13	70.0287	62.8498	71.144
2020-07-14	69.7515	62.6532	71.084
2020-07-15	68.798	62.0498	70.1204
2020-07-16	70.4723	62.1898	73.0476
2020-07-17	70.5063	62.0852	72.9041
2020-07-20	70.5752	62.4349	72.9463
2020-07-21	70.5227	62.0927	72.9718
2020-07-22	70.428	61.9237	72.9524
2020-07-23	69.9683	60.7556	72.9511
2020-07-24	70.6743	60.786	74.1135
2020-07-27	70.8211	60.6711	74.1628
2020-07-28	70.64	60.4348	74.0419
2020-07-29	70.5925	60.4772	74.0396
2020-07-30	70.1143	59.3347	73.9978
2020-07-31	70.018	58.9736	74.0558
2020-08-03	69.9135	58.5501	74.0869
2020-08-04	69.891	58.78	74.026
2020-08-05	69.7292	58.4727	74.0204
2020-08-06	69.6113	58.4858	73.7626
2020-08-07	69.5186	58.4573	73.687
2020-08-10	69.4754	58.2974	73.7044
2020-08-11	69.4678	58.4023	73.4809
2020-08-12	69.5267	58.5236	73.2668
2020-08-13	69.4985	58.466	73.286
2020-08-14	69.5025	58.3389	73.3145
2020-08-17	69.5736	58.2971	73.3463
2020-08-18	69.5415	58.264	73.3273
2020-08-19	68.7903	57.6541	72.8817
2020-08-20	68.4776	57.5056	72.7396
2020-08-21	68.375	57.1298	72.7621
2020-08-24	68.2817	56.8742	72.7721
2020-08-25	68.2203	56.957	72.5455
2020-08-26	68.1172	57.0074	72.2722
2020-08-27	67.9295	56.8079	72.2629
2020-08-28	68.2138	57.3119	72.3134
2020-08-31	67.9769	56.9246	72.3182
2020-09-01	68.0533	56.8273	72.3857
2020-09-02	68.0273	56.8894	72.3864
2020-09-03	67.7124	56.7343	72.1072
2020-09-04	67.6321	56.8035	72.0005
2020-09-07	67.5133	56.9242	71.3248
2020-09-08	67.2633	56.3253	71.3314
2020-09-09	67.287	56.4554	70.823
2020-09-10	67.0025	56.5747	70.2186
2020-09-11	67.1963	56.9639	70.4145
2020-09-14	67.577	57.5912	70.4659
2020-09-15	67.3041	57.3421	70.1628
2020-09-16	67.1738	57.3025	70.0433
2020-09-17	67.0337	57.3149	69.8882
2020-09-18	66.8546	57.1219	69.794
2020-09-21	66.7713	57.0516	69.5513
2020-09-22	67.0505	57.2019	69.8045
2020-09-23	66.6893	56.1881	69.9597
2020-09-24	67.6757	56.3786	71.4079
2020-09-25	67.2514	56.487	70.3409
2020-09-28	67.0818	56.1394	70.4173
2020-09-29	67.1128	56.0294	70.4781
2020-09-30	66.9301	55.5705	70.4919
2020-10-09	66.8808	56.3857	70.5402
2020-10-12	67.3237	57.2502	70.6069
2020-10-13	67.3134	57.2135	70.6635
2020-10-14	66.7551	56.0881	70.5721
2020-10-15	66.8625	56.3956	70.4035
2020-10-16	66.8794	56.5362	70.1938
2020-10-19	66.9048	56.6774	69.9509
2020-10-20	66.8806	56.4326	69.9467
2020-10-21	66.6289	56.4561	69.4543
2020-10-22	66.6239	56.6002	69.3289
2020-10-23	66.772	56.7491	69.3626
2020-10-26	66.7155	56.4897	69.3823
2020-10-27	66.6562	56.4233	69.3448
2020-10-28	66.5615	56.2546	69.2858
2020-10-29	66.3113	55.8417	69.1306
2020-10-30	66.0049	55.9284	68.4155
2020-11-02	66.1879	55.6117	68.4568
2020-11-03	66.1422	55.4619	68.4528
2020-11-04	66.0636	55.4387	68.2469
2020-11-05	66.3089	55.9492	68.2658
2020-11-06	66.2997	56.1883	67.8909
2020-11-09	66.3199	56.1428	67.8817
2020-11-10	66.1688	56.0328	67.7189
2020-11-11	65.9166	55.8767	67.4128
2020-11-12	65.919	55.9264	67.3749
2020-11-13	65.9076	56.0401	67.2388
2020-11-16	65.4342	55.3393	66.9643
2020-11-17	65.7349	55.541	66.9067
2020-11-18	65.5998	55.3179	66.8921
2020-11-19	65.4874	55.1153	66.8619
2020-11-20	65.5177	54.9452	66.9819
2020-11-23	65.6041	54.9292	67.0615
2020-11-24	65.5732	55.0552	66.9486
2020-11-25	65.7341	55.2173	66.9499
2020-11-26	65.4465	54.218	67.0189
2020-11-27	65.4237	54.2825	66.978
2020-11-30	65.4392	54.4416	66.8824
2020-12-01	65.6025	54.5767	66.9657
2020-12-02	65.607	54.7792	66.9228
2020-12-03	65.4747	54.847	66.6179
2020-12-04	65.2582	54.5025	66.6844
2020-12-07	65.1218	54.4204	66.3946
2020-12-08	65.1096	54.5054	66.6602
2020-12-09	64.8871	54.502	66.2853
2020-12-10	64.4553	53.9299	66.1274
2020-12-11	64.4592	54.1334	65.9628
2020-12-14	63.9763	53.6026	65.85
2020-12-15	63.9007	53.5607	65.7464
2020-12-16	63.851	53.4665	65.8225
2020-12-17	63.7036	53.1628	65.8228
2020-12-18	63.4941	52.6948	65.8362
2020-12-21	63.1008	52.618	65.7393
2020-12-22	63.5683	52.9469	65.914
2020-12-23	63.5105	52.2593	66.4119
2020-12-24	63.3626	52.3174	66.2708
2020-12-25	63.7372	52.8336	66.3473
2020-12-28	63.6676	52.8578	66.292
2020-12-29	63.9613	53.018	66.1948
2020-12-30	64.047	52.8136	66.2338
2020-12-31	64.2023	52.9381	66.3181
2021-01-04	64.151	54.2035	66.1684
2021-01-05	63.7628	53.5776	66.0695
2021-01-06	63.6618	53.3692	66.1717
2021-01-07	63.5177	53.0545	66.2368
2021-01-08	63.4117	53.1337	65.9415
2021-01-11	64.0921	53.2526	67.1888
2021-01-12	64.2561	53.4726	67.313
2021-01-13	63.8753	53.2187	67.1589
2021-01-14	64.3033	53.3377	67.5431
2021-01-15	64.212	53.2283	67.5434
2021-01-18	64.1127	53.0235	67.5795
2021-01-19	63.6537	52.7565	67.3652
2021-01-20	63.117	52.7776	66.9382
2021-01-21	63.299	53.1528	67.0804
2021-01-22	63.0894	52.8491	66.9528
2021-01-25	62.9041	52.5406	66.9916
2021-01-26	62.7548	52.6206	66.6665
2021-01-27	62.5234	51.9048	66.6968
2021-01-28	61.1828	51.5507	66.4905
2021-01-29	61.3097	51.6224	66.6623
2021-02-01	60.9851	51.3886	66.455
2021-02-02	60.9632	51.1202	66.5268
2021-02-03	60.9466	51.2617	66.3451
2021-02-04	60.8769	51.3371	66.1127
2021-02-05	60.6253	51.355	65.3336
2021-02-08	60.526	51.1304	65.4099
2021-02-09	60.4625	52.0719	65.2781
2021-02-10	60.5777	51.9859	65.3911
2021-02-18	59.7865	50.9252	65.0266
2021-02-19	59.5557	50.7097	64.612
2021-02-22	59.4475	50.7563	63.7463
2021-02-23	59.1581	50.4034	63.5783
2021-02-24	59.4951	50.5284	63.8032
2021-02-25	59.3166	50.5758	63.2342
2021-02-26	59.2324	50.6892	62.6708
2021-03-01	59.174	50.8905	62.736
2021-03-02	58.8674	50.6697	62.4812
2021-03-03	58.7798	50.281	62.4281
2021-03-04	58.5706	50.3474	61.8347
2021-03-05	58.4202	50.3836	61.5304
2021-03-08	58.4897	50.4733	61.0865
2021-03-09	58.8557	50.615	61.311
2021-03-10	58.6907	50.529	61.0635
2021-03-11	59.4645	52.038	61.1414
2021-03-12	59.4904	52.2583	61.244
2021-03-15	59.4102	52.2354	61.1543
2021-03-16	59.331	52.0135	61.2343
2021-03-17	59.1612	51.946	60.424
2021-03-18	59.1394	51.8421	60.4496
2021-03-19	58.8452	51.6685	59.9635
2021-03-22	59.1377	51.792	60.1727
2021-03-23	59.2806	51.8349	60.6151
2021-03-24	59.2685	51.9883	60.0833
2021-03-25	59.0755	52.0052	59.8335
2021-03-26	59.0615	52.5206	59.8334
2021-03-29	58.9496	52.3576	59.842
2021-03-30	58.574	51.8559	59.5755
2021-03-31	58.574	51.9148	59.5114
2021-04-01	58.6798	51.8226	59.6624
2021-04-02	58.332	51.4649	58.995
2021-04-06	58.2693	51.2934	58.9999
2021-04-07	58.0908	51.2592	58.6697
2021-04-08	58.0376	51.3269	58.3779
2021-04-09	58.0918	51.4808	58.1632
2021-04-12	57.7748	51.297	58.0928
2021-04-13	57.7535	51.3665	57.9909
2021-04-14	57.6418	51.3335	57.8673
2021-04-15	57.4855	51.1262	57.5178
2021-04-16	57.3812	51.0238	57.4745
2021-04-19	57.6033	51.4475	57.6173
2021-04-20	57.508	51.1982	57.6857
2021-04-21	57.4754	51.2919	57.5118
2021-04-22	57.438	51.3574	57.4422
2021-04-23	57.3718	51.2177	57.4696
2021-04-26	57.2586	51.1849	57.2656
2021-04-27	57.1802	51.2628	56.9887
2021-04-28	57.2218	51.1985	57.1532
2021-04-29	57.1734	51.2844	57.1151
2021-04-30	56.9443	50.8558	56.989
2021-05-06	56.5581	50.3001	56.8337
2021-05-07	56.4184	50.3024	56.5697
2021-05-10	56.0908	49.7138	56.6108
2021-05-11	55.8028	49.5478	56.1667
2021-05-12	55.7076	49.4773	56.1778
2021-05-13	55.8808	49.6457	55.9906
2021-05-14	55.8668	49.5182	56.0549
2021-05-17	56.0114	49.5938	56.1899
2021-05-18	55.8722	49.4055	56.1116
2021-05-19	55.8006	49.3241	56.1202
2021-05-20	55.6637	49.3485	55.8173
2021-05-21	55.5103	49.287	55.8097
2021-05-24	55.3602	49.1846	55.6763
2021-05-25	55.3057	48.6789	55.7651
2021-05-26	55.2486	48.7371	55.4536
2021-05-27	55.2134	48.6294	55.5475
2021-05-28	55.0848	48.5822	55.4846
2021-05-31	55.4072	48.752	55.6825
2021-06-01	55.3435	48.5608	55.7928
2021-06-02	55.3568	48.7437	55.6215
2021-06-03	55.2589	48.9246	55.0527
2021-06-04	55.2298	49.0206	55.0471
2021-06-07	55.2077	49.1893	55.009
2021-06-08	55.0429	49.2751	54.589
2021-06-09	55.3712	49.1617	54.8448
2021-06-10	55.2731	48.543	55.0174
2021-06-11	55.0413	48.1183	54.9555
2021-06-15	55.0486	48.2315	54.8255
2021-06-16	55.5642	48.4663	55.1379
2021-06-17	55.5965	48.4062	55.3485
2021-06-18	55.347	48.125	55.0883
2021-06-21	55.2479	47.7965	55.1981
2021-06-22	55.2945	47.6736	55.3582
2021-06-23	55.2801	47.3737	55.506
2021-06-24	55.133	47.0024	55.5144
2021-06-25	55.1566	46.8325	55.657
2021-06-28	55.0027	46.6556	55.6681
2021-06-29	54.7543	46.3105	55.4801
2021-06-30	54.6992	46.2561	55.5123
2021-07-01	54.5988	46.3602	55.0134
2021-07-02	55.0143	46.6067	55.3418
2021-07-05	54.6892	46.1436	55.1721
2021-07-06	54.5913	46.0941	55.0366
2021-07-07	54.6278	45.9764	55.2217
2021-07-08	54.3726	45.4435	55.1071
2021-07-09	54.1824	44.8113	55.2364
2021-07-12	53.7273	44.4564	54.9117
2021-07-13	53.6932	44.078	55.0363
2021-07-14	53.8632	44.4694	54.8935
2021-07-15	53.7721	43.7437	55.0879
2021-07-16	53.7655	43.8585	54.8116
2021-07-19	53.7657	44.1048	54.7762
2021-07-20	53.7409	44.241	54.844
2021-07-21	53.6178	44.6454	54.692
2021-07-22	53.3984	44.2838	54.6741
2021-07-23	53.2297	44.1805	54.4301
2021-07-26	53.0703	44.4802	53.5258
2021-07-27	53.5969	44.3436	55.26
2021-07-28	53.179	44.1888	54.7656
2021-07-29	53.8971	47.5757	54.7162
2021-07-30	54.0943	48.0963	54.5761
2021-08-02	53.9219	47.5883	54.8041
2021-08-03	54.1506	47.4949	54.467
2021-08-04	54.6292	48.5886	54.4765
2021-08-05	54.5097	48.2774	54.4859
2021-08-06	54.367	48.2286	54.4552
2021-08-09	54.0333	48.0138	54.065
2021-08-10	54.0265	47.5691	54.193
2021-08-11	53.7837	47.1897	54.1714
2021-08-12	53.6433	47.18	54.0478
2021-08-13	53.5615	47.264	53.8772
2021-08-16	53.5144	47.3565	53.6714
2021-08-17	53.7508	47.5864	53.6859
2021-08-18	53.4613	47.4472	53.4887
2021-08-19	53.4306	47.4284	53.5716
2021-08-20	52.8896	46.835	53.026
2021-08-23	53.51	48.0612	53.2491
2021-08-24	53.368	47.2308	53.4228
2021-08-25	53.2118	47.2275	53.5105
2021-08-26	53.2413	47.1702	53.2297
2021-08-27	53.034	47.0389	53.2601
2021-08-30	52.7224	47.0867	52.9122
2021-08-31	52.1885	46.5893	52.4009
2021-09-01	51.9041	46.5774	51.9438
2021-09-02	52.2745	46.6008	52.201
2021-09-03	51.1817	45.1064	51.3918
2021-09-06	51.045	44.9207	51.2911
2021-09-07	50.9907	44.6013	51.4388
2021-09-08	50.719	44.7986	50.9829
2021-09-09	49.942	44.1504	50.0888
2021-09-10	49.8376	43.9902	49.934
2021-09-13	49.4436	43.5981	49.4844
2021-09-14	49.4866	43.7047	49.0331
2021-09-15	48.6639	42.2589	48.6958
2021-09-16	49.3189	42.5347	48.6662
2021-09-17	47.9647	41.7899	48.1686
2021-09-22	47.7651	41.4929	47.9824
2021-09-23	47.4357	41.6139	47.0237
2021-09-24	46.7103	41.3708	45.7528
2021-09-27	45.2713	40.8192	43.9963
2021-09-28	44.9604	40.6988	43.7819
2021-09-29	44.8054	40.8281	43.0764
2021-09-30	45.1283	41.281	43.3871
2021-10-08	44.8817	41.1197	42.5492
2021-10-11	44.8155	41.2192	42.0577
2021-10-12	44.8849	41.381	41.7798
2021-10-13	44.4238	40.3875	40.8783
2021-10-14	44.3059	39.9743	40.9478
2021-10-15	44.1557	39.6526	40.8827
2021-10-18	44.0707	39.9024	40.6016
2021-10-19	44.135	39.882	40.9359
2021-10-20	43.86	39.4742	40.864
2021-10-21	43.7563	39.5292	40.4692
2021-10-22	43.8719	39.5706	40.4217
2021-10-25	44.2636	39.6961	40.7889
2021-10-26	44.2954	39.8597	40.801
2021-10-27	43.3725	39.0929	40.3298
2021-10-28	43.1939	39.1034	39.878
2021-10-29	43.2699	39.0298	40.09
2021-11-01	43.2459	39.0648	40.2106
2021-11-02	43.0846	39.1668	39.7602
2021-11-03	42.7732	39.1525	38.8904
2021-11-04	42.7807	38.4106	39.1367
2021-11-05	43.3263	38.5858	40.0005
2021-11-08	43.0253	38.342	39.6235
2021-11-09	43.0162	38.3248	39.7682
2021-11-10	43.1058	38.4935	39.6295
2021-11-11	42.9893	38.3878	39.5793
2021-11-12	42.9538	38.1355	39.7053
2021-11-15	42.7005	38.1835	39.0816
2021-11-16	42.552	38.2581	38.7856
2021-11-17	42.866	38.5757	38.983
2021-11-18	42.7843	38.3741	38.999
2021-11-19	43.0255	38.5091	39.2879
2021-11-22	42.9492	38.4122	39.2908
2021-11-23	42.7965	38.4746	38.5447
2021-11-24	42.654	38.4844	38.2141
2021-11-25	42.6648	38.7021	38.0208
2021-11-26	42.5089	38.5983	37.863
2021-11-29	42.4962	38.5575	38.0189
2021-11-30	42.4737	38.6892	38.1117
2021-12-01	42.3453	38.6844	37.9455
2021-12-02	42.41	38.8588	37.7326
2021-12-03	42.3922	38.7689	37.8072
2021-12-06	42.5191	39.0129	37.7129
2021-12-07	42.4066	38.9623	37.6514
2021-12-08	42.47	38.9016	37.8313
2021-12-09	42.3752	38.8058	37.9365
2021-12-10	42.3303	38.6436	38.1131
2021-12-13	42.3991	38.3117	38.3737
2021-12-14	42.1304	38.2993	38.047
2021-12-15	42.1032	38.4206	38.1527
2021-12-16	42.1474	38.1227	38.4545
2021-12-17	42.7054	38.3414	38.8932
2021-12-20	43.7258	38.5465	40.7638
2021-12-21	43.7004	38.3324	40.8807
2021-12-22	43.6745	38.3488	41.0117
2021-12-23	43.7836	38.2171	41.217
2021-12-24	44.3441	38.492	41.3527
2021-12-27	44.2755	38.6019	41.2293
2021-12-28	44.2856	38.3899	41.3689
2021-12-29	44.1907	38.5529	40.9755
2021-12-30	44.2062	38.3858	41.3313
2021-12-31	44.4766	38.2767	41.5742
2022-01-04	44.4024	38.4528	41.0476
2022-01-05	45.3222	38.6799	42.6024
2022-01-06	45.0967	38.5477	42.1272
2022-01-07	45.1909	38.7256	42.1975
2022-01-10	45.0618	38.6721	42.069
2022-01-11	45.1582	38.85	42.0688
2022-01-12	45.3529	39.2029	42.1775
2022-01-13	45.7205	39.4074	42.5658
2022-01-14	45.6244	39.4489	42.4458
2022-01-17	45.6025	39.333	42.6214
2022-01-18	45.5927	39.2099	42.7726
2022-01-19	45.7327	39.4823	42.7289
2022-01-20	45.6658	39.6494	42.4093
2022-01-21	45.7339	39.8936	42.2005
2022-01-24	45.5934	39.6546	42.1913
2022-01-25	47.2626	39.8659	45.3901
2022-01-26	47.5209	39.9455	45.528
2022-01-27	48.514	40.1768	46.9711
2022-01-28	48.1021	39.6047	46.8611
2022-02-07	49.1307	39.9787	47.4112
2022-02-08	49.019	40.1078	47.0797
2022-02-09	49.1001	39.8782	47.4676
2022-02-10	48.912	39.8926	47.1836
2022-02-11	49.3226	40.1875	47.2434
2022-02-14	49.4293	40.373	47.2501
2022-02-15	49.5036	40.3323	47.1823
2022-02-16	49.3709	40.1657	47.3638
2022-02-17	49.4431	39.9775	47.6009
2022-02-18	49.3257	39.8702	47.6781
2022-02-21	49.3041	40.0089	47.8047
2022-02-22	49.1162	39.9594	47.4539
2022-02-23	49.4672	40.4728	47.7064
2022-02-24	49.5114	40.4866	47.5875
2022-02-25	49.6481	40.4572	47.8125
2022-02-28	49.7342	40.1763	48.0538
2022-03-01	49.5971	39.8712	48.2773
2022-03-02	49.4854	39.8508	48.3334
2022-03-03	49.2999	39.7972	48.0813
2022-03-04	49.257	40.0867	47.7718
2022-03-07	49.5935	40.3665	47.8358
2022-03-08	51.105	40.5906	50.4097
2022-03-09	50.9757	40.7855	50.0202
2022-03-10	51.2597	41.5856	50.0714
2022-03-11	51.2724	41.7413	49.8191
2022-03-14	52.4464	42.0214	51.6907
2022-03-15	57.7604	42.2915	60.0065
2022-03-16	58.4133	48.0946	59.2739
2022-03-17	57.7143	47.1711	58.8553
2022-03-18	57.7007	46.9815	58.9467
2022-03-21	57.594	46.9171	58.8563
[truncated: 375 more rows]
