# Supplementary material for: Asymmetric spillover connectedness between clean energy markets and industrial stock markets: How uncertainties affect it
Source: PLoS One. 2025 Mar 31;20(3):e0316171. doi: 10.1371/journal.pone.0316171 (PMC11957356; doi:10.1371/journal.pone.0316171)
Supplement: S1 File — Original data, code, and appendix content. (ZIP) [file pone.0316171.s001.zip › Supporting information/data and code/Raw data/pTCI_data.xlsx]

## Sheet: pTCI_data
	Total
2014-01-03	67.3526
2014-01-06	79.9993
2014-01-07	73.8898
2014-01-08	73.8757
2014-01-09	73.5322
2014-01-10	75.0765
2014-01-13	74.9231
2014-01-14	73.2066
2014-01-15	72.5451
2014-01-16	68.7782
2014-01-17	68.3705
2014-01-20	72.9457
2014-01-21	67.72
2014-01-22	66.2759
2014-01-23	67.2067
2014-01-24	68.1587
2014-01-27	67.586
2014-01-28	67.7296
2014-01-29	67.3232
2014-01-30	68.0109
2014-02-07	67.0414
2014-02-10	68.251
2014-02-11	66.1658
2014-02-12	65.6509
2014-02-13	65.7218
2014-02-14	65.4313
2014-02-17	65.8136
2014-02-18	65.7557
2014-02-19	65.7033
2014-02-20	65.7631
2014-02-21	65.8873
2014-02-24	65.9991
2014-02-25	66.187
2014-02-26	65.8021
2014-02-27	65.8049
2014-02-28	65.8092
2014-03-03	66.116
2014-03-04	66.1154
2014-03-05	66.1505
2014-03-06	66.1529
2014-03-07	65.9079
2014-03-10	66.1468
2014-03-11	66.1459
2014-03-12	66.0307
2014-03-13	66.296
2014-03-14	66.2757
2014-03-17	66.2254
2014-03-18	66.2603
2014-03-19	65.6801
2014-03-20	65.7831
2014-03-21	66.519
2014-03-24	66.1771
2014-03-25	66.1235
2014-03-26	66.2105
2014-03-27	66.3403
2014-03-28	66.4614
2014-03-31	66.5591
2014-04-01	66.4226
2014-04-02	66.1875
2014-04-03	66.2883
2014-04-04	66.3097
2014-04-08	66.3173
2014-04-09	66.0395
2014-04-10	66.0117
2014-04-11	65.9188
2014-04-14	66.0621
2014-04-15	66.201
2014-04-16	66.2971
2014-04-17	66.4966
2014-04-18	66.4082
2014-04-21	66.6388
2014-04-22	66.8221
2014-04-23	66.9199
2014-04-24	67.0922
2014-04-25	67.2817
2014-04-28	67.4695
2014-04-29	67.2337
2014-04-30	66.7143
2014-05-05	66.6137
2014-05-06	66.5892
2014-05-07	66.7486
2014-05-08	66.7276
2014-05-09	66.9119
2014-05-12	67.8221
2014-05-13	67.3655
2014-05-14	67.4155
2014-05-15	67.5218
2014-05-16	67.5694
2014-05-19	67.7031
2014-05-20	67.6651
2014-05-21	67.5594
2014-05-22	67.5689
2014-05-23	67.4906
2014-05-26	67.4365
2014-05-27	67.5114
2014-05-28	67.3025
2014-05-29	67.3601
2014-05-30	67.3755
2014-06-03	67.2507
2014-06-04	67.4716
2014-06-05	67.3898
2014-06-06	67.4765
2014-06-09	67.088
2014-06-10	67.0589
2014-06-11	66.9993
2014-06-12	67.1728
2014-06-13	67.0956
2014-06-16	67.0112
2014-06-17	67.0993
2014-06-18	67.2242
2014-06-19	67.3931
2014-06-20	67.1458
2014-06-23	66.9387
2014-06-24	66.7043
2014-06-25	66.8334
2014-06-26	66.6497
2014-06-27	66.5827
2014-06-30	66.4705
2014-07-01	66.3898
2014-07-02	66.3198
2014-07-03	65.9585
2014-07-04	66.1985
2014-07-07	66.3631
2014-07-08	66.3009
2014-07-09	66.4543
2014-07-10	66.4863
2014-07-11	66.4297
2014-07-14	66.5228
2014-07-15	66.1295
2014-07-16	66.204
2014-07-17	66.4211
2014-07-18	66.3364
2014-07-21	66.2842
2014-07-22	66.2544
2014-07-23	66.2808
2014-07-24	65.8695
2014-07-25	65.5691
2014-07-28	65.7354
2014-07-29	65.6071
2014-07-30	65.5519
2014-07-31	65.2765
2014-08-01	65.4092
2014-08-04	65.573
2014-08-05	65.3697
2014-08-06	65.0048
2014-08-07	65.1721
2014-08-08	65.1027
2014-08-11	65.4801
2014-08-12	65.4461
2014-08-13	65.4886
2014-08-14	65.6016
2014-08-15	65.5356
2014-08-18	65.5913
2014-08-19	65.7038
2014-08-20	65.6406
2014-08-21	65.7906
2014-08-22	65.4973
2014-08-25	64.254
2014-08-26	63.2407
2014-08-27	63.2398
2014-08-28	63.5964
2014-08-29	63.466
2014-09-01	63.6395
2014-09-02	63.6847
2014-09-03	63.888
2014-09-04	63.812
2014-09-05	63.7155
2014-09-09	63.725
2014-09-10	63.319
2014-09-11	63.4923
2014-09-12	63.7049
2014-09-15	63.478
2014-09-16	63.6503
2014-09-17	63.5265
2014-09-18	63.4593
2014-09-19	63.4518
2014-09-22	63.7279
2014-09-23	63.6057
2014-09-24	63.6829
2014-09-25	63.3904
2014-09-26	63.3244
2014-09-29	63.37
2014-09-30	63.279
2014-10-08	63.2631
2014-10-09	63.1693
2014-10-10	63.4166
2014-10-13	63.5137
2014-10-14	63.7069
2014-10-15	62.815
2014-10-16	63.0328
2014-10-17	63.2826
2014-10-20	63.3801
2014-10-21	62.5612
2014-10-22	62.7757
2014-10-23	63.0287
2014-10-24	63.2114
2014-10-27	62.9833
2014-10-28	64.7559
2014-10-29	64.7912
2014-10-30	64.3738
2014-10-31	64.2502
2014-11-03	64.1098
2014-11-04	63.9539
2014-11-05	63.7645
2014-11-06	63.2652
2014-11-07	63.4704
2014-11-10	63.43
2014-11-11	63.3762
2014-11-12	63.3396
2014-11-13	62.8423
2014-11-14	62.9263
2014-11-17	62.7358
2014-11-18	62.8972
2014-11-19	62.9777
2014-11-20	63.0005
2014-11-21	63.0164
2014-11-24	63.0604
2014-11-25	63.2153
2014-11-26	62.8698
2014-11-27	62.7938
2014-11-28	63.0669
2014-12-01	63.1442
2014-12-02	63.2776
2014-12-03	62.9932
2014-12-04	63.7501
2014-12-05	64.0367
2014-12-08	63.739
2014-12-09	64.1406
2014-12-10	68.4432
2014-12-11	68.1282
2014-12-12	67.7284
2014-12-15	67.4887
2014-12-16	67.3
2014-12-17	67.453
2014-12-18	67.2072
2014-12-19	66.6425
2014-12-22	65.1763
2014-12-23	64.9943
2014-12-24	64.7504
2014-12-25	64.6859
2014-12-26	64.6608
2014-12-29	63.8449
2014-12-30	63.9044
2014-12-31	64.6312
2015-01-05	65.3373
2015-01-06	64.3893
2015-01-07	63.7361
2015-01-08	63.5105
2015-01-09	63.6648
2015-01-12	63.7955
2015-01-13	63.1925
2015-01-14	62.9079
2015-01-15	62.4038
2015-01-16	62.3064
2015-01-19	62.6373
2015-01-20	63.607
2015-01-21	65.108
2015-01-22	64.8062
2015-01-23	64.9874
2015-01-26	65.0775
2015-01-27	65.0247
2015-01-28	65.0982
2015-01-29	65.0829
2015-01-30	65.2065
2015-02-02	65.315
2015-02-03	65.4017
2015-02-04	65.5515
2015-02-05	65.6653
2015-02-06	65.7724
2015-02-09	65.8588
2015-02-10	65.9377
2015-02-11	65.8363
2015-02-12	65.774
2015-02-13	66.0146
2015-02-16	65.9672
2015-02-17	65.9028
2015-02-25	65.8421
2015-02-26	65.8965
2015-02-27	65.8351
2015-03-02	66.3577
2015-03-03	66.3809
2015-03-04	66.234
2015-03-05	66.2589
2015-03-06	66.1785
2015-03-09	66.456
2015-03-10	66.2387
2015-03-11	65.8318
2015-03-12	65.9421
2015-03-13	65.8249
2015-03-16	67.1072
2015-03-17	67.2929
2015-03-18	67.3345
2015-03-19	67.0861
2015-03-20	67.0178
2015-03-23	68.1229
2015-03-24	68.0213
2015-03-25	67.2372
2015-03-26	67.1991
2015-03-27	65.9749
2015-03-30	66.0982
2015-03-31	66.0646
2015-04-01	66.5487
2015-04-02	66.5718
2015-04-03	66.2815
2015-04-07	66.3476
2015-04-08	66.3843
2015-04-09	66.4748
2015-04-10	66.5493
2015-04-13	66.9337
2015-04-14	66.6605
2015-04-15	66.7548
2015-04-16	67.3301
2015-04-17	67.0398
2015-04-20	67.2865
2015-04-21	68.3622
2015-04-22	69.4421
2015-04-23	69.2312
2015-04-24	69.1151
2015-04-27	68.8912
2015-04-28	68.953
2015-04-29	69.1548
2015-04-30	68.9585
2015-05-04	68.2752
2015-05-05	68.25
2015-05-06	68.3038
2015-05-07	68.3577
2015-05-08	68.9183
2015-05-11	70.5166
2015-05-12	70.5277
2015-05-13	70.4136
2015-05-14	70.208
2015-05-15	70.2431
2015-05-18	70.0004
2015-05-19	70.1618
2015-05-20	70.0121
2015-05-21	70.3199
2015-05-22	70.1143
2015-05-25	70.7439
2015-05-26	71.1728
2015-05-27	71.0233
2015-05-28	71.0614
2015-05-29	70.9234
2015-06-01	72.588
2015-06-02	72.5872
2015-06-03	72.7506
2015-06-04	72.4241
2015-06-05	72.5391
2015-06-08	72.4958
2015-06-09	72.2465
2015-06-10	72.1226
2015-06-11	71.9224
2015-06-12	71.8066
2015-06-15	71.8368
2015-06-16	71.8669
2015-06-17	71.4709
2015-06-18	71.4871
2015-06-19	71.5172
2015-06-23	71.5404
2015-06-24	71.9165
2015-06-25	71.936
2015-06-26	71.9639
2015-06-29	71.9919
2015-06-30	73.7884
2015-07-01	73.8929
2015-07-02	73.9133
2015-07-03	73.9337
2015-07-06	73.9543
2015-07-07	73.9749
2015-07-08	73.9956
2015-07-09	77.1348
2015-07-10	78.3629
2015-07-13	78.9613
2015-07-14	78.8351
2015-07-15	78.8432
2015-07-16	78.8782
2015-07-17	79.2464
2015-07-20	79.1585
2015-07-21	79.0937
2015-07-22	79.0334
2015-07-23	79.1229
2015-07-24	79.1347
2015-07-27	79.1376
2015-07-28	79.1406
2015-07-29	79.4754
2015-07-30	79.4871
2015-07-31	79.4896
2015-08-03	79.4921
2015-08-04	79.8433
2015-08-05	79.8607
2015-08-06	79.7778
2015-08-07	79.8813
2015-08-10	80.0734
2015-08-11	79.952
2015-08-12	79.7388
2015-08-13	79.7575
2015-08-14	79.5107
2015-08-17	79.5353
2015-08-18	79.5371
2015-08-19	79.5181
2015-08-20	79.5325
2015-08-21	79.5344
2015-08-24	79.5362
2015-08-25	79.5381
2015-08-26	79.5399
2015-08-27	79.5811
2015-08-28	79.793
2015-08-31	79.8046
2015-09-01	79.8066
2015-09-02	79.8081
2015-09-07	79.8078
2015-09-08	79.9467
2015-09-09	80.0032
2015-09-10	80.0139
2015-09-11	80.0039
2015-09-14	80.0104
2015-09-15	80.0117
2015-09-16	80.4358
2015-09-17	80.4515
2015-09-18	80.4462
2015-09-21	80.4653
2015-09-22	80.4487
2015-09-23	80.4519
2015-09-24	80.4351
2015-09-25	80.4377
2015-09-28	80.4274
2015-09-29	80.4349
2015-09-30	80.4171
2015-10-08	80.5202
2015-10-09	80.4932
2015-10-12	80.6185
2015-10-13	80.5532
2015-10-14	80.5496
2015-10-15	80.5608
2015-10-16	80.5144
2015-10-19	80.52
2015-10-20	80.5036
2015-10-21	80.5093
2015-10-22	80.5899
2015-10-23	80.5992
2015-10-26	80.4878
2015-10-27	80.4564
2015-10-28	80.4603
2015-10-29	80.4288
2015-10-30	80.4331
2015-11-02	80.4345
2015-11-03	80.4344
2015-11-04	80.5412
2015-11-05	80.5217
2015-11-06	80.5275
2015-11-09	80.5138
2015-11-10	80.4811
2015-11-11	80.4012
2015-11-12	80.3775
2015-11-13	80.3783
2015-11-16	80.2818
2015-11-17	80.2032
2015-11-18	80.2057
2015-11-19	80.1636
2015-11-20	80.1363
2015-11-23	80.1453
2015-11-24	80.1384
2015-11-25	80.0999
2015-11-26	80.105
2015-11-27	80.1054
2015-11-30	79.9919
2015-12-01	79.9838
2015-12-02	79.7743
2015-12-03	79.7738
2015-12-04	79.7794
2015-12-07	79.7415
2015-12-08	79.7472
2015-12-09	79.6749
2015-12-10	79.6746
2015-12-11	79.6698
2015-12-14	79.6369
2015-12-15	79.6031
2015-12-16	79.594
2015-12-17	79.4972
2015-12-18	79.5002
2015-12-21	79.3789
2015-12-22	79.1862
2015-12-23	79.1853
2015-12-24	79.1883
2015-12-25	79.1721
2015-12-28	79.1795
2015-12-29	79.1515
2015-12-30	79.1283
2015-12-31	79.1372
2016-01-04	79.1415
2016-01-05	79.0939
2016-01-06	79.004
2016-01-07	79.0067
2016-01-08	78.9344
2016-01-11	78.9307
2016-01-12	78.8217
2016-01-13	78.8209
2016-01-14	78.9465
2016-01-15	78.9606
2016-01-18	78.9182
2016-01-19	78.9327
2016-01-20	78.9569
2016-01-21	78.9618
2016-01-22	78.9407
2016-01-25	78.8827
2016-01-26	78.8815
2016-01-27	78.8866
2016-01-28	78.8917
2016-01-29	78.9508
2016-02-01	78.9625
2016-02-02	78.9578
2016-02-03	78.9541
2016-02-04	78.9433
2016-02-05	78.9526
2016-02-15	78.9541
2016-02-16	79.0907
2016-02-17	79.0373
2016-02-18	79.0397
2016-02-19	79.0365
2016-02-22	78.9957
2016-02-23	78.9917
2016-02-24	78.9558
2016-02-25	78.9625
2016-02-26	78.9032
2016-02-29	78.9002
2016-03-01	78.9018
2016-03-02	79.0427
2016-03-03	79.0381
2016-03-04	79.049
2016-03-07	79.0613
2016-03-08	79.0575
2016-03-09	79.0692
2016-03-10	79.0748
2016-03-11	79.0428
2016-03-14	79.077
2016-03-15	79.0852
2016-03-16	79.0819
2016-03-17	79.0391
2016-03-18	79.0231
2016-03-21	79.0007
2016-03-22	78.9693
2016-03-23	78.9571
2016-03-24	78.9648
2016-03-25	78.9554
2016-03-28	78.964
2016-03-29	78.9704
2016-03-30	79.065
2016-03-31	79.0652
2016-04-01	79.027
2016-04-05	79.0443
2016-04-06	79.0363
2016-04-07	79.0456
2016-04-08	79.0522
2016-04-11	79.0278
2016-04-12	79.0338
2016-04-13	78.9767
2016-04-14	78.9675
2016-04-15	78.9817
2016-04-18	78.9894
2016-04-19	78.9805
2016-04-20	78.9923
2016-04-21	78.9996
2016-04-22	78.9639
2016-04-25	78.9533
2016-04-26	78.9193
2016-04-27	78.9176
2016-04-28	78.9279
2016-04-29	78.9253
2016-05-03	78.9068
2016-05-04	78.8872
2016-05-05	78.8778
2016-05-06	78.8859
2016-05-09	78.8942
2016-05-10	78.8966
2016-05-11	78.8734
2016-05-12	78.6479
2016-05-13	78.6617
2016-05-16	78.6062
2016-05-17	78.6159
2016-05-18	78.6238
2016-05-19	78.6095
2016-05-20	78.6043
2016-05-23	78.554
2016-05-24	78.5664
2016-05-25	78.5763
2016-05-26	78.559
2016-05-27	78.5578
2016-05-30	78.5704
2016-05-31	78.7179
2016-06-01	78.6847
2016-06-02	78.6673
2016-06-03	78.6179
2016-06-06	78.6041
2016-06-07	78.5794
2016-06-08	78.5664
2016-06-13	78.5801
2016-06-14	78.5444
2016-06-15	78.5012
2016-06-16	78.5012
2016-06-17	78.4671
2016-06-20	78.4203
2016-06-21	78.4262
2016-06-22	78.4028
2016-06-23	78.404
2016-06-24	78.4156
2016-06-27	78.4245
2016-06-28	78.3881
2016-06-29	78.3651
2016-06-30	78.3596
2016-07-01	78.3605
2016-07-04	78.2991
2016-07-05	78.2891
2016-07-06	78.1908
2016-07-07	78.182
2016-07-08	78.1923
2016-07-11	78.1767
2016-07-12	78.1621
2016-07-13	78.1524
2016-07-14	78.1529
2016-07-15	78.1467
2016-07-18	78.1625
2016-07-19	78.0933
2016-07-20	78.1009
2016-07-21	78.004
2016-07-22	77.9735
2016-07-25	77.9432
2016-07-26	77.9163
2016-07-27	77.9329
2016-07-28	77.9158
2016-07-29	77.9287
2016-08-01	77.8925
2016-08-02	77.8778
2016-08-03	77.8592
2016-08-04	77.8525
2016-08-05	77.8504
2016-08-08	77.8053
2016-08-09	77.7684
2016-08-10	77.7157
2016-08-11	77.7196
2016-08-12	77.6852
2016-08-15	77.6047
2016-08-16	77.4705
2016-08-17	77.4677
2016-08-18	77.4016
2016-08-19	77.3971
2016-08-22	77.4232
2016-08-23	77.4215
2016-08-24	77.4229
2016-08-25	77.4416
2016-08-26	77.367
2016-08-29	77.3991
2016-08-30	77.4075
2016-08-31	77.4066
2016-09-01	77.4299
2016-09-02	77.34
2016-09-05	77.3032
2016-09-06	77.247
2016-09-07	77.2645
2016-09-08	77.2593
2016-09-09	77.2759
2016-09-12	77.2993
2016-09-13	77.2807
2016-09-14	77.2991
2016-09-19	77.2253
2016-09-20	77.2389
2016-09-21	77.2472
2016-09-22	77.2383
2016-09-23	77.2607
2016-09-26	77.2854
2016-09-27	77.2705
2016-09-28	77.2484
2016-09-29	77.2333
2016-09-30	77.2037
2016-10-10	77.2361
2016-10-11	77.203
2016-10-12	77.2121
2016-10-13	77.2191
2016-10-14	77.2152
2016-10-17	77.2429
2016-10-18	77.2505
2016-10-19	77.2561
2016-10-20	77.2256
2016-10-21	77.2658
2016-10-24	77.1559
2016-10-25	77.0552
2016-10-26	77.0705
2016-10-27	77.042
2016-10-28	77.0837
2016-10-31	77.1106
2016-11-01	77.0787
2016-11-02	77.1163
2016-11-03	76.8488
2016-11-04	76.8831
2016-11-07	76.7779
2016-11-08	76.7614
2016-11-09	76.7976
2016-11-10	76.7369
2016-11-11	76.5813
2016-11-14	76.559
2016-11-15	76.5556
2016-11-16	76.5741
2016-11-17	76.4367
2016-11-18	76.4935
2016-11-21	76.3883
2016-11-22	76.3022
2016-11-23	76.3282
2016-11-24	76.2667
2016-11-25	76.1254
2016-11-28	76.135
2016-11-29	76.0425
2016-11-30	76.0849
2016-12-01	76.0283
2016-12-02	76.0555
2016-12-05	76.1009
2016-12-06	76.0883
2016-12-07	75.9869
2016-12-08	75.9929
2016-12-09	75.9521
2016-12-12	76.0065
2016-12-13	75.897
2016-12-14	75.9066
2016-12-15	75.909
2016-12-16	75.837
2016-12-19	75.8601
2016-12-20	75.9056
2016-12-21	75.8008
2016-12-22	75.8022
2016-12-23	75.8572
2016-12-26	75.8607
2016-12-27	75.906
2016-12-28	75.9566
2016-12-29	75.8774
2016-12-30	75.7576
2017-01-03	75.6717
2017-01-04	75.6255
2017-01-05	75.6125
2017-01-06	75.6561
2017-01-09	75.6354
2017-01-10	75.6345
2017-01-11	75.6989
2017-01-12	75.7621
2017-01-13	75.734
2017-01-16	75.7807
2017-01-17	75.6833
2017-01-18	75.6927
2017-01-19	75.7581
2017-01-20	75.6713
2017-01-23	75.6127
2017-01-24	75.5636
2017-01-25	75.5943
2017-01-26	75.5565
2017-02-03	75.5799
2017-02-06	75.4978
2017-02-07	75.5071
2017-02-08	75.4306
2017-02-09	75.3988
2017-02-10	75.3047
2017-02-13	75.2385
2017-02-14	75.2431
2017-02-15	75.3005
2017-02-16	75.2086
2017-02-17	75.2182
2017-02-20	75.175
2017-02-21	75.1529
2017-02-22	75.0923
2017-02-23	75.1099
2017-02-24	75.1505
2017-02-27	75.2476
2017-02-28	75.2437
2017-03-01	75.2334
2017-03-02	75.2829
2017-03-03	75.2858
2017-03-06	75.1716
2017-03-07	75.1116
2017-03-08	75.133
2017-03-09	75.2294
2017-03-10	75.2525
2017-03-13	75.2016
2017-03-14	75.2003
2017-03-15	75.193
2017-03-16	75.1449
2017-03-17	75.181
2017-03-20	75.1396
2017-03-21	75.0906
2017-03-22	75.1393
2017-03-23	75.1879
2017-03-24	75.0144
2017-03-27	75.1155
2017-03-28	75.2214
2017-03-29	75.327
2017-03-30	75.2966
2017-03-31	75.2942
2017-04-05	74.8829
2017-04-06	74.9407
2017-04-07	75.0344
2017-04-10	75.1299
2017-04-11	74.9807
2017-04-12	73.9923
2017-04-13	73.8951
2017-04-14	74.0554
2017-04-17	74.2008
2017-04-18	74.3451
2017-04-19	74.488
2017-04-20	74.409
2017-04-21	74.1169
2017-04-24	74.2679
2017-04-25	74.1524
2017-04-26	74.0283
2017-04-27	74.0102
2017-04-28	73.9997
2017-05-02	74.0573
2017-05-03	74.1195
2017-05-04	74.2577
2017-05-05	74.468
2017-05-08	74.6245
2017-05-09	74.6542
2017-05-10	74.6955
2017-05-11	74.7229
2017-05-12	74.8048
2017-05-15	74.831
2017-05-16	74.4808
2017-05-17	74.5252
2017-05-18	74.7273
2017-05-19	74.8303
2017-05-22	74.7325
2017-05-23	74.8332
2017-05-24	74.9318
2017-05-25	74.7683
2017-05-26	74.7101
2017-05-31	74.6782
2017-06-01	74.6871
2017-06-02	74.5865
2017-06-05	74.5113
2017-06-06	74.5226
2017-06-07	74.3484
2017-06-08	74.0516
2017-06-09	74.0816
2017-06-12	74.3608
2017-06-13	74.0454
2017-06-14	73.9757
2017-06-15	73.5853
2017-06-16	73.821
2017-06-19	73.6558
2017-06-20	73.5909
2017-06-21	73.4293
2017-06-22	73.6193
2017-06-23	73.5822
2017-06-26	73.5876
2017-06-27	73.4601
2017-06-28	73.6067
2017-06-29	73.4138
2017-06-30	73.2471
2017-07-03	73.0058
2017-07-04	73.1045
2017-07-05	73.0582
2017-07-06	72.9824
2017-07-07	72.6575
2017-07-10	72.5183
2017-07-11	72.5556
2017-07-12	72.8118
2017-07-13	72.8058
2017-07-14	71.8778
2017-07-17	72.0836
2017-07-18	71.8413
2017-07-19	71.77
2017-07-20	71.9864
2017-07-21	71.9445
2017-07-24	71.902
2017-07-25	72.0315
2017-07-26	72.052
2017-07-27	71.9825
2017-07-28	71.4562
2017-07-31	70.7443
2017-08-01	70.7289
2017-08-02	70.7509
2017-08-03	70.7188
2017-08-04	70.9366
2017-08-07	70.7265
2017-08-08	70.5592
2017-08-09	70.4637
2017-08-10	70.282
2017-08-11	70.5258
2017-08-14	70.057
2017-08-15	69.9935
2017-08-16	69.6488
2017-08-17	69.5348
2017-08-18	69.5818
2017-08-21	69.5108
2017-08-22	69.5931
2017-08-23	69.8851
2017-08-24	70.2028
2017-08-25	69.9012
2017-08-28	69.8932
2017-08-29	69.8439
2017-08-30	69.9078
2017-08-31	69.6194
2017-09-01	69.2712
2017-09-04	69.0507
2017-09-05	69.0467
2017-09-06	68.9786
2017-09-07	69.0166
2017-09-08	68.5724
2017-09-11	68.3034
2017-09-12	67.9651
2017-09-13	67.7036
2017-09-14	67.9183
2017-09-15	68.2554
2017-09-18	67.8081
2017-09-19	68.0814
2017-09-20	67.8427
2017-09-21	67.8328
2017-09-22	67.9885
2017-09-25	67.9955
2017-09-26	68.1905
2017-09-27	68.1184
2017-09-28	67.9194
2017-09-29	67.871
2017-10-09	67.7441
2017-10-10	67.6169
2017-10-11	66.9101
2017-10-12	67.0568
2017-10-13	67.0085
2017-10-16	67.3098
2017-10-17	66.3429
2017-10-18	65.7485
2017-10-19	65.758
2017-10-20	65.255
2017-10-23	65.0458
2017-10-24	64.9891
2017-10-25	64.7883
2017-10-26	64.5922
2017-10-27	64.7131
2017-10-30	65.1134
2017-10-31	64.9345
2017-11-01	65.0824
2017-11-02	65.6262
2017-11-03	66.0571
2017-11-06	65.365
2017-11-07	65.253
2017-11-08	65.3997
2017-11-09	65.1036
2017-11-10	63.2635
2017-11-13	61.308
2017-11-14	61.6447
2017-11-15	62.103
2017-11-16	61.9332
2017-11-17	61.1737
2017-11-20	60.7816
2017-11-21	60.7055
2017-11-22	60.3437
2017-11-23	60.71
2017-11-24	60.9703
2017-11-27	61.3013
2017-11-28	61.1003
2017-11-29	60.5222
2017-11-30	60.5331
2017-12-01	60.093
2017-12-04	60.0772
2017-12-05	59.6471
2017-12-06	59.7397
2017-12-07	60.3349
2017-12-08	60.1603
2017-12-11	59.9992
2017-12-12	59.9272
2017-12-13	58.3006
2017-12-14	58.0809
2017-12-15	58.5055
2017-12-18	58.6023
2017-12-19	58.3996
2017-12-20	58.1361
2017-12-21	58.0057
2017-12-22	57.9151
2017-12-25	58.1768
2017-12-26	57.898
2017-12-27	58.4344
2017-12-28	58.0703
2017-12-29	57.8282
2018-01-02	57.6567
2018-01-03	58.0943
2018-01-04	57.6383
2018-01-05	57.6188
2018-01-08	57.4061
2018-01-09	57.161
2018-01-10	57.7099
2018-01-11	57.6116
2018-01-12	57.9324
2018-01-15	58.3821
2018-01-16	58.3359
2018-01-17	58.6884
2018-01-18	57.8767
2018-01-19	57.8898
2018-01-22	57.4409
2018-01-23	56.9592
2018-01-24	56.7629
2018-01-25	56.58
2018-01-26	56.9236
2018-01-29	57.3937
2018-01-30	57.6396
2018-01-31	57.987
2018-02-01	58.3998
2018-02-02	57.4939
2018-02-05	57.4702
2018-02-06	57.9406
2018-02-07	58.4249
2018-02-08	57.887
2018-02-09	58.4231
2018-02-12	59.6688
2018-02-13	59.0109
2018-02-14	58.7038
2018-02-22	59.849
2018-02-23	59.6937
2018-02-26	60.68
2018-02-27	60.3243
2018-02-28	60.2537
2018-03-01	60.108
2018-03-02	60.1513
2018-03-05	60.2637
2018-03-06	60.1467
2018-03-07	60.1758
2018-03-08	59.5452
2018-03-09	59.1881
2018-03-12	58.8429
2018-03-13	58.7479
2018-03-14	58.9701
2018-03-15	58.9815
2018-03-16	59.2682
2018-03-19	59.3887
2018-03-20	59.699
2018-03-21	59.6487
2018-03-22	59.8359
2018-03-23	60.1715
2018-03-26	59.8331
2018-03-27	60.3479
2018-03-28	60.3193
2018-03-29	60.0269
2018-03-30	59.5825
2018-04-02	59.4385
2018-04-03	59.8325
2018-04-04	59.8818
2018-04-09	59.749
2018-04-10	59.2427
2018-04-11	58.9811
2018-04-12	59.4627
2018-04-13	59.805
2018-04-16	60.1412
2018-04-17	60.256
2018-04-18	59.6976
2018-04-19	59.42
2018-04-20	59.3187
2018-04-23	59.4494
2018-04-24	60.1648
2018-04-25	59.7648
2018-04-26	60.0883
2018-04-27	59.7276
2018-05-02	60.0674
2018-05-03	59.9697
2018-05-04	60.0736
2018-05-07	60.1022
2018-05-08	59.4813
2018-05-09	59.7195
2018-05-10	59.7078
2018-05-11	59.7186
2018-05-14	59.7562
2018-05-15	59.5239
2018-05-16	60.6777
2018-05-17	60.9495
2018-05-18	60.6656
2018-05-21	60.4755
2018-05-22	60.4612
2018-05-23	60.908
2018-05-24	61.2021
2018-05-25	60.964
2018-05-28	61.0155
2018-05-29	61.1143
2018-05-30	61.5092
2018-05-31	61.5943
2018-06-01	61.919
2018-06-04	61.777
2018-06-05	60.8904
2018-06-06	60.7723
2018-06-07	61.1063
2018-06-08	61.3333
2018-06-11	61.614
2018-06-12	61.2449
2018-06-13	61.3332
2018-06-14	61.1134
2018-06-15	61.5147
2018-06-19	61.8091
2018-06-20	61.3138
2018-06-21	61.5515
2018-06-22	61.4655
2018-06-25	61.633
2018-06-26	61.7295
2018-06-27	61.8936
2018-06-28	62.2083
2018-06-29	62.1963
2018-07-02	62.0865
2018-07-03	61.7384
2018-07-04	61.2465
2018-07-05	61.7776
2018-07-06	61.3509
2018-07-09	61.5833
2018-07-10	60.5957
2018-07-11	60.7759
2018-07-12	61.1685
2018-07-13	60.6954
2018-07-16	60.5977
2018-07-17	60.9276
2018-07-18	59.8164
2018-07-19	58.9147
2018-07-20	58.7313
2018-07-23	58.0543
2018-07-24	58.2957
2018-07-25	58.1398
2018-07-26	57.5572
2018-07-27	57.9807
2018-07-30	57.3681
2018-07-31	57.7815
2018-08-01	58.0391
2018-08-02	58.2991
2018-08-03	58.1226
2018-08-06	58.5138
2018-08-07	58.3847
2018-08-08	58.393
2018-08-09	58.8872
2018-08-10	58.7964
2018-08-13	58.6929
2018-08-14	59.0664
2018-08-15	59.2953
2018-08-16	59.5241
2018-08-17	59.7518
2018-08-20	59.2976
2018-08-21	58.7495
2018-08-22	58.833
2018-08-23	58.8291
2018-08-24	58.9829
2018-08-27	58.852
2018-08-28	58.8858
2018-08-29	59.2316
2018-08-30	59.446
2018-08-31	59.6016
2018-09-03	59.4356
2018-09-04	59.2735
2018-09-05	59.4759
2018-09-06	59.6932
2018-09-07	59.6622
2018-09-10	59.8241
2018-09-11	59.8366
2018-09-12	59.6058
2018-09-13	59.3841
2018-09-14	59.5588
2018-09-17	59.7789
2018-09-18	60.2281
2018-09-19	59.768
2018-09-20	59.7967
2018-09-21	59.8123
2018-09-25	60.0066
2018-09-26	59.6877
2018-09-27	59.6475
2018-09-28	59.5197
2018-10-08	59.769
2018-10-09	59.704
2018-10-10	59.7772
2018-10-11	59.9789
2018-10-12	59.8703
2018-10-15	60.0222
2018-10-16	60.1974
2018-10-17	59.8724
2018-10-18	60.6121
2018-10-19	62.2612
2018-10-22	66.5518
2018-10-23	66.7583
2018-10-24	66.7508
2018-10-25	66.8303
2018-10-26	66.7192
2018-10-29	66.9582
2018-10-30	66.8683
2018-10-31	66.8826
2018-11-01	66.7206
2018-11-02	67.7249
2018-11-05	66.4287
2018-11-06	66.9386
2018-11-07	67.0423
2018-11-08	67.1091
2018-11-09	67.2065
2018-11-12	66.9534
2018-11-13	66.627
2018-11-14	66.687
2018-11-15	66.6033
2018-11-16	66.523
2018-11-19	66.4625
2018-11-20	66.5745
2018-11-21	66.3469
2018-11-22	66.5676
2018-11-23	66.669
2018-11-26	66.4805
2018-11-27	66.45
2018-11-28	65.9636
2018-11-29	66.2601
2018-11-30	66.2438
2018-12-03	67.4325
2018-12-04	67.381
2018-12-05	67.2369
2018-12-06	67.425
2018-12-07	67.3441
2018-12-10	67.5123
2018-12-11	67.4286
2018-12-12	66.9953
2018-12-13	67.0666
2018-12-14	67.2654
2018-12-17	67.2934
2018-12-18	67.2687
2018-12-19	67.2166
2018-12-20	67.2263
2018-12-21	67.0906
2018-12-24	66.9187
2018-12-25	66.9886
2018-12-26	66.7478
2018-12-27	66.8027
2018-12-28	66.3712
2019-01-02	66.5871
2019-01-03	66.6199
2019-01-04	66.2364
2019-01-07	66.1327
2019-01-08	65.4999
2019-01-09	65.4301
2019-01-10	64.1704
2019-01-11	64.0827
2019-01-14	64.1662
2019-01-15	64.0263
2019-01-16	64.1082
2019-01-17	64.2554
2019-01-18	64.7573
2019-01-21	64.7022
2019-01-22	64.836
2019-01-23	64.798
2019-01-24	64.3593
2019-01-25	64.2861
2019-01-28	63.3214
2019-01-29	62.8374
2019-01-30	62.8821
2019-01-31	62.8171
2019-02-01	62.7685
2019-02-11	62.6555
2019-02-12	62.451
2019-02-13	62.1664
2019-02-14	61.9232
2019-02-15	62.132
2019-02-18	62.9134
2019-02-19	63.2133
2019-02-20	63.0112
2019-02-21	63.1254
2019-02-22	62.9074
2019-02-25	64.679
2019-02-26	64.7578
2019-02-27	64.8371
2019-02-28	64.7911
2019-03-01	64.5418
2019-03-04	64.3568
2019-03-05	64.3757
2019-03-06	63.9015
2019-03-07	63.8861
2019-03-08	64.0259
2019-03-11	64.0464
2019-03-12	63.9984
2019-03-13	64.1444
2019-03-14	64.1518
2019-03-15	63.9838
2019-03-18	64.5518
2019-03-19	64.1982
2019-03-20	63.6614
2019-03-21	63.5069
2019-03-22	63.3412
2019-03-25	63.3777
2019-03-26	63.4692
2019-03-27	63.1682
2019-03-28	63.2086
2019-03-29	62.8166
2019-04-01	63.2993
2019-04-02	63.3934
2019-04-03	63.3195
2019-04-04	63.1289
2019-04-08	62.636
2019-04-09	62.3727
2019-04-10	62.3122
2019-04-11	62.2463
2019-04-12	62.1587
2019-04-15	62.2735
2019-04-16	62.452
2019-04-17	62.1628
2019-04-18	62.263
2019-04-19	62.1988
2019-04-22	62.3173
2019-04-23	62.2833
2019-04-24	62.19
2019-04-25	62.3206
2019-04-26	62.4389
2019-04-29	62.3871
2019-04-30	62.2257
2019-05-06	62.3829
2019-05-07	62.1686
2019-05-08	62.2993
2019-05-09	62.4249
2019-05-10	63.4458
2019-05-13	63.6455
2019-05-14	63.7441
2019-05-15	63.8296
2019-05-16	63.5983
2019-05-17	63.6871
2019-05-20	63.7987
2019-05-21	64.0217
2019-05-22	63.9481
2019-05-23	64.0738
2019-05-24	63.8942
2019-05-27	63.7598
2019-05-28	63.593
2019-05-29	63.6054
2019-05-30	62.7124
2019-05-31	62.518
2019-06-03	62.6735
2019-06-04	62.8035
2019-06-05	62.9336
2019-06-06	63.0639
2019-06-10	63.0803
2019-06-11	63.1548
2019-06-12	63.2729
2019-06-13	63.2468
2019-06-14	63.3721
2019-06-17	63.4247
2019-06-18	63.4108
2019-06-19	63.4086
2019-06-20	63.6632
2019-06-21	63.3966
2019-06-24	63.2688
2019-06-25	63.3664
2019-06-26	63.3393
2019-06-27	63.1735
2019-06-28	63.2757
2019-07-01	62.7738
2019-07-02	62.8115
2019-07-03	62.3653
2019-07-04	62.5095
2019-07-05	62.4224
2019-07-08	62.5159
2019-07-09	62.572
2019-07-10	62.3989
2019-07-11	62.3123
2019-07-12	61.8944
2019-07-15	61.7741
2019-07-16	61.9776
2019-07-17	62.0688
2019-07-18	61.8859
2019-07-19	61.7682
2019-07-22	61.7627
2019-07-23	61.632
2019-07-24	61.5088
2019-07-25	61.4749
2019-07-26	61.3085
2019-07-29	61.0091
2019-07-30	61.0254
2019-07-31	61.1536
2019-08-01	61.2556
2019-08-02	61.3898
2019-08-05	61.5215
2019-08-06	61.6451
2019-08-07	61.6466
2019-08-08	61.4304
2019-08-09	61.626
2019-08-12	61.3842
2019-08-13	61.4926
2019-08-14	61.4299
2019-08-15	61.3711
2019-08-16	61.2986
2019-08-19	62.9675
2019-08-20	63.1647
2019-08-21	61.5718
2019-08-22	61.4469
2019-08-23	61.4376
2019-08-26	61.5649
2019-08-27	62.0858
2019-08-28	62.0614
2019-08-29	62.1715
2019-08-30	62.2912
2019-09-02	62.0582
2019-09-03	61.9063
2019-09-04	61.6909
2019-09-05	61.6232
2019-09-06	61.6863
2019-09-09	61.2992
2019-09-10	61.3153
2019-09-11	61.4555
2019-09-12	61.3195
2019-09-16	61.1711
2019-09-17	61.3738
2019-09-18	61.0895
2019-09-19	61.045
2019-09-20	60.9413
2019-09-23	61.1096
2019-09-24	61.0063
2019-09-25	61.1689
2019-09-26	61.3428
2019-09-27	61.2175
2019-09-30	61.3026
2019-10-08	60.8824
2019-10-09	60.805
2019-10-10	60.6643
2019-10-11	60.6373
2019-10-14	60.4766
2019-10-15	60.7102
2019-10-16	60.895
2019-10-17	61.0362
2019-10-18	61.2226
2019-10-21	61.4077
2019-10-22	61.4173
2019-10-23	61.5116
2019-10-24	61.7008
2019-10-25	61.5574
2019-10-28	61.2396
2019-10-29	61.309
2019-10-30	61.3381
2019-10-31	61.3247
2019-11-01	61.1673
2019-11-04	61.1374
2019-11-05	61.1183
2019-11-06	61.3009
2019-11-07	61.3241
2019-11-08	61.2603
2019-11-11	61.4685
2019-11-12	61.5598
2019-11-13	61.7221
2019-11-14	61.7968
2019-11-15	61.8826
2019-11-18	61.8575
2019-11-19	61.6883
2019-11-20	61.9745
2019-11-21	62.0653
2019-11-22	62.1842
2019-11-25	61.2982
2019-11-26	60.9351
2019-11-27	61.1933
2019-11-28	61.2943
2019-11-29	61.3013
2019-12-02	61.3369
2019-12-03	61.3462
2019-12-04	61.4679
2019-12-05	61.3636
2019-12-06	61.2063
2019-12-09	61.1169
2019-12-10	61.2752
2019-12-11	61.2595
2019-12-12	60.7032
2019-12-13	60.7059
2019-12-16	60.772
2019-12-17	60.4387
2019-12-18	60.596
2019-12-19	60.6388
2019-12-20	60.8918
2019-12-23	61.1208
2019-12-24	60.5338
2019-12-25	60.3392
2019-12-26	60.2132
2019-12-27	60.349
2019-12-30	60.348
2019-12-31	60.0715
2020-01-02	60.1346
2020-01-03	60.0579
2020-01-06	59.8088
2020-01-07	59.5288
2020-01-08	59.8095
2020-01-09	59.6348
2020-01-10	59.8225
2020-01-13	59.6284
2020-01-14	59.6191
2020-01-15	59.9332
2020-01-16	60.1862
2020-01-17	60.4365
2020-01-20	60.3034
2020-01-21	60.515
2020-01-22	60.4446
2020-01-23	60.6988
2020-02-03	60.9611
2020-02-04	60.6239
2020-02-05	60.3231
2020-02-06	60.6148
2020-02-07	59.5589
2020-02-10	59.1113
2020-02-11	59.0156
2020-02-12	58.1988
2020-02-13	58.2084
2020-02-14	58.2743
2020-02-17	59.0904
2020-02-18	58.4742
2020-02-19	58.5313
2020-02-20	58.9632
2020-02-21	58.8572
2020-02-24	58.7187
2020-02-25	58.8142
2020-02-26	58.9539
2020-02-27	58.7844
2020-02-28	59.1779
2020-03-02	61.7155
2020-03-03	61.5291
2020-03-04	61.476
2020-03-05	61.9264
2020-03-06	62.0088
2020-03-09	62.1997
2020-03-10	62.457
2020-03-11	62.6684
2020-03-12	62.8567
2020-03-13	63.0233
2020-03-16	63.1974
2020-03-17	63.3645
2020-03-18	63.5525
2020-03-19	63.7001
2020-03-20	63.4659
2020-03-23	63.7172
2020-03-24	63.4851
2020-03-25	63.7739
2020-03-26	63.864
2020-03-27	63.8837
2020-03-30	63.9555
2020-03-31	63.4682
2020-04-01	63.399
2020-04-02	64.1374
2020-04-03	64.2912
2020-04-07	64.2095
2020-04-08	64.2227
2020-04-09	64.1989
2020-04-10	64.3476
2020-04-13	64.4731
2020-04-14	64.6525
2020-04-15	64.7021
2020-04-16	64.5943
2020-04-17	63.9976
2020-04-20	63.8643
2020-04-21	63.9906
2020-04-22	63.8137
2020-04-23	63.8651
2020-04-24	63.7498
2020-04-27	63.7284
2020-04-28	63.4415
2020-04-29	63.399
2020-04-30	63.047
2020-05-06	62.6115
2020-05-07	62.5622
2020-05-08	62.3714
2020-05-11	62.4362
2020-05-12	62.1598
2020-05-13	62.089
2020-05-14	62.2036
2020-05-15	62.2768
2020-05-18	62.1244
2020-05-19	61.9614
2020-05-20	62.1156
2020-05-21	62.2722
2020-05-22	62.429
2020-05-25	62.0235
2020-05-26	61.388
2020-05-27	61.4632
2020-05-28	60.6115
2020-05-29	60.3191
2020-06-01	62.5814
2020-06-02	62.2656
2020-06-03	62.2957
2020-06-04	62.3263
2020-06-05	62.3959
2020-06-08	62.0724
2020-06-09	62.0264
2020-06-10	62.2133
2020-06-11	62.0619
2020-06-12	61.9771
2020-06-15	62.0656
2020-06-16	62.185
2020-06-17	61.8412
2020-06-18	61.5238
2020-06-19	61.2774
2020-06-22	60.9368
2020-06-23	59.9267
2020-06-24	59.2095
2020-06-29	58.7334
2020-06-30	58.5064
2020-07-01	58.6222
2020-07-02	58.1935
2020-07-03	57.9088
2020-07-06	61.2965
2020-07-07	60.7647
2020-07-08	60.6178
2020-07-09	60.2979
2020-07-10	60.5015
2020-07-13	62.8498
2020-07-14	62.6532
2020-07-15	62.0498
2020-07-16	62.1898
2020-07-17	62.0852
2020-07-20	62.4349
2020-07-21	62.0927
2020-07-22	61.9237
2020-07-23	60.7556
2020-07-24	60.786
2020-07-27	60.6711
2020-07-28	60.4348
2020-07-29	60.4772
2020-07-30	59.3347
2020-07-31	58.9736
2020-08-03	58.5501
2020-08-04	58.78
2020-08-05	58.4727
2020-08-06	58.4858
2020-08-07	58.4573
2020-08-10	58.2974
2020-08-11	58.4023
2020-08-12	58.5236
2020-08-13	58.466
2020-08-14	58.3389
2020-08-17	58.2971
2020-08-18	58.264
2020-08-19	57.6541
2020-08-20	57.5056
2020-08-21	57.1298
2020-08-24	56.8742
2020-08-25	56.957
2020-08-26	57.0074
2020-08-27	56.8079
2020-08-28	57.3119
2020-08-31	56.9246
2020-09-01	56.8273
2020-09-02	56.8894
2020-09-03	56.7343
2020-09-04	56.8035
2020-09-07	56.9242
2020-09-08	56.3253
2020-09-09	56.4554
2020-09-10	56.5747
2020-09-11	56.9639
2020-09-14	57.5912
2020-09-15	57.3421
2020-09-16	57.3025
2020-09-17	57.3149
2020-09-18	57.1219
2020-09-21	57.0516
2020-09-22	57.2019
2020-09-23	56.1881
2020-09-24	56.3786
2020-09-25	56.487
2020-09-28	56.1394
2020-09-29	56.0294
2020-09-30	55.5705
2020-10-09	56.3857
2020-10-12	57.2502
2020-10-13	57.2135
2020-10-14	56.0881
2020-10-15	56.3956
2020-10-16	56.5362
2020-10-19	56.6774
2020-10-20	56.4326
2020-10-21	56.4561
2020-10-22	56.6002
2020-10-23	56.7491
2020-10-26	56.4897
2020-10-27	56.4233
2020-10-28	56.2546
2020-10-29	55.8417
2020-10-30	55.9284
2020-11-02	55.6117
2020-11-03	55.4619
2020-11-04	55.4387
2020-11-05	55.9492
2020-11-06	56.1883
2020-11-09	56.1428
2020-11-10	56.0328
2020-11-11	55.8767
2020-11-12	55.9264
2020-11-13	56.0401
2020-11-16	55.3393
2020-11-17	55.541
2020-11-18	55.3179
2020-11-19	55.1153
2020-11-20	54.9452
2020-11-23	54.9292
2020-11-24	55.0552
2020-11-25	55.2173
2020-11-26	54.218
2020-11-27	54.2825
2020-11-30	54.4416
2020-12-01	54.5767
2020-12-02	54.7792
2020-12-03	54.847
2020-12-04	54.5025
2020-12-07	54.4204
2020-12-08	54.5054
2020-12-09	54.502
2020-12-10	53.9299
2020-12-11	54.1334
2020-12-14	53.6026
2020-12-15	53.5607
2020-12-16	53.4665
2020-12-17	53.1628
2020-12-18	52.6948
2020-12-21	52.618
2020-12-22	52.9469
2020-12-23	52.2593
2020-12-24	52.3174
2020-12-25	52.8336
2020-12-28	52.8578
2020-12-29	53.018
2020-12-30	52.8136
2020-12-31	52.9381
2021-01-04	54.2035
2021-01-05	53.5776
2021-01-06	53.3692
2021-01-07	53.0545
2021-01-08	53.1337
2021-01-11	53.2526
2021-01-12	53.4726
2021-01-13	53.2187
2021-01-14	53.3377
2021-01-15	53.2283
2021-01-18	53.0235
2021-01-19	52.7565
2021-01-20	52.7776
2021-01-21	53.1528
2021-01-22	52.8491
2021-01-25	52.5406
2021-01-26	52.6206
2021-01-27	51.9048
2021-01-28	51.5507
2021-01-29	51.6224
2021-02-01	51.3886
2021-02-02	51.1202
2021-02-03	51.2617
2021-02-04	51.3371
2021-02-05	51.355
2021-02-08	51.1304
2021-02-09	52.0719
2021-02-10	51.9859
2021-02-18	50.9252
2021-02-19	50.7097
2021-02-22	50.7563
2021-02-23	50.4034
2021-02-24	50.5284
2021-02-25	50.5758
2021-02-26	50.6892
2021-03-01	50.8905
2021-03-02	50.6697
2021-03-03	50.281
2021-03-04	50.3474
2021-03-05	50.3836
2021-03-08	50.4733
2021-03-09	50.615
2021-03-10	50.529
2021-03-11	52.038
2021-03-12	52.2583
2021-03-15	52.2354
2021-03-16	52.0135
2021-03-17	51.946
2021-03-18	51.8421
2021-03-19	51.6685
2021-03-22	51.792
2021-03-23	51.8349
2021-03-24	51.9883
2021-03-25	52.0052
2021-03-26	52.5206
2021-03-29	52.3576
2021-03-30	51.8559
2021-03-31	51.9148
2021-04-01	51.8226
2021-04-02	51.4649
2021-04-06	51.2934
2021-04-07	51.2592
2021-04-08	51.3269
2021-04-09	51.4808
2021-04-12	51.297
2021-04-13	51.3665
2021-04-14	51.3335
2021-04-15	51.1262
2021-04-16	51.0238
2021-04-19	51.4475
2021-04-20	51.1982
2021-04-21	51.2919
2021-04-22	51.3574
2021-04-23	51.2177
2021-04-26	51.1849
2021-04-27	51.2628
2021-04-28	51.1985
2021-04-29	51.2844
2021-04-30	50.8558
2021-05-06	50.3001
2021-05-07	50.3024
2021-05-10	49.7138
2021-05-11	49.5478
2021-05-12	49.4773
2021-05-13	49.6457
2021-05-14	49.5182
2021-05-17	49.5938
2021-05-18	49.4055
2021-05-19	49.3241
2021-05-20	49.3485
2021-05-21	49.287
2021-05-24	49.1846
2021-05-25	48.6789
2021-05-26	48.7371
2021-05-27	48.6294
2021-05-28	48.5822
2021-05-31	48.752
2021-06-01	48.5608
2021-06-02	48.7437
2021-06-03	48.9246
2021-06-04	49.0206
2021-06-07	49.1893
2021-06-08	49.2751
2021-06-09	49.1617
2021-06-10	48.543
2021-06-11	48.1183
2021-06-15	48.2315
2021-06-16	48.4663
2021-06-17	48.4062
2021-06-18	48.125
2021-06-21	47.7965
2021-06-22	47.6736
2021-06-23	47.3737
2021-06-24	47.0024
2021-06-25	46.8325
2021-06-28	46.6556
2021-06-29	46.3105
2021-06-30	46.2561
2021-07-01	46.3602
2021-07-02	46.6067
2021-07-05	46.1436
2021-07-06	46.0941
2021-07-07	45.9764
2021-07-08	45.4435
2021-07-09	44.8113
2021-07-12	44.4564
2021-07-13	44.078
2021-07-14	44.4694
2021-07-15	43.7437
2021-07-16	43.8585
2021-07-19	44.1048
2021-07-20	44.241
2021-07-21	44.6454
2021-07-22	44.2838
2021-07-23	44.1805
2021-07-26	44.4802
2021-07-27	44.3436
2021-07-28	44.1888
2021-07-29	47.5757
2021-07-30	48.0963
2021-08-02	47.5883
2021-08-03	47.4949
2021-08-04	48.5886
2021-08-05	48.2774
2021-08-06	48.2286
2021-08-09	48.0138
2021-08-10	47.5691
2021-08-11	47.1897
2021-08-12	47.18
2021-08-13	47.264
2021-08-16	47.3565
2021-08-17	47.5864
2021-08-18	47.4472
2021-08-19	47.4284
2021-08-20	46.835
2021-08-23	48.0612
2021-08-24	47.2308
2021-08-25	47.2275
2021-08-26	47.1702
2021-08-27	47.0389
2021-08-30	47.0867
2021-08-31	46.5893
2021-09-01	46.5774
2021-09-02	46.6008
2021-09-03	45.1064
2021-09-06	44.9207
2021-09-07	44.6013
2021-09-08	44.7986
2021-09-09	44.1504
2021-09-10	43.9902
2021-09-13	43.5981
2021-09-14	43.7047
2021-09-15	42.2589
2021-09-16	42.5347
2021-09-17	41.7899
2021-09-22	41.4929
2021-09-23	41.6139
2021-09-24	41.3708
2021-09-27	40.8192
2021-09-28	40.6988
2021-09-29	40.8281
2021-09-30	41.281
2021-10-08	41.1197
2021-10-11	41.2192
2021-10-12	41.381
2021-10-13	40.3875
2021-10-14	39.9743
2021-10-15	39.6526
2021-10-18	39.9024
2021-10-19	39.882
2021-10-20	39.4742
2021-10-21	39.5292
2021-10-22	39.5706
2021-10-25	39.6961
2021-10-26	39.8597
2021-10-27	39.0929
2021-10-28	39.1034
2021-10-29	39.0298
2021-11-01	39.0648
2021-11-02	39.1668
2021-11-03	39.1525
2021-11-04	38.4106
2021-11-05	38.5858
2021-11-08	38.342
2021-11-09	38.3248
2021-11-10	38.4935
2021-11-11	38.3878
2021-11-12	38.1355
2021-11-15	38.1835
2021-11-16	38.2581
2021-11-17	38.5757
2021-11-18	38.3741
2021-11-19	38.5091
2021-11-22	38.4122
2021-11-23	38.4746
2021-11-24	38.4844
2021-11-25	38.7021
2021-11-26	38.5983
2021-11-29	38.5575
2021-11-30	38.6892
2021-12-01	38.6844
2021-12-02	38.8588
2021-12-03	38.7689
2021-12-06	39.0129
2021-12-07	38.9623
2021-12-08	38.9016
2021-12-09	38.8058
2021-12-10	38.6436
2021-12-13	38.3117
2021-12-14	38.2993
2021-12-15	38.4206
2021-12-16	38.1227
2021-12-17	38.3414
2021-12-20	38.5465
2021-12-21	38.3324
2021-12-22	38.3488
2021-12-23	38.2171
2021-12-24	38.492
2021-12-27	38.6019
2021-12-28	38.3899
2021-12-29	38.5529
2021-12-30	38.3858
2021-12-31	38.2767
2022-01-04	38.4528
2022-01-05	38.6799
2022-01-06	38.5477
2022-01-07	38.7256
2022-01-10	38.6721
2022-01-11	38.85
2022-01-12	39.2029
2022-01-13	39.4074
2022-01-14	39.4489
2022-01-17	39.333
2022-01-18	39.2099
2022-01-19	39.4823
2022-01-20	39.6494
2022-01-21	39.8936
2022-01-24	39.6546
2022-01-25	39.8659
2022-01-26	39.9455
2022-01-27	40.1768
2022-01-28	39.6047
2022-02-07	39.9787
2022-02-08	40.1078
2022-02-09	39.8782
2022-02-10	39.8926
2022-02-11	40.1875
2022-02-14	40.373
2022-02-15	40.3323
2022-02-16	40.1657
2022-02-17	39.9775
2022-02-18	39.8702
2022-02-21	40.0089
2022-02-22	39.9594
2022-02-23	40.4728
2022-02-24	40.4866
2022-02-25	40.4572
2022-02-28	40.1763
2022-03-01	39.8712
2022-03-02	39.8508
2022-03-03	39.7972
2022-03-04	40.0867
2022-03-07	40.3665
2022-03-08	40.5906
2022-03-09	40.7855
2022-03-10	41.5856
2022-03-11	41.7413
2022-03-14	42.0214
2022-03-15	42.2915
2022-03-16	48.0946
2022-03-17	47.1711
2022-03-18	46.9815
2022-03-21	46.9171
[truncated: 375 more rows]
