# Supplementary material for: Asymmetric spillover connectedness between clean energy markets and industrial stock markets: How uncertainties affect it
Source: PLoS One. 2025 Mar 31;20(3):e0316171. doi: 10.1371/journal.pone.0316171 (PMC11957356; doi:10.1371/journal.pone.0316171)
Supplement: S1 File — Original data, code, and appendix content. (ZIP) [file pone.0316171.s001.zip › Supporting information/data and code/Raw data/regression data.xlsx]

## Sheet: Sheet1
ym	T	P	N	EPU	GPR	CPU	PSE	CSI	FX	DR
2014-01-01	4.30923	4.2588	4.3173	4.70839	4.35563	4.41138	7.46566	7.70708	1.80021	0
2014-02-01	4.28505	4.1904	4.2913	4.58652	4.23416	4.65004	7.48712	7.71744	1.80605	0
2014-03-01	4.29274	4.1923	4.29561	4.73594	4.78615	4.10869	7.5093	7.67185	1.8202	0
2014-04-01	4.30163	4.19765	4.30306	4.61643	4.53498	4.46775	7.48579	7.69802	1.82867	0
2014-05-01	4.30295	4.20935	4.30336	4.64301	4.42399	4.48842	7.4879	7.67248	1.83044	0
2014-06-01	4.30128	4.20548	4.30566	4.46243	4.59276	4.27957	7.52003	7.67349	1.82947	0
2014-07-01	4.29911	4.19159	4.30836	4.53358	4.9327	4.14961	7.5354	7.69841	1.82444	0
2014-08-01	4.28469	4.17454	4.30393	4.59571	4.91593	4.56878	7.53744	7.76224	1.8172	0
2014-09-01	4.27097	4.15211	4.30057	4.81744	4.87944	4.36008	7.5535	7.79152	1.81466	0
2014-10-01	4.27725	4.15044	4.29387	4.78101	4.42677	4.00137	7.51006	7.80126	1.81187	0
2014-11-01	4.27322	4.14639	4.27934	4.72619	4.43533	4.87535	7.57478	7.8595	1.81259	0
2014-12-01	4.281	4.17914	4.27919	4.71242	4.46045	4.35707	7.59284	8.08556	1.82304	0
2015-01-01	4.26487	4.16035	4.26544	4.90055	4.71837	4.64302	7.57735	8.17281	1.82768	0
2015-02-01	4.28299	4.18618	4.28374	4.71454	4.71783	4.4949	7.61453	8.14346	1.83281	0
2015-03-01	4.28623	4.19943	4.28279	4.64275	4.64665	4.38414	7.62811	8.22825	1.83092	0
2015-04-01	4.28721	4.21338	4.28955	4.62029	4.62684	4.64813	7.63535	8.41002	1.82496	0
2015-05-01	4.31065	4.24817	4.32145	4.66331	4.33418	4.83534	7.64658	8.47062	1.82519	0
2015-06-01	4.3363	4.27852	4.35045	4.76546	4.45325	4.06333	7.64427	8.51511	1.82545	1
2015-07-01	4.38752	4.35235	4.39514	4.85408	4.67104	3.95782	7.62488	8.29821	1.82594	1
2015-08-01	4.39516	4.37805	4.39921	4.86853	4.41254	4.27166	7.5926	8.2212	1.84671	1
2015-09-01	4.39843	4.38469	4.40063	5.14578	4.59277	4.65223	7.54748	8.09711	1.85159	0
2015-10-01	4.3989	4.38848	4.39874	4.81881	4.52105	4.41358	7.56634	8.15903	1.84814	0
2015-11-01	4.39601	4.3857	4.39538	4.62015	5.0154	4.61185	7.58131	8.22093	1.85182	0
2015-12-01	4.39035	4.37568	4.39228	4.7207	4.99881	4.92226	7.57571	8.22423	1.86475	0
2016-01-01	4.38955	4.36873	4.39432	5.00346	4.77247	4.51528	7.49675	8.06417	1.88307	0
2016-02-01	4.39077	4.36916	4.39553	5.03823	4.64198	3.89438	7.47607	8.00582	1.87807	0
2016-03-01	4.39193	4.36975	4.3966	5.10775	4.69793	4.47681	7.53065	8.04625	1.87302	0
2016-04-01	4.39124	4.3693	4.39545	4.97085	4.44525	4.68323	7.55685	8.0741	1.86856	0
2016-05-01	4.38899	4.36564	4.39298	4.881	4.48111	4.60353	7.55482	8.03936	1.87674	0
2016-06-01	4.38742	4.36305	4.39176	5.47572	4.50168	4.79065	7.57521	8.04895	1.88634	0
2016-07-01	4.3849	4.3581	4.39009	5.44821	4.74154	4.61693	7.61244	8.08078	1.89881	0
2016-08-01	4.37919	4.35149	4.38426	4.96271	4.59247	4.34506	7.6484	8.0987	1.89453	0
2016-09-01	4.37487	4.34734	4.38065	4.99472	4.64962	4.67579	7.6517	8.09532	1.89804	0
2016-10-01	4.37338	4.34611	4.37978	4.88773	4.45141	4.65051	7.64654	8.1089	1.90909	0
2016-11-01	4.36856	4.33781	4.37713	5.49464	4.41786	5.62754	7.6595	8.14052	1.92298	0
2016-12-01	4.36208	4.32974	4.37017	5.37207	4.62674	5.40968	7.67777	8.12765	1.93493	0
2017-01-01	4.35755	4.3263	4.36586	5.5526	4.65588	5.51925	7.70615	8.11642	1.93087	0
2017-02-01	4.35407	4.32126	4.36428	5.27873	4.73801	5.51167	7.74575	8.14036	1.92763	0
2017-03-01	4.35015	4.32006	4.36291	5.44368	4.57095	5.34071	7.76503	8.14745	1.93103	0
2017-04-01	4.33717	4.30925	4.35661	5.18043	4.78298	5.09258	7.76845	8.15398	1.93029	0
2017-05-01	4.32481	4.31244	4.33925	5.09775	4.63064	5.23795	7.79871	8.13412	1.92999	0
2017-06-01	4.30863	4.30269	4.32789	5.1275	4.84252	5.30672	7.82039	8.18086	1.91798	0
2017-07-01	4.29355	4.28008	4.32425	4.99083	4.63292	5.01476	7.83749	8.21347	1.91288	0
2017-08-01	4.26182	4.25027	4.30102	4.94204	4.9311	4.83201	7.8508	8.22872	1.89782	0
2017-09-01	4.2256	4.22351	4.28641	5.05034	4.74957	4.62863	7.8854	8.25171	1.88216	0
2017-10-01	4.19213	4.1887	4.27886	4.99533	4.51592	4.68209	7.92087	8.27978	1.89002	0
2017-11-01	4.15133	4.1361	4.26363	5.04285	4.52825	5.01322	7.94116	8.31414	1.89039	0
2017-12-01	4.11946	4.07538	4.25091	4.99723	4.41544	4.95506	7.9419	8.29998	1.88568	0
2018-01-01	4.10464	4.05391	4.23371	5.01428	4.52642	4.79294	8.00744	8.35395	1.86087	0
2018-02-01	4.14555	4.07666	4.22639	4.8213	4.16653	4.76909	7.99176	8.30994	1.84261	1
2018-03-01	4.16471	4.08921	4.23421	5.1155	4.71816	5.00923	8.01774	8.29841	1.84363	1
2018-04-01	4.16164	4.08917	4.21921	5.0452	4.81432	5.14201	7.99837	8.25062	1.84002	1
2018-05-01	4.15511	4.10163	4.20767	5.15681	4.83363	5.16599	8.02951	8.2554	1.8523	1
2018-06-01	4.1602	4.11938	4.17916	5.17156	4.64409	5.01407	8.05575	8.21252	1.86646	1
2018-07-01	4.16287	4.09221	4.18502	5.3935	4.70074	5.28077	8.06894	8.15068	1.90447	1
2018-08-01	4.1769	4.07568	4.20925	5.18206	4.7251	4.96771	8.08551	8.11451	1.92405	1
2018-09-01	4.19404	4.08906	4.21482	5.26321	4.31821	4.37542	8.10246	8.10337	1.92493	1
2018-10-01	4.26484	4.14524	4.2921	5.38547	4.52197	4.64171	8.04144	8.06099	1.93677	1
2018-11-01	4.28667	4.19965	4.29917	5.49242	4.38711	5.051	8.01545	8.07357	1.93716	1
2018-12-01	4.29041	4.20694	4.30123	5.58372	4.50654	5.04246	7.96555	8.04784	1.92942	0
2019-01-01	4.26058	4.16801	4.28289	5.55448	4.47077	5.35291	7.98976	8.0433	1.91496	0
2019-02-01	4.2481	4.14665	4.27768	5.31678	4.57265	5.57474	8.07746	8.15257	1.90764	0
2019-03-01	4.25341	4.15643	4.28158	5.51065	4.41071	5.11193	8.09608	8.23655	1.90385	0
2019-04-01	4.23584	4.13508	4.26765	5.24306	4.37265	4.54891	8.13282	8.29755	1.90456	0
2019-05-01	4.25543	4.14879	4.27601	5.46471	4.66788	4.75531	8.10158	8.20512	1.9275	0
2019-06-01	4.25141	4.14674	4.26132	5.73783	4.66898	5.15443	8.11134	8.21966	1.93174	0
2019-07-01	4.23489	4.12638	4.25394	5.54463	4.53819	4.87628	8.15204	8.25167	1.92826	0
2019-08-01	4.22127	4.12291	4.23123	5.72837	4.63865	5.23998	8.11128	8.22574	1.95493	0
2019-09-01	4.21228	4.1167	4.22642	5.59409	4.50389	5.84821	8.1433	8.26984	1.96286	0
2019-10-01	4.21606	4.11282	4.22478	5.53536	4.5833	5.29756	8.14116	8.26737	1.95763	0
2019-11-01	4.2083	4.11906	4.21449	5.51586	4.29153	5.13608	8.19229	8.27253	1.94861	0
2019-12-01	4.19175	4.10796	4.21048	5.56392	4.30784	5.49259	8.21383	8.28446	1.94819	0
2020-01-01	4.18477	4.09493	4.21821	5.40524	4.9303	5.34399	8.25245	8.32976	1.93386	1
2020-02-01	4.25597	4.08029	4.30728	5.4269	4.33015	5.32304	8.2494	8.29077	1.9457	1
2020-03-01	4.27227	4.14262	4.29171	5.86968	4.40109	5.62258	8.04764	8.25392	1.94878	1
2020-04-01	4.27317	4.15898	4.2719	5.87198	4.23901	5.50242	8.10601	8.24351	1.95633	1
2020-05-01	4.25599	4.12661	4.26335	6.05488	4.22694	5.40257	8.16798	8.27122	1.96191	1
2020-06-01	4.24353	4.11775	4.26111	5.78394	4.26588	4.92945	8.23726	8.30396	1.95817	1
2020-07-01	4.24491	4.10724	4.2809	5.85444	4.1968	4.89168	8.27634	8.44167	1.94758	0
2020-08-01	4.23454	4.05839	4.29253	5.70093	4.18153	5.31215	8.32165	8.46411	1.9358	0
2020-09-01	4.20889	4.03843	4.2587	5.66478	4.38673	5.21686	8.31248	8.44825	1.91858	0
2020-10-01	4.20102	4.03393	4.24544	5.71692	4.33183	5.60641	8.34047	8.4682	1.90269	0
2020-11-01	4.18693	4.0143	4.21064	5.89048	4.24946	5.45858	8.37293	8.49797	1.8878	0
2020-12-01	4.16299	3.98032	4.19322	5.67759	4.15993	5.70326	8.42641	8.52072	1.87813	0
2021-01-01	4.14883	3.96901	4.20227	5.62341	4.36209	5.19752	8.46124	8.60859	1.86728	0
2021-02-01	4.09651	3.93344	4.17287	5.36611	4.30886	5.33306	8.50092	8.62321	1.86552	0
2021-03-01	4.07725	3.94155	4.10841	5.36157	4.3813	4.97868	8.47922	8.53961	1.87317	0
2021-04-01	4.05444	3.9375	4.05802	5.28062	4.5062	4.64322	8.54093	8.53152	1.87478	0
2021-05-01	4.02018	3.89863	4.02541	5.24131	4.5435	5.12338	8.52165	8.5486	1.85989	0
2021-06-01	4.01101	3.87186	4.01185	5.17667	4.32514	5.17478	8.57638	8.55719	1.86021	0
2021-07-01	3.98771	3.80886	4.00496	5.31736	4.10432	5.49859	8.59877	8.52704	1.86779	0
2021-08-01	3.98134	3.86021	3.98432	5.36122	4.50655	4.55472	8.61899	8.4975	1.86822	0
2021-09-01	3.88655	3.76438	3.87983	5.315	4.40225	5.7874	8.61462	8.49587	1.8651	0
2021-10-01	3.7864	3.68712	3.71094	5.25935	4.39384	5.55972	8.59498	8.50138	1.8585	0
2021-11-01	3.75778	3.6517	3.66531	5.41528	4.49019	6.0193	8.64625	8.49073	1.85457	0
2021-12-01	3.76362	3.65154	3.67394	5.56632	4.68698	5.58449	8.63958	8.50735	1.85142	0
2022-01-01	3.82664	3.67136	3.76362	5.43388	4.95	5.34234	8.60145	8.47122	1.84922	0
2022-02-01	3.89861	3.69251	3.86057	5.24205	5.39012	5.39942	8.55341	8.4352	1.84695	1
2022-03-01	3.99821	3.78455	4.0019	5.78047	5.78553	5.43641	8.53051	8.36216	1.84756	1
2022-04-01	4.07492	3.85275	4.11124	5.69982	5.27204	5.42039	8.51175	8.31479	1.86167	1
2022-05-01	4.11958	3.90916	4.18261	5.657	4.9745	5.46196	8.43931	8.29119	1.90413	1
2022-06-01	4.11541	3.9006	4.16517	5.60609	4.9045	5.24331	8.41427	8.36202	1.90152	1
2022-07-01	4.09414	3.87119	4.13801	5.74468	4.77907	5.81942	8.41073	8.37088	1.90717	1
2022-08-01	4.08552	3.84577	4.12107	5.53885	4.90586	5.54379	8.47626	8.3285	1.91711	1
2022-09-01	4.08184	3.8576	4.11395	5.63271	4.89804	5.18513	8.36774	8.28373	1.94964	0
2022-10-01	4.08312	3.88448	4.11241	5.69237	4.98292	5.32027	8.34627	8.21923	1.97667	0
2022-11-01	4.1092	3.95114	4.09901	5.79257	4.77725	5.39501	8.42104	8.23355	1.97108	0
2022-12-01	4.0931	3.94978	4.07583	5.54997	4.73588	5.2907	8.43162	8.26995	1.94272	0
2023-01-01	4.08212	3.93138	4.07392	5.51484	4.66091	5.36395	8.45798	8.30901	1.9153	0
2023-02-01	4.08133	3.93487	4.08167	5.49404	4.84671	5.48917	8.48854	8.32138	1.92226	0
2023-03-01	4.07958	3.95643	4.08388	5.74201	4.69922	5.66133	8.47211	8.29976	1.93122	0
2023-04-01	4.05476	3.94325	4.06919	5.44474	4.701	5.42143	8.49585	8.31205	1.92992	0
2023-05-01	4.03714	3.91244	4.0517	5.42776	4.69459	5.42908	8.49337	8.27912	1.94573	0
2023-06-01	4.02149	3.92206	4.01583	5.43978	4.74098	5.38471	8.56419	8.25724	1.96879	0
2023-07-01	4.00669	3.94165	4.00029	5.42662	4.68269	5.44545	8.60011	8.26309	1.97253	0
2023-08-01	4.01073	3.97433	4.01623	5.36027	4.65539	5.03317	8.59056	8.25685	1.98146	0
