# Supplementary material for: Asymmetric spillover connectedness between clean energy markets and industrial stock markets: How uncertainties affect it
Source: PLoS One. 2025 Mar 31;20(3):e0316171. doi: 10.1371/journal.pone.0316171 (PMC11957356; doi:10.1371/journal.pone.0316171)
Supplement: S1 File — Original data, code, and appendix content. (ZIP) [file pone.0316171.s001.zip › Supporting information/data and code/Raw data/uncertainties.xlsx]

## Sheet: Sheet1
		China's economic policy uncertainty	Geopolitical uncertainty in China	Climate policy uncertainty	Global economic policy uncertainty
2014	1	103.549	0.284562	82.3829	110.917
2014	2	70.5791	0.408214	104.589	97.9497
2014	3	99.9741	0.74174	60.8667	113.261
2014	4	129.546	0.398214	87.1606	101.103
2014	5	77.4315	0.477544	88.9804	103.698
2014	6	105.806	0.263473	72.2094	86.2835
2014	7	94.6007	0.516579	63.4094	92.8417
2014	8	77.5993	0.254453	96.4263	98.9703
2014	9	107.91	0.382821	78.2636	122.982
2014	10	99.8139	0.246002	54.6727	118.764
2014	11	120.134	0.465449	131.02	113.143
2014	12	58.8992	0.278516	78.0282	111.533
2015	1	98.0349	0.335527	103.857	135.724
2015	2	95.1119	0.447803	89.5596	112.238
2015	3	116.266	0.559339	80.1696	103.67
2015	4	63.9391	0.466112	104.39	101.308
2015	5	68.2508	0.335654	125.881	106.043
2015	6	95.5362	0.389156	58.1677	117.477
2015	7	133.64	0.815146	52.3432	128.805
2015	8	60.2059	0.536451	71.6404	130.926
2015	9	96.4306	0.530152	104.819	173.715
2015	10	87.3398	0.329028	82.5644	124.613
2015	11	96.078	0.591483	100.67	101.5
2015	12	94.5381	0.518347	137.312	113.243
2016	1	127.478	0.568182	91.4032	149.73
2016	2	108.055	0.545194	49.1253	154.931
2016	3	155.228	0.508361	87.9535	165.729
2016	4	165.238	0.379693	108.119	143.917
2016	5	117.546	0.529479	99.8358	131.891
2016	6	131.457	0.305998	120.38	242.089
2016	7	112.399	0.390353	101.183	234.461
2016	8	116.326	0.297752	77.0968	143.111
2016	9	147.565	0.734982	107.318	148.436
2016	10	106.809	0.257243	104.638	133.456
2016	11	133.097	0.458321	277.977	249.395
2016	12	130.567	0.597865	223.56	220.96
2017	1	306.037	0.688312	249.448	263.986
2017	2	176.4	0.846074	247.564	200.63
2017	3	349.053	0.758666	208.661	233.908
2017	4	174.193	1.02824	162.81	179.634
2017	5	130.755	0.694634	188.284	164.484
2017	6	227.66	0.577336	201.688	169.047
2017	7	228.241	0.943135	150.62	147.227
2017	8	164.685	1.20721	125.463	140.106
2017	9	206.384	1.2752	102.374	156.355
2017	10	142.534	0.652985	107.996	148.637
2017	11	206.038	0.571265	150.388	155.132
2017	12	167.684	0.653785	141.892	148.603
2018	1	265.08	0.572634	120.655	150.541
2018	2	149.602	0.3832	117.812	123.843
2018	3	254.136	0.776807	149.79	167.37
2018	4	241.739	0.678211	171.06	155.746
2018	5	210.799	1.39661	175.211	174.636
2018	6	203.089	0.838545	150.516	176.69
2018	7	395.672	0.582411	196.522	220.957
2018	8	269.477	0.66365	143.697	178.874
2018	9	314.088	0.568845	79.4731	194.209
2018	10	343.37	0.713165	103.722	219.549
2018	11	438.236	0.552005	156.178	244.488
2018	12	248.469	0.540791	154.851	268.473
2019	1	288.099	0.872265	211.222	260.678
2019	2	239.986	0.998363	263.68	204.485
2019	3	411.15	0.578202	165.991	248.654
2019	4	319.415	0.414874	94.5297	190.015
2019	5	365.101	0.835696	116.199	238.532
2019	6	649.073	0.951374	173.196	312.979
2019	7	375.902	0.662879	131.142	258.812
2019	8	395.986	1.13671	188.666	314.916
2019	9	347.395	0.496423	346.612	271.832
2019	10	234.095	0.517093	199.849	256.442
2019	11	396.179	0.444104	170.048	251.253
2019	12	337.921	0.556085	242.885	263.87
2020	1	250.322	0.895522	209.347	225.537
2020	2	195.706	1.03516	205.006	227.835
2020	3	219.403	0.933594	276.603	355.348
2020	4	328.805	0.923123	245.286	356.15
2020	5	501.334	1.08444	221.976	428.182
2020	6	421.641	0.688179	138.303	326.488
2020	7	324.663	0.886132	133.178	349.402
2020	8	451.631	0.556984	202.785	299.29
2020	9	493.402	0.686055	184.354	288.798
2020	10	396.797	0.267945	272.164	305.419
2020	11	661.828	0.402745	234.763	364.821
2020	12	439.124	0.479505	299.845	293.56
2021	1	378.357	0.516055	180.823	278.611
2021	2	237.409	0.552038	207.071	214.251
2021	3	302.301	0.756564	145.282	213.698
2021	4	289.63	0.582822	103.878	197.449
2021	5	216.861	0.44517	167.901	188.972
2021	6	219.763	0.551876	176.758	177.265
2021	7	227.925	0.461042	244.348	204.043
2021	8	294.828	0.485589	95.0802	214.057
2021	9	274.95	0.682806	326.165	203.95
2021	10	248.474	0.578463	259.749	193.327
2021	11	329.069	0.503328	411.289	226.171
2021	12	344.003	0.6249	266.263	263.71
2022	1	319.072	0.594473	209.001	230.392
2022	2	167.082	1.24631	221.277	190.575
2022	3	359.005	1.82559	229.616	327.351
2022	4	337.154	1.0751	225.968	299.293
2022	5	386.75	1.05388	235.559	287.878
2022	6	328.095	0.98735	189.296	272.256
2022	7	359.977	0.8456	336.776	313.438
2022	8	260.881	1.35545	255.646	254.92
2022	9	242.557	1.25933	178.596	279.688
2022	10	259.049	1.34992	204.439	298.558
2022	11	448.589	1.14074	220.303	329.446
2022	12	310.497	0.746392	198.482	260.544
2023	1	275.414	0.535207	213.566	249.271
2023	2	364.288	1.60313	242.056	245.33
2023	3	516.977	1.41079	287.53	314.732
2023	4	392.605	1.12278	226.202	233.533
2023	5	233.992	0.861141	227.941	228.785
2023	6	290.408	1.15177	218.046	231.576
2023	7	233.748	1.22341	231.701	228.489
2023	8	227.15	0.834725	153.418	213.056
2023	9	249.485	0.781541
