# Supplementary material for: Asymmetric spillover connectedness between clean energy markets and industrial stock markets: How uncertainties affect it
Source: PLoS One. 2025 Mar 31;20(3):e0316171. doi: 10.1371/journal.pone.0316171 (PMC11957356; doi:10.1371/journal.pone.0316171)
Supplement: S1 File — Original data, code, and appendix content. (ZIP) [file pone.0316171.s001.zip › Supporting information/data and code/code/connectedness approach.R]

library(zoo)
ordata <- read.zoo("C:/Users/22941/Desktop/data14-23.csv", header=TRUE, sep=",")
library(ConnectednessApproach)
partition = c(pi+0.00001, pi/5, 0)
dca = ConnectednessApproach(ordata,
                            model="TVP-VAR",
                            connectedness="Frequency",
                            nlag=1,
                            nfore=10,
                            window.size=200,
                            VAR_config=list(TVPVAR=list(kappa1=0.99, kappa2=0.99, prior="BayesPrior")),
                            Connectedness_config = list(
                              FrequencyConnectedness=list(partition=partition, generalized=TRUE, scenario="ABS")
                            ))


dca$TABLE
library(utils)
path <- file.path("C:/Users/22941/Desktop", "TCI.csv")
write.csv(dca$TABLE, file = path)

path <- file.path("C:/Users/22941/Desktop", "NET data.csv")
write.csv(dca$NET, file = path)

path <- file.path("C:/Users/22941/Desktop", "TO_data.csv")
write.csv(dca$TO, file = path)

###=============================TCI===================================
oldpar = par(no.readonly=TRUE)
on.exit(par(oldpar)) 
par(mfrow=c(1,1), oma=c(0,0,0,0) + 0.5, mar = c(1,1,1,1) + .5,
    mgp=c(1, 0.4, 0), cex=0.8)
x = dca$TCI
date = as.Date(rownames(x))

D1 = as.Date(c("2015/6/12", "2015/8/26"))
D2 = as.Date(c("2018/1/23", "2018/12/3"))
D3 = as.Date(c("2020/1/1", "2020/6/30"))
D4 = as.Date(c("2022/2/15", "2022/9/13"))

t = length(date)
x_ = x
lower = min(x_)
upper = max(x_)+10
plot(date, x_[,1], type="l", main="", las=1, xlab="", ylab="",
     xaxs="i", yaxs="i", tck=-0.02, ylim=c(lower,upper), xaxt="n")
D = list(D1, D2, D3, D4)
for (j in 1:4) {
  polygon(c(D[[j]], rev(D[[j]])), c(rep(0, length(D[[j]])), 
                                    rep(upper,length(D[[j]]))), 
          col="grey88", border="grey88")
}
xlabels <- c("2015/01/05", "2016/01/04", "2017/01/03", "2018/01/02", 
             "2019/01/02", "2020/01/02", "2021/01/04", "2022/01/04",
             "2023/01/03")
axis.Date(side = 1, at = as.Date(xlabels), cex = 0.8, tck=-0.02)
grid(NA, NULL, lty=2)
colors <- c("red","skyblue","springgreen")
for (j in 1:ncol(x_)) {
  lines(date, x_[,j],col=colors[j])
}
legend("topleft", colnames(x_), col=colors, lty = 1,bty="n", cex = 0.8)

###============================NET====================================
x = dca$NET
date = as.Date(rownames(x))
t = length(date)
k = ncol(x)
NAMES = colnames(x)
k_row = ceiling(sqrt(k))
k_col = ceiling(k/k_row)

D1 = as.Date(c("2015/6/12", "2015/8/26"))
D2 = as.Date(c("2018/1/23", "2018/12/3"))
D3 = as.Date(c("2020/1/1", "2020/6/30"))
D4 = as.Date(c("2022/2/15", "2022/9/13"))
D = list(D1, D2, D3, D4)

oldpar = par(no.readonly=TRUE)
on.exit(par(oldpar)) 
par(mfcol=c(k_row,k_col), oma=c(0,0,0,0) + 0.5, mar = c(1,1,1,1) + 0.5,
    mgp=c(1, 0.4, 0))
colors <- c("red","skyblue","springgreen")
for (i in 1:k) {
  x_ = x[,i,]
  lower = quantile(x_, 0.02)-5
  upper = mean(x_)+20
  plot(date, x_[,1], type="l", main=NAMES[i], las=1, xlab="", ylab="",
       xaxs="i", yaxs="i", tck=-0.02, ylim=c(lower,upper), xaxt="n")
  grid(NA, NULL, lty=2)
  for (j in 1:4) {
    polygon(c(D[[j]], rev(D[[j]])), c(rep(lower, length(D[[j]])), 
                                      rep(upper,length(D[[j]]))), 
            col="grey88", border="grey88")
  }
  xlabels <- c("2015/01/05", "2017/01/03", "2019/01/02", "2021/01/04", 
               "2023/01/03")
  axis.Date(side = 1, at = as.Date(xlabels), cex = 0.8, tck=-0.02)
  for (j in 1:ncol(x_)) {
    lines(date, x_[,j],col=colors[j])
  }
  legend("topleft", colnames(x_), col=colors, lty = 1,bty="n", cex = 0.8)
}

###===========================NPDC================================
x = dca$NPDC
date = as.Date(dimnames(x)[[3]])
t = length(date)
k = ncol(x)
NAMES = colnames(x)


oldpar = par(no.readonly=TRUE)
on.exit(par(oldpar)) 

par(mfcol=c(3, 3), oma=c(0,0,0,0) + 0.5, mar = c(1,1,1,1) + .5,
    mgp=c(1, 0.4, 0))
selection <- NULL
colors <- c("grey66","skyblue","springgreen")
for (j in 1:3) {
  for (i in 4:6) {
    x_ = x[i,j,,]
    lower = mean(x_)-5
    upper = mean(x_)+10
    plot(date, x_[,1], type="l", main=paste(NAMES[j],"-",NAMES[i]),
         las=1, xlab="", ylab="", xaxs="i", yaxs="i", tck=-0.02,
         ylim=c(lower,upper), xaxt="n")
    xlabels <- c("2015/01/05", "2017/01/03", "2019/01/02", "2021/01/04", 
                 "2023/01/03")
    axis.Date(side = 1, at = as.Date(xlabels), cex = 0.8, tck=-0.02)
    grid(NA, NULL, lty=2)
    for (l in 1:ncol(x_)) {
      polygon(c(date,rev(date)),c(c(rep(0,t)),rev(x_[,l])),
              col=colors[l], border=colors[l])
    }
    for (l in 1:ncol(x_)) {
      lines(date, x_[,l],col=colors[l])
    }
    legend("topleft", colnames(x_), fill = colors, bty="n", cex = 0.8)
  }
}

###====================asymmetric spillover=====================
library(zoo)
ordata <- read.zoo("C:/Users/22941/Desktop/positive value.csv", header=TRUE, sep=",")
library(ConnectednessApproach)
partition = c(pi+0.00001, pi/5, 0)
dca = ConnectednessApproach(ordata,
                            model="TVP-VAR",
                            connectedness="Frequency",
                            nlag=1,
                            nfore=10,
                            window.size=200,
                            VAR_config=list(TVPVAR=list(kappa1=0.99, kappa2=0.99, prior="BayesPrior")),
                            Connectedness_config = list(
                              FrequencyConnectedness=list(partition=partition, generalized=TRUE, scenario="ABS")
                            ))

ptci = dca$TCI
pnet = dca$NET

library(utils)
path <- file.path("C:/Users/22941/Desktop", "pTCI.csv")
write.csv(dca$TABLE, file = path)

path <- file.path("C:/Users/22941/Desktop", "pTCI_data.csv")
write.csv(dca$TCI, file = path)

ordata <- read.zoo("C:/Users/22941/Desktop/negative value.csv", header=TRUE, sep=",")
partition = c(pi+0.00001, pi/5, 0)
dca = ConnectednessApproach(ordata,
                            model="TVP-VAR",
                            connectedness="Frequency",
                            nlag=1,
                            nfore=10,
                            window.size=200,
                            VAR_config=list(TVPVAR=list(kappa1=0.99, kappa2=0.99, prior="BayesPrior")),
                            Connectedness_config = list(
                              FrequencyConnectedness=list(partition=partition, generalized=TRUE, scenario="ABS")
                            ))


ntci = dca$TCI
nnet = dca$NET

path <- file.path("C:/Users/22941/Desktop", "gnTCI.csv")
write.csv(dca$TABLE, file = path)

path <- file.path("C:/Users/22941/Desktop", "nTCI_data.csv")
write.csv(dca$TCI, file = path)

tci <- cbind(ptci,ntci)
library(abind)
net <- abind(pnet,nnet, along = 2)


colnames(tci) <- c("pTotal","p1-5", "p5-Inf", "nTotal", "n1-5",
                   "n5-Inf") 
tcicolnames <- c("pTotal","p1-5", "p5-Inf", "nTotal", "n1-5",
                 "n5-Inf")

colnames(net) <- c("P-HY", "P-WP", "P-SP", "P-LC", "P-OR","P-HC",
                   "N-HY", "N-WP", "N-SP", "N-LC", "N-OR","N-HC")
netcolnames <- c("P-HY", "P-WP", "P-SP", "P-LC", "P-OR","P-HC",
                 "N-HY", "N-WP", "N-SP", "N-LC", "N-OR","N-HC")

D1 = as.Date(c("2015/6/12", "2015/8/26"))
D2 = as.Date(c("2018/1/23", "2018/12/3"))
D3 = as.Date(c("2020/1/1", "2020/6/30"))
D4 = as.Date(c("2022/2/15", "2022/9/13"))
D = list(D1, D2, D3, D4)

oldpar = par(no.readonly=TRUE)
on.exit(par(oldpar)) 
par(mfrow=c(1,3), oma=c(0,0,0,0) + 0.5, mar = c(1,1,1,1) + .5,
    mgp=c(1, 0.4, 0), cex=0.8)
date = as.Date(rownames(tci))
t = length(date)
lower = min(tci)
upper = max(tci)+10
main = c("Total", "1-5", "5-Inf")
for (i in 1:3) {
  x_ <-  cbind(tci[,i], tci[,i+3])
  colnames(x_) <- tcicolnames[c(i,i+3)]
  plot(date, x_[,1], type="l", main=main[i], las=1, xlab="", ylab="",
       xaxs="i", yaxs="i", tck=-0.02, ylim=c(lower,upper), xaxt="n")
  for (j in 1:4) {
    polygon(c(D[[j]], rev(D[[j]])), c(rep(lower, length(D[[j]])), 
                                      rep(upper,length(D[[j]]))), 
            col="grey88", border="grey88")
  }
  xlabels <- c("2015/01/05", "2017/01/03", "2019/01/02", "2021/01/04", 
               "2023/01/03")
  axis.Date(side = 1, at = as.Date(xlabels), cex = 0.8, tck=-0.02)
  grid(NA, NULL, lty=2)
  colors <- c("skyblue","springgreen")
  for (j in 1:2) {
    lines(date, x_[,j],col=colors[j])
  }
  legend("topright", legend = colnames(x_), col = colors, bty="n", 
         lty=1, cex = 0.8)
}


date = as.Date(rownames(net))
t = length(date)
NAMES = c("HY", "WP", "SP", "LC", "OR", "HC")
oldpar = par(no.readonly=TRUE)
on.exit(par(oldpar)) 
par(mfrow=c(2,3), oma=c(0,0,0,0) + 0.5, mar = c(1,1,1,1) + 0.5,
    mgp=c(1, 0.4, 0))
colors <- c("skyblue","springgreen")
for (i in 1:6) {
  x_ = abind(net[,i,3],net[,i+6,3],along = 2)
  colnames(x_) <- netcolnames[c(i,i+6)]
  lower = quantile(x_, 0.02)-5
  upper = mean(x_)+20
  plot(date, x_[,1], type="l", main=NAMES[i], las=1, xlab="", ylab="",
       xaxs="i", yaxs="i", tck=-0.02, ylim=c(lower,upper), xaxt="n")
  for (j in 1:4) {
    polygon(c(D[[j]], rev(D[[j]])), c(rep(lower, length(D[[j]])), 
                                      rep(upper,length(D[[j]]))), 
            col="grey88", border="grey88")
  }
  xlabels <- c("2015/01/05", "2017/01/03", "2019/01/02", "2021/01/04", 
               "2023/01/03")
  axis.Date(side = 1, at = as.Date(xlabels), cex = 0.8, tck=-0.02)
  for (j in 1:2) {
    lines(date, x_[,j],col=colors[j])
  }
  legend("topright", legend = colnames(x_), col = colors, bty="n", 
         lty = 1, cex = 0.4)
}

dimnames(net)
