# Supplementary material for: Asymmetric spillover connectedness between clean energy markets and industrial stock markets: How uncertainties affect it
Source: PLoS One. 2025 Mar 31;20(3):e0316171. doi: 10.1371/journal.pone.0316171 (PMC11957356; doi:10.1371/journal.pone.0316171)
Supplement: S1 File — Original data, code, and appendix content. (ZIP) [file pone.0316171.s001.zip › Supporting information/data and code/code/regression code.do]

reg T EPU GPR CPU PSE CSI FX DR, r
eststo reg1
reg P EPU GPR CPU PSE CSI FX DR, r
eststo reg2
reg N EPU GPR CPU PSE CSI FX DR, r
eststo reg3


esttab reg1 reg2 reg3 using "回归结果.csv", r2 ar2 star(* 0.10 ** 0.05 *** 0.01) replace 
